# Supplementary material for: Trace Elements Induce Predominance among Methanogenic Activity in Anaerobic Digestion
Source: Front Microbiol. 2016 Dec 16;7:2034. doi: 10.3389/fmicb.2016.02034 (PMC5160323; doi:10.3389/fmicb.2016.02034)
Supplement: Supplementary file 2 [file Data_Sheet_2.XLSX]

## Sheet: Measured Conc.
Reactor	Week	Co (mg L-1)	Fe (mg L-1)	Mn (mg L-1)	Mo (mg L-1)	Ni (mg L-1)	W (mg L-1)	Zn (mg L-1)
R1	65	0.92	887	29.4	0.85	2.99	1.3	10.9
R1	77	0.928	981	36.5	0.79	3.25	1.15	10.2
R1	80	0.971	1030	42.3	0.846	3.32	1.19	11.4
R1	84	0.87	1050	46.8	0.767	3.02	1.27	9.6
R1	98	0.844	423	43.3	0.652	3.19	0.31	9.75
R2	65	0.916	917	37.9	0.864	2.91	1.35	11.1
R2	77	0.58	984	34.9	0.4	1.82	0.606	10.4
R2	80	0.316	746	19.8	0.251	1.07	0.249	10.1
R2	84	0.208	647	18.2	0.19	0.848	0.151	9.26
R2	98	0.11	526	18.7	0.15	0.447	0.008	9.44

## Sheet: Substrates
Substrate	Time range	Co (mg kg-1)	Fe (mg kg-1)	Mn (mg kg-1)	Mo (mg kg-1)	Ni (mg kg-1)	W (mg kg-1)	Zn (mg kg-1)
DDGS		0.112	98.7	50	1	0.849	0	61.1
Iron Additive	till 12.08.2013	46.8	314000	5060	0	76.6	0	262
Iron Additive	since 13.08.2013	40.8	338000	6790	0	51.7	0	178
		Co (mg L-1)	Fe (mg L-1)	Mn (mg L-1)	Mo (mg L-1)	Ni (mg L-1)	W (mg L-1)	Zn (mg L-1)
Water		0	0.007	0.001	0.001	0.001	0.001	0.144
TE mixture		0.26315	0	0	0.26315	1.0526	0.05263	0

## Sheet: Fed TE
Total daily fed TE (DDGS+Iron additive+Water+TE Mixture)	Reactor	Time range	Co	Fe	Mn	Mo	Ni	W	Zi
Sum TE (mg)	R1+R2	till 12.08.2013	0.973427	2030.55	39.1455	0.790575	3.23632	1.31575	9.79132
Sum TE (mg)	R1	since 13.08.13	0.934877	2184.75	50.2607	0.790575	3.07633	1.31575	9.25162
Sum TE (mg)	R2	since 13.06.13	0.115482	688.197	17.514	0.1327	0.277352	0	8.67127
Sum TE (mg)	R2	since 13.08.13	0.102582	739.797	21.2335	0.1327	0.223817	0	8.49067

## Sheet: R1 - Co
Time (days)	Concentration (mg/l)	Value	Parameter				Analyses	Day	Conc.	Model Prediction	Difference	GF
455	0.92	25	Retention Factor (-)				1	455	0.92	0.92	0	0.0497297
456	0.922137	0.973427	Inflow concentration (mg/l)				2	532	0.928	0.971123	0.0431225
457	0.924189	0.934877	Inflow concentration after substrate shift (mg/l)				3	565	0.971	0.972828	0.00182816
458	0.926158						4	581	0.87	0.95917	0.0891697
459	0.928049						5	680	0.844	0.935304	0.0913043
460	0.929864
461	0.931607
462	0.93328
463	0.934885
464	0.936427
465	0.937907
466	0.939328
467	0.940692
468	0.942001
469	0.943258
470	0.944465
471	0.945624
472	0.946736
473	0.947803
474	0.948828
475	0.949812
476	0.950757
477	0.951664
478	0.952534
479	0.95337
480	0.954172
481	0.954943
482	0.955682
483	0.956392
484	0.957073
485	0.957727
486	0.958355
487	0.958958
488	0.959537
489	0.960093
490	0.960626
491	0.961138
492	0.96163
493	0.962102
494	0.962555
495	0.962989
496	0.963407
497	0.963808
498	0.964193
499	0.964562
500	0.964917
501	0.965257
502	0.965584
503	0.965898
504	0.966199
505	0.966488
506	0.966766
507	0.967032
508	0.967288
509	0.967533
510	0.967769
511	0.967995
512	0.968213
513	0.968421
514	0.968622
515	0.968814
516	0.968998
517	0.969176
518	0.969346
519	0.969509
520	0.969666
521	0.969816
522	0.969961
523	0.970099
524	0.970232
525	0.97036
526	0.970483
527	0.970601
528	0.970714
529	0.970822
530	0.970926
531	0.971026
532	0.971123
533	0.971215
534	0.971303
535	0.971388
536	0.97147
537	0.971548
538	0.971623
539	0.971695
540	0.971765
541	0.971831
542	0.971895
543	0.971956
544	0.972015
545	0.972072
546	0.972126
547	0.972178
548	0.972228
549	0.972276
550	0.972322
551	0.972366
552	0.972409
553	0.972449
554	0.972489
555	0.972526
556	0.972562
557	0.972597
558	0.97263
559	0.972662
560	0.972692
561	0.972722
562	0.97275
563	0.972777
564	0.972803
565	0.972828
566	0.972852
567	0.972875
568	0.972897
569	0.972918
570	0.972939	Substrate-Shift
571	0.971416
572	0.969955
573	0.968552
574	0.967205
575	0.965912
576	0.96467
577	0.963479
578	0.962334
579	0.961236
580	0.960182
581	0.95917
582	0.958198
583	0.957265
584	0.95637
585	0.95551
586	0.954685
587	0.953892
588	0.953132
589	0.952402
590	0.951701
591	0.951028
592	0.950382
593	0.949762
594	0.949166
595	0.948595
596	0.948046
597	0.947519
598	0.947014
599	0.946528
600	0.946062
601	0.945615
602	0.945185
603	0.944773
604	0.944377
605	0.943997
606	0.943632
607	0.943282
608	0.942946
609	0.942623
610	0.942313
611	0.942016
612	0.94173
613	0.941456
614	0.941193
615	0.94094
616	0.940698
617	0.940465
618	0.940242
619	0.940027
620	0.939821
621	0.939623
622	0.939433
623	0.939251
624	0.939076
625	0.938908
626	0.938747
627	0.938592
628	0.938444
629	0.938301
630	0.938164
631	0.938033
632	0.937906
633	0.937785
634	0.937669
635	0.937557
636	0.93745
637	0.937347
638	0.937248
639	0.937154
640	0.937062
641	0.936975
642	0.936891
643	0.936811
644	0.936733
645	0.936659
646	0.936588
647	0.936519
648	0.936454
649	0.936391
650	0.93633
651	0.936272
652	0.936216
653	0.936163
654	0.936111
655	0.936062
656	0.936015
657	0.935969
658	0.935925
659	0.935883
660	0.935843
661	0.935805
662	0.935767
663	0.935732
664	0.935698
665	0.935665
666	0.935633
667	0.935603
668	0.935574
669	0.935546
670	0.93552
671	0.935494
672	0.935469
673	0.935445
674	0.935423
675	0.935401
676	0.93538
677	0.93536
678	0.935341
679	0.935322
680	0.935304

## Sheet: R1 - Mn
Time (days)	Concentration (mg/l)	Value	Parameter				Analyses	Day	Conc.	Model Prediction	Difference	GF
455	29.4	25	Retention Factor (-)				1	455	29.4	29.4	0	0.0807579
456	29.7898	39.1455	Inflow concentration (mg/l)				2	532	36.5	38.7251	2.22507
457	30.164	50.2607	Inflow concentration after substrate shift (mg/l)				3	565	42.3	39.0362	3.2638
458	30.5233						4	581	46.8	43.1097	3.69032
459	30.8682						5	680	43.3	50.1351	6.83508
460	31.1993
461	31.5171
462	31.8223
463	32.1152
464	32.3964
465	32.6664
466	32.9255
467	33.1743
468	33.4132
469	33.6425
470	33.8626
471	34.0739
472	34.2768
473	34.4715
474	34.6585
475	34.838
476	35.0103
477	35.1757
478	35.3345
479	35.4869
480	35.6333
481	35.7737
482	35.9086
483	36.0381
484	36.1624
485	36.2817
486	36.3963
487	36.5062
488	36.6118
489	36.7132
490	36.8104
491	36.9038
492	36.9935
493	37.0796
494	37.1622
495	37.2416
496	37.3177
497	37.3908
498	37.461
499	37.5284
500	37.5931
501	37.6552
502	37.7148
503	37.772
504	37.827
505	37.8797
506	37.9303
507	37.9789
508	38.0256
509	38.0704
510	38.1134
511	38.1547
512	38.1943
513	38.2324
514	38.2689
515	38.304
516	38.3376
517	38.3699
518	38.401
519	38.4307
520	38.4593
521	38.4868
522	38.5131
523	38.5384
524	38.5627
525	38.586
526	38.6084
527	38.6299
528	38.6505
529	38.6703
530	38.6893
531	38.7076
532	38.7251
533	38.7419
534	38.758
535	38.7735
536	38.7884
537	38.8027
538	38.8164
539	38.8296
540	38.8422
541	38.8543
542	38.866
543	38.8772
544	38.8879
545	38.8982
546	38.9081
547	38.9176
548	38.9267
549	38.9355
550	38.9439
551	38.9519
552	38.9597
553	38.9671
554	38.9742
555	38.9811
556	38.9877
557	38.994
558	39
559	39.0059
560	39.0114
561	39.0168
562	39.022
563	39.0269
564	39.0316
565	39.0362
566	39.0406
567	39.0448
568	39.0488
569	39.0527
570	39.0564	Substrate-Shift
571	39.5046
572	39.9348
573	40.3478
574	40.7444
575	41.125
576	41.4904
577	41.8413
578	42.178
579	42.5013
580	42.8117
581	43.1097
582	43.3957
583	43.6703
584	43.9339
585	44.187
586	44.43
587	44.6632
588	44.8871
589	45.102
590	45.3084
591	45.5065
592	45.6967
593	45.8792
594	46.0545
595	46.2227
596	46.3843
597	46.5393
598	46.6882
599	46.8311
600	46.9683
601	47.1
602	47.2264
603	47.3478
604	47.4643
605	47.5761
606	47.6835
607	47.7866
608	47.8856
609	47.9806
610	48.0718
611	48.1594
612	48.2434
613	48.3241
614	48.4016
615	48.4759
616	48.5473
617	48.6159
618	48.6817
619	48.7448
620	48.8055
621	48.8637
622	48.9196
623	48.9732
624	49.0247
625	49.0741
626	49.1216
627	49.1672
628	49.2109
629	49.2529
630	49.2932
631	49.3319
632	49.3691
633	49.4047
634	49.439
635	49.4719
636	49.5034
637	49.5337
638	49.5628
639	49.5907
640	49.6175
641	49.6432
642	49.6679
643	49.6917
644	49.7144
645	49.7363
646	49.7572
647	49.7774
648	49.7967
649	49.8153
650	49.8331
651	49.8502
652	49.8666
653	49.8824
654	49.8975
655	49.9121
656	49.926
657	49.9394
658	49.9522
659	49.9646
660	49.9764
661	49.9878
662	49.9987
663	50.0092
664	50.0193
665	50.0289
666	50.0382
667	50.0471
668	50.0556
669	50.0639
670	50.0717
671	50.0793
672	50.0865
673	50.0935
674	50.1002
675	50.1066
676	50.1128
677	50.1187
678	50.1244
679	50.1298
680	50.1351

## Sheet: R1 - Mo
Time (days)	Concentration (mg/l)	Value	Parameter				Analyses	Day	Conc.	Model Prediction	Difference	GF
455	0.85	25	Retention Factor (-)				1	455	0.85	0.85	0	0.0564405
456	0.847623	0.790575	Inflow concentration (mg/l)				2	532	0.79	0.793139	0.00313862
457	0.845341	0.790575	Inflow concentration after substrate shift (mg/l)				3	565	0.846	0.791242	0.0547585
458	0.84315						4	581	0.767	0.790922	0.0239219
459	0.841047						5	680	0.652	0.790581	0.138581
460	0.839029
461	0.83709
462	0.83523
463	0.833444
464	0.831729
465	0.830083
466	0.828502
467	0.826985
468	0.825529
469	0.824131
470	0.822788
471	0.8215
472	0.820263
473	0.819075
474	0.817935
475	0.816841
476	0.81579
477	0.814782
478	0.813813
479	0.812884
480	0.811992
481	0.811135
482	0.810313
483	0.809523
484	0.808765
485	0.808037
486	0.807339
487	0.806668
488	0.806025
489	0.805407
490	0.804813
491	0.804244
492	0.803697
493	0.803172
494	0.802668
495	0.802185
496	0.80172
497	0.801274
498	0.800846
499	0.800436
500	0.800041
501	0.799663
502	0.799299
503	0.79895
504	0.798615
505	0.798293
506	0.797985
507	0.797688
508	0.797404
509	0.797131
510	0.796868
511	0.796617
512	0.796375
513	0.796143
514	0.79592
515	0.795706
516	0.795501
517	0.795304
518	0.795115
519	0.794933
520	0.794759
521	0.794592
522	0.794431
523	0.794277
524	0.794129
525	0.793987
526	0.79385
527	0.793719
528	0.793593
529	0.793473
530	0.793357
531	0.793245
532	0.793139
533	0.793036
534	0.792938
535	0.792843
536	0.792752
537	0.792665
538	0.792582
539	0.792501
540	0.792424
541	0.79235
542	0.792279
543	0.792211
544	0.792146
545	0.792083
546	0.792023
547	0.791965
548	0.791909
549	0.791856
550	0.791805
551	0.791755
552	0.791708
553	0.791663
554	0.791619
555	0.791578
556	0.791537
557	0.791499
558	0.791462
559	0.791426
560	0.791392
561	0.79136
562	0.791328
563	0.791298
564	0.791269
565	0.791242
566	0.791215
567	0.791189
568	0.791165
569	0.791141
570	0.791118	Substrate-Shift
571	0.791097
572	0.791076
573	0.791056
574	0.791037
575	0.791018
576	0.791
577	0.790983
578	0.790967
579	0.790951
580	0.790936
581	0.790922
582	0.790908
583	0.790895
584	0.790882
585	0.79087
586	0.790858
587	0.790847
588	0.790836
589	0.790825
590	0.790815
591	0.790806
592	0.790796
593	0.790788
594	0.790779
595	0.790771
596	0.790763
597	0.790756
598	0.790748
599	0.790741
600	0.790735
601	0.790728
602	0.790722
603	0.790716
604	0.790711
605	0.790705
606	0.7907
607	0.790695
608	0.79069
609	0.790686
610	0.790681
611	0.790677
612	0.790673
613	0.790669
614	0.790665
615	0.790662
616	0.790658
617	0.790655
618	0.790652
619	0.790649
620	0.790646
621	0.790643
622	0.79064
623	0.790637
624	0.790635
625	0.790633
626	0.79063
627	0.790628
628	0.790626
629	0.790624
630	0.790622
631	0.79062
632	0.790618
633	0.790617
634	0.790615
635	0.790613
636	0.790612
637	0.79061
638	0.790609
639	0.790607
640	0.790606
641	0.790605
642	0.790604
643	0.790603
644	0.790601
645	0.7906
646	0.790599
647	0.790598
648	0.790598
649	0.790597
650	0.790596
651	0.790595
652	0.790594
653	0.790593
654	0.790593
655	0.790592
656	0.790591
657	0.790591
658	0.79059
659	0.790589
660	0.790589
661	0.790588
662	0.790588
663	0.790587
664	0.790587
665	0.790586
666	0.790586
667	0.790585
668	0.790585
669	0.790585
670	0.790584
671	0.790584
672	0.790583
673	0.790583
674	0.790583
675	0.790582
676	0.790582
677	0.790582
678	0.790582
679	0.790581
680	0.790581

## Sheet: R1 - Ni
Time (days)	Concentration (mg/l)	Value	Parameter				Analyses	Day	Conc.	Model Prediction	Difference	GF
455	2.99	25	Retention Factor (-)				1	455	2.99	2.99	0	0.0240745
456	2.99985	3.23632	Inflow concentration (mg/l)				2	532	3.25	3.22569	0.0243089
457	3.00931	3.07633	Inflow concentration after substrate shift (mg/l)				3	565	3.32	3.23355	0.0864454
458	3.01839						4	581	3.02	3.177	0.157004
459	3.02711						5	680	3.19	3.0781	0.111896
460	3.03548
461	3.04351
462	3.05122
463	3.05863
464	3.06573
465	3.07256
466	3.07911
467	3.0854
468	3.09143
469	3.09723
470	3.10279
471	3.10813
472	3.11326
473	3.11818
474	3.12291
475	3.12744
476	3.1318
477	3.13598
478	3.13999
479	3.14385
480	3.14755
481	3.1511
482	3.15451
483	3.15778
484	3.16092
485	3.16394
486	3.16683
487	3.16961
488	3.17228
489	3.17484
490	3.1773
491	3.17966
492	3.18193
493	3.1841
494	3.18619
495	3.1882
496	3.19012
497	3.19197
498	3.19374
499	3.19544
500	3.19708
501	3.19865
502	3.20016
503	3.2016
504	3.20299
505	3.20432
506	3.2056
507	3.20683
508	3.20801
509	3.20914
510	3.21023
511	3.21127
512	3.21228
513	3.21324
514	3.21416
515	3.21505
516	3.2159
517	3.21671
518	3.2175
519	3.21825
520	3.21897
521	3.21967
522	3.22033
523	3.22097
524	3.22159
525	3.22218
526	3.22274
527	3.22328
528	3.22381
529	3.22431
530	3.22479
531	3.22525
532	3.22569
533	3.22612
534	3.22652
535	3.22692
536	3.22729
537	3.22765
538	3.228
539	3.22833
540	3.22865
541	3.22896
542	3.22925
543	3.22954
544	3.22981
545	3.23007
546	3.23032
547	3.23056
548	3.23079
549	3.23101
550	3.23122
551	3.23142
552	3.23162
553	3.23181
554	3.23199
555	3.23216
556	3.23233
557	3.23249
558	3.23264
559	3.23279
560	3.23293
561	3.23306
562	3.23319
563	3.23332
564	3.23344
565	3.23355
566	3.23367
567	3.23377
568	3.23387
569	3.23397
570	3.23406	Substrate-Shift
571	3.22776
572	3.2217
573	3.21588
574	3.2103
575	3.20494
576	3.1998
577	3.19486
578	3.19012
579	3.18557
580	3.1812
581	3.177
582	3.17298
583	3.16911
584	3.1654
585	3.16184
586	3.15842
587	3.15513
588	3.15198
589	3.14896
590	3.14605
591	3.14326
592	3.14059
593	3.13802
594	3.13555
595	3.13318
596	3.13091
597	3.12872
598	3.12663
599	3.12462
600	3.12268
601	3.12083
602	3.11905
603	3.11734
604	3.1157
605	3.11413
606	3.11262
607	3.11116
608	3.10977
609	3.10843
610	3.10715
611	3.10592
612	3.10473
613	3.1036
614	3.10251
615	3.10146
616	3.10046
617	3.09949
618	3.09856
619	3.09768
620	3.09682
621	3.096
622	3.09522
623	3.09446
624	3.09374
625	3.09304
626	3.09237
627	3.09173
628	3.09111
629	3.09052
630	3.08996
631	3.08941
632	3.08889
633	3.08839
634	3.0879
635	3.08744
636	3.087
637	3.08657
638	3.08616
639	3.08577
640	3.08539
641	3.08503
642	3.08468
643	3.08435
644	3.08403
645	3.08372
646	3.08342
647	3.08314
648	3.08287
649	3.08261
650	3.08236
651	3.08211
652	3.08188
653	3.08166
654	3.08145
655	3.08124
656	3.08105
657	3.08086
658	3.08068
659	3.0805
660	3.08034
661	3.08018
662	3.08002
663	3.07988
664	3.07973
665	3.0796
666	3.07947
667	3.07934
668	3.07922
669	3.07911
670	3.079
671	3.07889
672	3.07879
673	3.07869
674	3.07859
675	3.0785
676	3.07842
677	3.07833
678	3.07825
679	3.07818
680	3.0781

## Sheet: R1 - W
Time (days)	Concentration (mg/l)	Value	Parameter				Analyses	Day	Conc.	Model Prediction	Difference	GF
455	1.3	25	Retention Factor (-)				1	455	1.3	1.3	0	0.257098
456	1.30063	1.31575	Inflow concentration (mg/l)				2	532	1.15	1.31507	0.165071
457	1.30123	1.31575	Inflow concentration after substrate shift (mg/l)				3	565	1.19	1.31557	0.125573
458	1.30182						4	581	1.27	1.31566	0.0456581
459	1.30237						5	680	0.31	1.31575	1.00575
460	1.30291
461	1.30342
462	1.30391
463	1.30439
464	1.30484
465	1.30528
466	1.3057
467	1.3061
468	1.30649
469	1.30686
470	1.30721
471	1.30755
472	1.30788
473	1.3082
474	1.3085
475	1.30879
476	1.30907
477	1.30933
478	1.30959
479	1.30984
480	1.31007
481	1.3103
482	1.31052
483	1.31073
484	1.31093
485	1.31112
486	1.31131
487	1.31148
488	1.31166
489	1.31182
490	1.31198
491	1.31213
492	1.31227
493	1.31241
494	1.31254
495	1.31267
496	1.3128
497	1.31291
498	1.31303
499	1.31314
500	1.31324
501	1.31334
502	1.31344
503	1.31353
504	1.31362
505	1.3137
506	1.31379
507	1.31386
508	1.31394
509	1.31401
510	1.31408
511	1.31415
512	1.31421
513	1.31427
514	1.31433
515	1.31439
516	1.31444
517	1.3145
518	1.31455
519	1.31459
520	1.31464
521	1.31469
522	1.31473
523	1.31477
524	1.31481
525	1.31485
526	1.31488
527	1.31492
528	1.31495
529	1.31498
530	1.31501
531	1.31504
532	1.31507
533	1.3151
534	1.31512
535	1.31515
536	1.31517
537	1.3152
538	1.31522
539	1.31524
540	1.31526
541	1.31528
542	1.3153
543	1.31532
544	1.31533
545	1.31535
546	1.31537
547	1.31538
548	1.3154
549	1.31541
550	1.31542
551	1.31544
552	1.31545
553	1.31546
554	1.31547
555	1.31548
556	1.31549
557	1.31551
558	1.31551
559	1.31552
560	1.31553
561	1.31554
562	1.31555
563	1.31556
564	1.31557
565	1.31557
566	1.31558
567	1.31559
568	1.31559
569	1.3156
570	1.31561	Substrate-Shift
571	1.31561
572	1.31562
573	1.31562
574	1.31563
575	1.31563
576	1.31564
577	1.31564
578	1.31565
579	1.31565
580	1.31565
581	1.31566
582	1.31566
583	1.31567
584	1.31567
585	1.31567
586	1.31568
587	1.31568
588	1.31568
589	1.31568
590	1.31569
591	1.31569
592	1.31569
593	1.31569
594	1.3157
595	1.3157
596	1.3157
597	1.3157
598	1.3157
599	1.31571
600	1.31571
601	1.31571
602	1.31571
603	1.31571
604	1.31571
605	1.31572
606	1.31572
607	1.31572
608	1.31572
609	1.31572
610	1.31572
611	1.31572
612	1.31572
613	1.31573
614	1.31573
615	1.31573
616	1.31573
617	1.31573
618	1.31573
619	1.31573
620	1.31573
621	1.31573
622	1.31573
623	1.31573
624	1.31573
625	1.31573
626	1.31574
627	1.31574
628	1.31574
629	1.31574
630	1.31574
631	1.31574
632	1.31574
633	1.31574
634	1.31574
635	1.31574
636	1.31574
637	1.31574
638	1.31574
639	1.31574
640	1.31574
641	1.31574
642	1.31574
643	1.31574
644	1.31574
645	1.31574
646	1.31574
647	1.31574
648	1.31574
649	1.31574
650	1.31574
651	1.31574
652	1.31574
653	1.31575
654	1.31575
655	1.31575
656	1.31575
657	1.31575
658	1.31575
659	1.31575
660	1.31575
661	1.31575
662	1.31575
663	1.31575
664	1.31575
665	1.31575
666	1.31575
667	1.31575
668	1.31575
669	1.31575
670	1.31575
671	1.31575
672	1.31575
673	1.31575
674	1.31575
675	1.31575
676	1.31575
677	1.31575
678	1.31575
679	1.31575
680	1.31575

## Sheet: R1 - Zn
Time (days)	Concentration (mg/l)	Value	Parameter				Analyses	Day	Conc.	Model Prediction	Difference	GF
455	10.9	25	Retention Factor (-)				1	455	10.9	10.9	0	0.0472875
456	10.8557	9.79132	Inflow concentration (mg/l)				2	532	10.2	9.83915	0.360851
457	10.8131	9.25162	Inflow concentration after substrate shift (mg/l)				3	565	11.4	9.80375	1.59625
458	10.7722						4	581	9.6	9.60255	0.00254892
459	10.733						5	680	9.75	9.25779	0.492213
460	10.6953
461	10.6591
462	10.6244
463	10.5911
464	10.5591
465	10.5284
466	10.4989
467	10.4706
468	10.4434
469	10.4174
470	10.3923
471	10.3683
472	10.3452
473	10.323
474	10.3018
475	10.2814
476	10.2618
477	10.2429
478	10.2249
479	10.2075
480	10.1909
481	10.1749
482	10.1596
483	10.1448
484	10.1307
485	10.1171
486	10.1041
487	10.0916
488	10.0796
489	10.068
490	10.057
491	10.0463
492	10.0361
493	10.0263
494	10.0169
495	10.0079
496	9.99925
497	9.99094
498	9.98295
499	9.97529
500	9.96793
501	9.96086
502	9.95408
503	9.94757
504	9.94132
505	9.93532
506	9.92956
507	9.92403
508	9.91872
509	9.91363
510	9.90874
511	9.90404
512	9.89953
513	9.8952
514	9.89105
515	9.88706
516	9.88323
517	9.87955
518	9.87602
519	9.87263
520	9.86938
521	9.86626
522	9.86326
523	9.86038
524	9.85762
525	9.85497
526	9.85242
527	9.84998
528	9.84763
529	9.84538
530	9.84322
531	9.84114
532	9.83915
533	9.83724
534	9.8354
535	9.83364
536	9.83194
537	9.83032
538	9.82876
539	9.82726
540	9.82582
541	9.82444
542	9.82312
543	9.82185
544	9.82063
545	9.81945
546	9.81833
547	9.81725
548	9.81621
549	9.81521
550	9.81426
551	9.81334
552	9.81246
553	9.81161
554	9.8108
555	9.81002
556	9.80928
557	9.80856
558	9.80787
559	9.80721
560	9.80657
561	9.80596
562	9.80537
563	9.80481
564	9.80427
565	9.80375
566	9.80326
567	9.80278
568	9.80232
569	9.80188
570	9.80146	Substrate-Shift
571	9.77947
572	9.75835
573	9.73808
574	9.71862
575	9.69994
576	9.68201
577	9.6648
578	9.64827
579	9.6324
580	9.61717
581	9.60255
582	9.58851
583	9.57504
584	9.5621
585	9.54968
586	9.53776
587	9.52631
588	9.51532
589	9.50478
590	9.49465
591	9.48493
592	9.4756
593	9.46664
594	9.45804
595	9.44978
596	9.44185
597	9.43424
598	9.42694
599	9.41993
600	9.41319
601	9.40673
602	9.40053
603	9.39457
604	9.38885
605	9.38336
606	9.37809
607	9.37303
608	9.36818
609	9.36352
610	9.35904
611	9.35474
612	9.35062
613	9.34666
614	9.34286
615	9.33921
616	9.3357
617	9.33234
618	9.32911
619	9.32601
620	9.32304
621	9.32018
622	9.31744
623	9.3148
624	9.31228
625	9.30985
626	9.30752
627	9.30529
628	9.30314
629	9.30108
630	9.2991
631	9.2972
632	9.29538
633	9.29363
634	9.29195
635	9.29033
636	9.28879
637	9.2873
638	9.28587
639	9.2845
640	9.28319
641	9.28192
642	9.28071
643	9.27955
644	9.27843
645	9.27736
646	9.27633
647	9.27534
648	9.27439
649	9.27348
650	9.27261
651	9.27177
652	9.27096
653	9.27019
654	9.26944
655	9.26873
656	9.26805
657	9.26739
658	9.26676
659	9.26615
660	9.26557
661	9.26501
662	9.26448
663	9.26396
664	9.26347
665	9.263
666	9.26254
667	9.2621
668	9.26169
669	9.26128
670	9.2609
671	9.26052
672	9.26017
673	9.25983
674	9.2595
675	9.25918
676	9.25888
677	9.25859
678	9.25831
679	9.25804
680	9.25779

## Sheet: R2 - Co
Time (days)	Concentration (mg/l)	Value	Parameter				Analyses	Day	Conc.	Model Prediction	Difference	GF
455	0.916	25	Retention Factor (-)				1	455	0.916	0.916	0	0.183385
456	0.918297	0.973427	Inflow concentration (mg/l)				2	532	0.58	0.386566	0.193434
457	0.920502	0.115482	Inflow concentration TE deprivation (mg/l)				3	565	0.316	0.18596	0.13004
458	0.922619	0.102582	Inflow concentration after substrate shift (mg/l)				4	581	0.208	0.147493	0.0605073
459	0.924652						5	680	0.11	0.103372	0.00662838
460	0.926603
461	0.928476
462	0.930274
463	0.932
464	0.933657
465	0.935248
466	0.936775
467	0.938241
468	0.939649
469	0.941
470	0.942297
471	0.943542
472	0.944737
473	0.945885
474	0.946987
475	0.948044
476	0.94906
477	0.950034
478	0.95097
479	0.951868
480	0.952731
481	0.953559
482	0.954353
483	0.955116
484	0.955849
485	0.956552
486	0.957227
487	0.957875
488	0.958497
489	0.959094
490	0.959668
491	0.960218
492	0.960746
493	0.961254
494	0.961741
495	0.962208
496	0.962657
497	0.963088
498	0.963501
499	0.963898
500	0.964279
501	0.964645
502	0.964997
503	0.965334
504	0.965658	Start TE deprivation
505	0.931651
506	0.899004
507	0.867663
508	0.837576
509	0.808692
510	0.780964
511	0.754344
512	0.72879
513	0.704258
514	0.680707
515	0.658098
516	0.636393
517	0.615557
518	0.595554
519	0.576351
520	0.557916
521	0.540219
522	0.523229
523	0.506919
524	0.491262
525	0.476231
526	0.461801
527	0.447948
528	0.434649
529	0.421883
530	0.409627
531	0.397861
532	0.386566
533	0.375722
534	0.365313
535	0.35532
536	0.345726
537	0.336516
538	0.327675
539	0.319187
540	0.311039
541	0.303217
542	0.295708
543	0.288499
544	0.281578
545	0.274934
546	0.268556
547	0.262433
548	0.256555
549	0.250912
550	0.245495
551	0.240294
552	0.235302
553	0.230509
554	0.225908
555	0.221491
556	0.217251
557	0.21318
558	0.209272
559	0.20552
560	0.201919
561	0.198461
562	0.195142
563	0.191956
564	0.188897
565	0.18596
566	0.183141
567	0.180435
568	0.177837
569	0.175343
570	0.172948	Substrate-Shift
571	0.170134
572	0.167432
573	0.164838
574	0.162347
575	0.159957
576	0.157662
577	0.155459
578	0.153344
579	0.151313
580	0.149364
581	0.147493
582	0.145696
583	0.143972
584	0.142316
585	0.140727
586	0.139201
587	0.137736
588	0.13633
589	0.13498
590	0.133684
591	0.13244
592	0.131246
593	0.130099
594	0.128999
595	0.127942
596	0.126928
597	0.125954
598	0.125019
599	0.124122
600	0.12326
601	0.122433
602	0.121639
603	0.120877
604	0.120145
605	0.119442
606	0.118768
607	0.11812
608	0.117499
609	0.116902
610	0.11633
611	0.11578
612	0.115252
613	0.114745
614	0.114258
615	0.113791
616	0.113343
617	0.112913
618	0.112499
619	0.112103
620	0.111722
621	0.111356
622	0.111005
623	0.110668
624	0.110345
625	0.110035
626	0.109736
627	0.10945
628	0.109176
629	0.108912
630	0.108659
631	0.108416
632	0.108182
633	0.107958
634	0.107743
635	0.107537
636	0.107339
637	0.107148
638	0.106966
639	0.10679
640	0.106622
641	0.106461
642	0.106305
643	0.106156
644	0.106013
645	0.105876
646	0.105745
647	0.105618
648	0.105497
649	0.10538
650	0.105268
651	0.105161
652	0.105058
653	0.104959
654	0.104864
655	0.104772
656	0.104685
657	0.104601
658	0.10452
659	0.104442
660	0.104368
661	0.104297
662	0.104228
663	0.104162
664	0.104099
665	0.104038
666	0.10398
667	0.103924
668	0.10387
669	0.103819
670	0.103769
671	0.103722
672	0.103676
673	0.103633
674	0.103591
675	0.10355
676	0.103512
677	0.103474
678	0.103439
679	0.103405
680	0.103372

[truncated: 6 more sheets: R2 - Mn, R2 - Mo, R2 - Ni, R2 - W, R2 - Zn, ModelFitting]
