# Supplementary material for: Trace Elements Induce Predominance among Methanogenic Activity in Anaerobic Digestion
Source: Front Microbiol. 2016 Dec 16;7:2034. doi: 10.3389/fmicb.2016.02034 (PMC5160323; doi:10.3389/fmicb.2016.02034)
Supplement: Supplementary file 3 [file Data_Sheet_3.XLSX]

## Sheet: OTUs
Group	R1 Week 54	R2 Week 54	R1 Week 76	R2 Week 76	R1 Week 80	R2 Week 80
numOtus	1661	1661	1661	1661	1661	1661
Otu0001	343	378	1395	1928	1751	937
Otu0002	535	389	843	1616	1046	1078
Otu0003	630	566	1030	430	1203	924
Otu0004	768	623	576	621	483	576
Otu0005	408	496	187	279	235	337
Otu0006	287	196	213	443	282	188
Otu0007	154	185	192	387	253	385
Otu0008	114	146	321	200	387	358
Otu0009	566	595	58	129	79	96
Otu0010	74	116	353	278	414	236
Otu0011	0	0	350	175	617	307
Otu0012	2	0	233	230	353	621
Otu0013	42	52	348	143	572	229
Otu0014	130	184	235	166	361	192
Otu0015	20	58	297	198	283	116
Otu0016	269	69	98	181	96	109
Otu0017	20	684	10	2	9	4
Otu0018	128	30	119	180	106	146
Otu0019	181	481	1	3	13	4
Otu0020	2	10	237	115	252	30
Otu0021	107	277	36	73	78	69
Otu0022	10	531	18	4	53	12
Otu0023	209	350	4	6	2	4
Otu0024	94	91	93	121	56	117
Otu0025	11	22	73	180	114	108
Otu0026	123	19	111	47	102	78
Otu0027	36	63	185	49	88	59
Otu0028	5	9	92	107	119	144
Otu0029	41	62	122	88	105	34
Otu0030	46	155	130	11	82	7
Otu0031	63	49	59	82	76	101
Otu0032	3	13	69	107	126	100
Otu0033	12	7	58	120	116	98
Otu0034	61	50	75	83	94	41
Otu0035	1	2	78	99	95	127
Otu0036	35	37	80	80	42	101
Otu0037	90	85	43	82	33	42
Otu0038	8	10	88	93	71	101
Otu0039	53	91	26	86	58	57
Otu0040	6	12	45	108	59	131
Otu0041	32	152	14	54	26	70
Otu0042	49	128	18	67	47	39
Otu0043	5	1	96	69	126	49
Otu0044	37	18	79	68	106	28
Otu0045	31	5	93	40	128	32
Otu0046	57	38	39	70	64	55
Otu0047	2	3	47	108	60	101
Otu0048	18	142	47	35	61	12
Otu0049	3	6	72	65	85	67
Otu0050	5	7	41	66	123	50
Otu0051	2	2	73	77	72	55
Otu0052	19	25	44	72	39	80
Otu0053	22	13	61	85	68	29
Otu0054	270	0	0	0	0	0
Otu0055	0	0	41	69	63	84
Otu0056	0	16	36	100	4	101
Otu0057	2	3	46	28	98	78
Otu0058	115	72	3	53	1	4
Otu0059	76	34	29	51	34	21
Otu0060	56	53	25	44	13	53
Otu0061	14	8	66	48	71	24
Otu0062	32	47	32	47	39	34
Otu0063	43	26	44	51	40	25
Otu0064	13	13	50	11	83	50
Otu0065	14	15	62	24	91	12
Otu0066	10	19	27	77	30	53
Otu0067	1	6	17	55	48	80
Otu0068	37	40	21	31	47	28
Otu0069	14	30	33	65	42	16
Otu0070	21	16	30	59	40	33
Otu0071	16	45	39	17	47	26
Otu0072	37	41	23	27	11	50
Otu0073	14	12	69	18	60	13
Otu0074	9	10	30	54	52	30
Otu0075	16	18	32	51	32	35
Otu0076	16	22	35	32	48	20
Otu0077	0	12	41	50	37	27
Otu0078	6	13	26	42	37	39
Otu0079	2	3	31	44	29	52
Otu0080	0	1	46	55	55	0
Otu0081	10	13	29	40	38	23
Otu0082	28	35	16	17	25	31
Otu0083	6	7	16	67	25	30
Otu0084	24	6	45	33	33	10
Otu0085	16	35	30	16	34	19
Otu0086	37	62	29	5	0	7
Otu0087	7	3	12	54	32	31
Otu0088	70	39	3	24	1	2
Otu0089	7	4	14	44	22	47
Otu0090	36	7	9	43	12	22
Otu0091	3	13	22	14	49	25
Otu0092	1	4	25	35	32	27
Otu0093	6	3	21	36	30	27
Otu0094	9	12	23	33	27	17
Otu0095	13	12	21	27	28	17
Otu0096	13	15	21	25	21	21
Otu0097	5	3	21	23	31	32
Otu0098	2	10	11	24	29	37
Otu0099	4	3	31	16	49	8
Otu0100	5	14	20	33	22	15
Otu0101	10	14	18	14	29	22
Otu0102	10	39	12	15	13	15
Otu0103	0	1	18	18	45	22
Otu0104	3	7	14	34	25	20
Otu0105	3	3	17	42	28	9
Otu0106	0	0	21	18	37	26
Otu0107	102	0	0	0	0	0
Otu0108	5	3	22	32	22	17
Otu0109	12	5	15	28	22	17
Otu0110	1	0	1	14	80	1
Otu0111	10	6	13	26	18	21
Otu0112	4	0	16	24	18	32
Otu0113	1	5	10	37	14	22
Otu0114	6	5	16	27	14	21
Otu0115	9	38	6	17	7	10
Otu0116	0	4	20	19	21	22
Otu0117	13	19	17	8	15	11
Otu0118	7	8	14	21	24	8
Otu0119	5	0	22	17	24	13
Otu0120	11	12	22	4	15	17
Otu0121	9	13	24	7	15	13
Otu0122	3	1	14	25	24	12
Otu0123	12	20	13	2	25	5
Otu0124	6	9	14	7	21	18
Otu0125	2	49	8	9	7	0
Otu0126	0	0	7	22	27	18
Otu0127	1	0	19	15	19	18
Otu0128	71	0	0	0	0	0
Otu0129	2	4	22	19	11	12
Otu0130	1	3	21	12	10	20
Otu0131	12	13	3	17	10	10
Otu0132	45	2	4	4	3	7
Otu0133	1	14	7	13	12	17
Otu0134	4	4	17	21	10	7
Otu0135	6	10	8	8	13	17
Otu0136	22	32	3	4	1	0
Otu0137	1	1	11	17	10	20
Otu0138	5	11	8	3	28	5
Otu0139	9	6	5	17	14	8
Otu0140	2	5	10	8	27	7
Otu0141	13	5	6	15	8	10
Otu0142	1	18	11	13	5	9
Otu0143	3	5	4	18	12	15
Otu0144	1	0	12	16	15	13
Otu0145	23	2	9	8	13	1
Otu0146	5	0	12	17	16	5
Otu0147	10	11	11	5	10	7
Otu0148	5	6	9	3	20	10
Otu0149	5	4	9	22	6	6
Otu0150	0	0	9	15	12	16
Otu0151	10	18	2	13	1	7
Otu0152	2	2	10	10	12	15
Otu0153	11	3	6	13	5	12
Otu0154	13	2	7	10	10	8
Otu0155	16	0	8	4	15	7
Otu0156	0	3	8	10	21	7
Otu0157	0	0	2	14	1	32
Otu0158	1	0	9	7	21	11
Otu0159	0	0	6	9	19	14
Otu0160	4	8	7	14	4	11
Otu0161	2	0	7	17	7	14
Otu0162	6	2	13	0	25	1
Otu0163	3	5	4	14	15	5
Otu0164	2	22	3	3	3	13
Otu0165	0	0	6	5	9	25
Otu0166	3	9	7	12	4	9
Otu0167	3	4	12	6	12	7
Otu0168	3	8	17	1	9	5
Otu0169	9	4	8	5	13	4
Otu0170	6	9	1	9	6	12
Otu0171	38	2	0	1	1	0
Otu0172	4	4	4	16	9	5
Otu0173	2	0	0	4	34	2
Otu0174	0	2	5	12	8	14
Otu0175	1	1	5	4	22	8
Otu0176	2	1	13	9	12	4
Otu0177	0	4	1	21	5	10
Otu0178	4	2	7	10	9	8
Otu0179	0	1	4	8	17	10
Otu0180	1	5	6	7	15	6
Otu0181	0	0	6	11	9	14
Otu0182	1	1	10	18	8	1
Otu0183	0	0	14	9	14	2
Otu0184	1	3	6	12	9	7
Otu0185	3	5	5	15	10	0
Otu0186	4	2	8	6	14	4
Otu0187	0	0	0	11	9	18
Otu0188	4	5	4	8	10	7
Otu0189	4	9	1	15	2	7
Otu0190	0	0	5	0	26	7
Otu0191	1	1	10	5	12	9
Otu0192	0	5	7	3	19	3
Otu0193	35	2	0	0	0	0
Otu0194	6	3	8	10	8	2
Otu0195	37	0	0	0	0	0
Otu0196	9	0	3	6	7	11
Otu0197	1	8	3	7	13	4
Otu0198	9	1	8	9	2	7
Otu0199	6	1	5	4	16	4
Otu0200	1	0	8	9	6	12
Otu0201	0	0	11	6	11	7
Otu0202	5	20	1	2	7	0
Otu0203	10	18	3	2	1	1
Otu0204	9	4	3	6	8	5
Otu0205	4	5	3	5	8	9
Otu0206	3	5	7	6	3	10
Otu0207	12	22	0	0	0	0
Otu0208	0	0	2	13	9	10
Otu0209	7	3	7	6	8	3
Otu0210	7	2	6	6	8	5
Otu0211	2	0	6	6	11	8
Otu0212	3	5	5	7	11	2
Otu0213	0	0	2	12	8	9
Otu0214	29	0	0	1	1	0
Otu0215	5	1	9	7	6	3
Otu0216	1	1	8	13	1	6
Otu0217	24	1	1	1	1	2
Otu0218	0	0	4	4	15	7
Otu0219	3	16	3	4	4	0
Otu0220	2	0	3	11	10	3
Otu0221	9	5	7	3	2	3
Otu0222	2	4	3	10	3	7
Otu0223	1	0	8	7	7	6
Otu0224	0	0	11	0	12	6
Otu0225	5	5	2	0	4	12
Otu0226	5	0	9	1	11	2
Otu0227	0	0	2	5	10	10
Otu0228	0	0	1	10	5	10
Otu0229	1	0	1	9	0	15
Otu0230	0	0	11	1	14	0
Otu0231	0	5	1	6	2	11
Otu0232	1	3	3	8	7	3
Otu0233	6	2	3	3	3	8
Otu0234	1	3	3	4	7	7
Otu0235	0	1	4	6	9	4
Otu0236	2	2	2	13	2	3
Otu0237	7	8	2	4	0	3
Otu0238	1	2	2	6	13	0
Otu0239	3	0	6	5	10	0
Otu0240	0	1	4	11	7	0
Otu0241	1	1	5	4	6	6
Otu0242	1	2	3	0	11	6
Otu0243	2	7	6	1	6	1
Otu0244	0	1	2	6	9	5
Otu0245	0	0	4	12	5	2
Otu0246	2	4	3	3	8	2
Otu0247	2	1	5	12	2	0
Otu0248	0	0	4	2	6	10
Otu0249	4	1	2	9	4	2
Otu0250	0	6	6	1	7	2
Otu0251	0	4	1	1	4	12
Otu0252	0	1	3	10	7	1
Otu0253	0	2	6	2	6	6
Otu0254	0	1	5	4	8	4
Otu0255	2	0	1	5	3	10
Otu0256	0	0	2	11	8	0
Otu0257	0	0	1	1	9	9
Otu0258	1	4	6	6	2	1
Otu0259	14	4	0	2	0	0
Otu0260	3	0	6	10	1	0
Otu0261	8	9	3	0	0	0
Otu0262	1	3	9	2	2	3
Otu0263	3	4	1	3	3	6
Otu0264	0	0	7	1	10	1
Otu0265	1	2	1	9	2	4
Otu0266	6	7	2	2	0	2
Otu0267	0	4	0	4	0	11
Otu0268	0	1	1	7	5	4
Otu0269	0	3	2	7	4	2
Otu0270	6	0	2	2	2	6
Otu0271	0	0	3	0	6	9
Otu0272	0	0	4	8	3	3
Otu0273	2	4	2	2	2	6
Otu0274	0	1	4	4	6	3
Otu0275	0	0	7	2	4	4
Otu0276	4	1	0	6	4	2
Otu0277	0	1	5	6	2	3
Otu0278	2	2	2	4	6	1
Otu0279	0	2	5	9	1	0
Otu0280	1	0	7	5	1	3
Otu0281	5	1	1	2	5	3
Otu0282	1	1	3	4	5	3
Otu0283	0	0	3	6	3	5
Otu0284	1	3	1	4	5	3
Otu0285	4	2	4	4	1	2
Otu0286	0	0	6	2	5	3
Otu0287	0	8	3	0	5	0
Otu0288	1	3	4	1	2	5
Otu0289	9	2	0	1	2	2
Otu0290	0	16	0	0	0	0
Otu0291	1	2	3	4	4	2
Otu0292	0	1	0	4	1	10
Otu0293	1	1	6	3	3	2
Otu0294	2	6	0	3	1	4
Otu0295	1	2	4	2	5	1
Otu0296	2	4	0	4	5	0
Otu0297	0	1	1	1	7	5
Otu0298	15	0	0	0	0	0
Otu0299	2	4	3	2	2	2
Otu0300	0	4	2	5	3	1
Otu0301	3	3	0	8	1	0
Otu0302	15	0	0	0	0	0
Otu0303	1	7	0	6	1	0
Otu0304	0	0	1	6	4	3
Otu0305	2	0	1	9	1	1
Otu0306	0	0	4	5	1	4
Otu0307	12	1	0	0	1	0
Otu0308	0	2	2	1	7	2
Otu0309	1	3	3	4	2	1
Otu0310	0	0	2	6	2	4
Otu0311	0	5	2	0	2	5
Otu0312	0	0	7	3	1	3
Otu0313	0	2	4	4	4	0
Otu0314	0	1	1	0	7	5
Otu0315	0	0	1	3	4	5
Otu0316	0	0	2	0	7	4
Otu0317	0	0	5	3	5	0
Otu0318	1	0	4	0	5	3
Otu0319	4	1	2	5	0	1
Otu0320	1	1	1	5	3	2
Otu0321	3	9	0	0	1	0
Otu0322	7	4	1	1	0	0
Otu0323	0	3	2	2	2	4
Otu0324	2	0	5	4	0	2
Otu0325	0	0	1	7	1	4
Otu0326	0	9	2	0	1	1
Otu0327	1	3	4	0	4	1
Otu0328	0	1	6	2	2	2
Otu0329	0	6	1	3	2	0
Otu0330	3	0	1	3	4	1
Otu0331	6	1	2	1	1	1
Otu0332	12	0	0	0	0	0
Otu0333	0	1	0	6	1	4
Otu0334	3	3	2	1	1	2
Otu0335	1	1	2	2	4	2
Otu0336	0	6	0	1	5	0
Otu0337	0	0	5	1	6	0
Otu0338	3	4	1	3	1	0
Otu0339	0	5	2	1	0	4
Otu0340	0	0	3	4	3	2
Otu0341	2	0	2	1	6	0
Otu0342	0	0	4	0	4	3
Otu0343	0	1	2	3	5	0
Otu0344	1	1	3	1	3	2
Otu0345	0	3	2	4	1	1
Otu0346	1	0	2	0	3	5
Otu0347	10	1	0	0	0	0
Otu0348	1	0	4	2	2	2
Otu0349	0	2	4	1	4	0
Otu0350	0	0	0	9	0	2
Otu0351	0	1	2	3	2	3
Otu0352	0	3	0	6	0	2
Otu0353	11	0	0	0	0	0
Otu0354	7	1	0	1	0	2
Otu0355	0	0	1	5	2	2
Otu0356	10	0	0	0	0	0
Otu0357	4	1	1	2	1	1
Otu0358	1	0	2	0	7	0
Otu0359	0	0	1	4	3	2
Otu0360	0	3	3	1	1	2
Otu0361	0	2	1	3	3	1
Otu0362	7	0	2	1	0	0
Otu0363	0	1	2	1	4	2
Otu0364	1	0	0	3	5	1
Otu0365	0	0	3	0	6	1
Otu0366	0	0	3	1	3	3
Otu0367	1	1	3	1	3	1
Otu0368	10	0	0	0	0	0
Otu0369	0	0	0	4	1	5
Otu0370	10	0	0	0	0	0
Otu0371	1	2	2	1	1	3
Otu0372	0	0	2	1	1	6
Otu0373	0	0	1	2	5	2
Otu0374	0	0	1	2	5	2
Otu0375	0	0	3	0	6	1
Otu0376	10	0	0	0	0	0
Otu0377	10	0	0	0	0	0
Otu0378	1	0	5	1	3	0
Otu0379	1	3	0	5	1	0
Otu0380	0	9	1	0	0	0
Otu0381	0	4	0	0	4	1
Otu0382	0	0	1	2	3	3
Otu0383	1	1	3	0	4	0
Otu0384	0	0	0	5	2	2
Otu0385	0	1	1	3	4	0
Otu0386	3	2	0	0	3	1
Otu0387	7	0	0	2	0	0
Otu0388	8	1	0	0	0	0
Otu0389	0	0	0	7	0	2
Otu0390	2	0	3	3	1	0
Otu0391	0	0	2	0	3	4
Otu0392	0	3	0	2	2	2
Otu0393	2	2	2	1	0	2
Otu0394	0	0	3	0	4	2
Otu0395	0	0	3	4	2	0
Otu0396	2	1	1	1	2	2
Otu0397	0	0	3	4	1	1
Otu0398	0	1	1	3	4	0
Otu0399	1	0	3	1	4	0
Otu0400	1	1	2	2	2	1
Otu0401	0	0	2	1	4	2
Otu0402	2	3	3	1	0	0
Otu0403	1	1	1	3	2	1
Otu0404	2	5	0	0	0	2
Otu0405	0	0	0	1	7	0
Otu0406	2	3	0	2	1	0
Otu0407	1	0	2	2	1	2
Otu0408	1	0	1	1	3	2
Otu0409	0	0	4	2	1	1
Otu0410	1	1	0	1	5	0
Otu0411	0	0	1	0	6	1
Otu0412	0	0	1	2	1	4
Otu0413	1	2	0	0	3	2
Otu0414	0	0	1	1	4	2
Otu0415	0	0	0	3	3	2
Otu0416	0	0	0	3	3	2
Otu0417	2	2	1	1	1	1
Otu0418	0	1	0	1	3	3
Otu0419	0	1	0	4	0	3
Otu0420	0	0	2	1	4	1
Otu0421	1	1	0	3	1	2
Otu0422	1	0	2	1	3	1
Otu0423	0	0	1	0	5	2
Otu0424	1	3	0	1	0	3
Otu0425	0	0	2	3	1	2
Otu0426	1	0	2	2	1	2
Otu0427	0	0	3	2	1	2
Otu0428	0	0	4	1	3	0
Otu0429	8	0	0	0	0	0
Otu0430	4	0	1	1	1	1
Otu0431	0	0	2	2	2	2
Otu0432	2	1	3	1	0	0
Otu0433	0	1	3	0	1	2
Otu0434	1	2	1	2	0	1
Otu0435	1	0	0	5	1	0
Otu0436	0	0	3	0	1	3
Otu0437	0	6	0	0	0	1
Otu0438	1	3	1	0	2	0
Otu0439	1	0	2	3	1	0
Otu0440	0	3	0	4	0	0
Otu0441	0	0	0	4	3	0
Otu0442	7	0	0	0	0	0
Otu0443	0	0	2	1	1	3
Otu0444	1	0	2	2	1	1
Otu0445	0	0	2	0	3	2
Otu0446	0	0	1	4	2	0
Otu0447	4	0	1	1	1	0
Otu0448	2	1	1	0	2	1
Otu0449	3	1	2	0	0	1
Otu0450	2	0	1	2	1	1
Otu0451	0	2	0	2	0	3
Otu0452	0	1	2	1	1	2
Otu0453	0	0	0	5	0	2
Otu0454	0	1	3	1	1	1
Otu0455	0	0	0	1	2	4
Otu0456	7	0	0	0	0	0
Otu0457	0	4	0	1	1	1
Otu0458	0	1	3	1	2	0
Otu0459	1	5	0	0	0	1
Otu0460	1	3	0	2	1	0
Otu0461	0	0	1	5	0	0
Otu0462	0	0	0	3	1	2
Otu0463	1	0	2	2	0	1
Otu0464	0	0	2	0	2	2
Otu0465	1	0	0	1	0	4
Otu0466	0	1	0	1	1	3
Otu0467	0	0	0	2	4	0
Otu0468	1	0	3	1	1	0
Otu0469	0	1	1	1	0	3
Otu0470	0	0	2	1	2	1
Otu0471	3	1	0	1	1	0
Otu0472	0	0	2	2	2	0
Otu0473	0	0	1	0	3	2
Otu0474	0	0	1	1	3	1
Otu0475	2	1	1	0	2	0
Otu0476	0	0	1	0	4	1
Otu0477	0	6	0	0	0	0
Otu0478	0	4	0	0	2	0
Otu0479	0	3	1	1	1	0
Otu0480	1	1	0	1	3	0
Otu0481	1	1	0	2	0	2
Otu0482	1	2	0	2	0	1
Otu0483	0	0	0	4	1	1
Otu0484	0	0	1	1	0	4
Otu0485	0	0	1	4	1	0
Otu0486	0	0	2	0	3	1
Otu0487	5	0	0	0	0	1
Otu0488	0	0	0	2	1	3
Otu0489	1	0	0	1	2	2
Otu0490	6	0	0	0	0	0
Otu0491	5	1	0	0	0	0
Otu0492	3	1	0	0	2	0
Otu0493	2	0	2	2	0	0
Otu0494	6	0	0	0	0	0
Otu0495	0	4	1	0	0	0
Otu0496	1	0	1	1	2	0
Otu0497	5	0	0	0	0	0
Otu0498	0	0	1	1	1	2
Otu0499	1	0	2	1	1	0
Otu0500	1	1	2	0	0	1
Otu0501	4	0	0	1	0	0
Otu0502	0	0	1	3	1	0
Otu0503	0	0	0	2	2	1
Otu0504	2	2	0	0	1	0
Otu0505	0	0	1	3	0	1
Otu0506	0	1	2	1	0	1
Otu0507	1	0	0	3	1	0
Otu0508	0	0	1	2	2	0
Otu0509	1	2	0	0	1	1
Otu0510	1	0	0	2	1	1
Otu0511	5	0	0	0	0	0
Otu0512	5	0	0	0	0	0
Otu0513	1	0	0	1	2	1
Otu0514	1	0	3	1	0	0
Otu0515	0	0	2	1	2	0
Otu0516	0	1	1	1	2	0
Otu0517	1	1	0	1	1	1
Otu0518	0	1	0	4	0	0
Otu0519	3	2	0	0	0	0
Otu0520	0	1	0	0	2	2
Otu0521	5	0	0	0	0	0
Otu0522	0	0	0	1	1	3
Otu0523	0	0	3	1	1	0
Otu0524	0	0	2	0	3	0
Otu0525	0	1	0	1	1	2
Otu0526	0	2	1	0	1	1
Otu0527	1	0	1	1	1	1
Otu0528	1	0	0	1	1	2
Otu0529	0	0	0	0	5	0
Otu0530	1	2	0	2	0	0
Otu0531	2	2	0	1	0	0
Otu0532	1	0	0	1	1	2
Otu0533	1	1	1	1	0	1
Otu0534	0	0	0	4	1	0
Otu0535	0	0	1	1	3	0
Otu0536	0	1	2	0	1	1
Otu0537	0	1	0	2	1	1
Otu0538	5	0	0	0	0	0
Otu0539	0	0	1	1	2	1
Otu0540	0	0	3	0	1	1
Otu0541	0	1	0	1	2	1
Otu0542	5	0	0	0	0	0
Otu0543	0	0	0	1	2	2
Otu0544	0	1	2	2	0	0
Otu0545	0	0	2	1	2	0
Otu0546	0	0	2	0	1	2
Otu0547	0	0	5	0	0	0
Otu0548	1	0	0	2	2	0
Otu0549	0	0	2	0	2	1
Otu0550	1	0	2	0	1	1
Otu0551	1	3	0	0	0	0
Otu0552	2	0	1	0	0	1
Otu0553	0	0	0	1	1	2
Otu0554	0	0	2	0	2	0
Otu0555	0	1	1	0	1	1
Otu0556	1	1	0	1	0	1
Otu0557	4	0	0	0	0	0
Otu0558	0	1	1	0	1	1
Otu0559	0	0	0	2	0	2
Otu0560	0	0	0	0	1	3
Otu0561	0	0	0	4	0	0
Otu0562	0	0	0	0	3	1
Otu0563	0	1	1	1	0	1
Otu0564	0	0	0	4	0	0
Otu0565	0	3	0	0	1	0
Otu0566	0	0	0	2	2	0
Otu0567	2	0	0	1	1	0
Otu0568	0	0	0	1	3	0
Otu0569	1	0	0	1	2	0
Otu0570	0	0	1	1	0	2
Otu0571	1	0	0	1	1	1
Otu0572	0	0	1	2	0	1
Otu0573	0	0	0	0	3	1
Otu0574	0	0	0	4	0	0
Otu0575	4	0	0	0	0	0
Otu0576	2	1	0	0	1	0
Otu0577	4	0	0	0	0	0
Otu0578	0	2	0	1	0	1
Otu0579	1	1	0	1	0	1
Otu0580	0	0	1	1	2	0
Otu0581	0	0	1	2	0	1
Otu0582	3	1	0	0	0	0
Otu0583	0	3	0	1	0	0
Otu0584	1	2	0	1	0	0
Otu0585	0	0	3	0	1	0
Otu0586	0	0	1	1	2	0
Otu0587	0	0	0	0	4	0
Otu0588	0	1	2	1	0	0
Otu0589	0	0	0	2	2	0
Otu0590	0	3	0	0	0	1
Otu0591	0	1	0	0	1	2
Otu0592	4	0	0	0	0	0
Otu0593	1	0	2	1	0	0
Otu0594	0	1	1	0	1	1
Otu0595	0	0	0	1	0	3
Otu0596	0	0	2	0	2	0
Otu0597	0	0	1	0	2	1
Otu0598	0	0	1	2	0	1
Otu0599	0	0	1	1	0	2
Otu0600	0	1	0	2	1	0
Otu0601	0	0	2	0	1	1
Otu0602	0	0	0	0	3	1
Otu0603	0	1	1	1	0	1
Otu0604	0	0	1	2	0	1
Otu0605	4	0	0	0	0	0
Otu0606	2	0	0	0	1	1
Otu0607	3	0	0	0	0	0
Otu0608	0	1	1	0	1	0
Otu0609	3	0	0	0	0	0
Otu0610	1	0	0	0	1	1
Otu0611	0	0	1	0	0	2
Otu0612	0	0	0	3	0	0
Otu0613	0	1	1	0	0	1
Otu0614	0	0	1	1	1	0
Otu0615	0	0	0	2	1	0
Otu0616	0	0	0	1	1	1
Otu0617	0	1	0	2	0	0
Otu0618	1	0	0	1	1	0
Otu0619	0	0	0	0	2	1
Otu0620	0	2	1	0	0	0
Otu0621	0	0	0	0	3	0
Otu0622	0	0	0	1	1	1
Otu0623	1	0	0	2	0	0
Otu0624	0	0	3	0	0	0
Otu0625	3	0	0	0	0	0
Otu0626	0	0	1	0	1	1
Otu0627	3	0	0	0	0	0
Otu0628	0	0	1	1	0	1
Otu0629	0	0	0	1	1	1
Otu0630	0	0	2	0	0	1
Otu0631	3	0	0	0	0	0
Otu0632	0	1	0	1	0	1
Otu0633	2	0	0	0	0	1
Otu0634	0	0	1	0	2	0
Otu0635	0	0	1	0	1	1
Otu0636	0	0	0	1	2	0
Otu0637	0	2	0	0	1	0
Otu0638	0	0	0	1	1	1
Otu0639	0	0	0	2	1	0
Otu0640	0	0	1	0	2	0
Otu0641	0	0	1	0	0	2
Otu0642	2	0	1	0	0	0
Otu0643	0	0	0	2	0	1
Otu0644	0	1	0	0	2	0
Otu0645	0	0	1	1	1	0
Otu0646	3	0	0	0	0	0
Otu0647	0	1	0	1	1	0
Otu0648	0	0	1	2	0	0
Otu0649	0	0	0	1	0	2
Otu0650	0	2	0	1	0	0
Otu0651	0	0	0	2	0	1
Otu0652	0	3	0	0	0	0
Otu0653	0	0	0	2	1	0
Otu0654	0	1	0	2	0	0
Otu0655	3	0	0	0	0	0
Otu0656	2	0	0	0	1	0
Otu0657	0	0	0	1	1	1
Otu0658	1	0	1	0	1	0
Otu0659	1	0	1	0	0	1
Otu0660	0	0	0	2	1	0
Otu0661	2	0	0	1	0	0
Otu0662	1	0	0	1	1	0
Otu0663	0	0	0	2	0	1
Otu0664	0	0	1	2	0	0
Otu0665	0	0	1	1	1	0
Otu0666	0	0	1	2	0	0
Otu0667	0	0	0	1	2	0
Otu0668	1	2	0	0	0	0
Otu0669	0	0	2	0	0	1
Otu0670	1	0	1	0	1	0
Otu0671	0	0	3	0	0	0
Otu0672	0	1	2	0	0	0
Otu0673	0	0	0	2	1	0
Otu0674	2	0	0	0	0	1
Otu0675	0	0	1	2	0	0
Otu0676	0	0	1	1	1	0
Otu0677	3	0	0	0	0	0
Otu0678	0	0	0	1	1	1
Otu0679	0	0	1	0	1	1
Otu0680	0	0	0	0	1	2
Otu0681	0	0	2	0	1	0
Otu0682	1	1	0	1	0	0
Otu0683	1	1	1	0	0	0
Otu0684	3	0	0	0	0	0
Otu0685	0	0	2	1	0	0
Otu0686	0	0	0	0	2	1
Otu0687	2	0	0	1	0	0
Otu0688	0	1	2	0	0	0
Otu0689	0	0	2	0	1	0
Otu0690	0	0	0	1	0	2
Otu0691	0	1	0	1	1	0
Otu0692	1	0	0	1	1	0
Otu0693	0	0	1	2	0	0
Otu0694	0	1	2	0	0	0
Otu0695	0	0	1	2	0	0
Otu0696	0	0	0	0	3	0
Otu0697	0	1	0	0	1	1
Otu0698	3	0	0	0	0	0
Otu0699	0	3	0	0	0	0
Otu0700	0	0	0	0	3	0
Otu0701	0	0	1	1	0	1
Otu0702	2	0	0	0	1	0
Otu0703	1	0	1	0	1	0
Otu0704	0	3	0	0	0	0
Otu0705	0	0	0	1	2	0
Otu0706	1	1	1	0	0	0
Otu0707	0	2	0	1	0	0
Otu0708	0	0	0	2	0	1
Otu0709	0	0	0	1	1	1
Otu0710	1	0	1	0	1	0
Otu0711	2	0	0	1	0	0
Otu0712	3	0	0	0	0	0
Otu0713	1	0	0	0	2	0
Otu0714	0	0	2	0	1	0
Otu0715	2	0	0	0	0	1
Otu0716	0	1	0	0	2	0
Otu0717	0	0	0	1	1	1
Otu0718	0	1	1	0	0	1
Otu0719	0	0	1	1	1	0
Otu0720	0	0	1	0	2	0
Otu0721	1	0	0	0	1	1
Otu0722	0	0	0	1	2	0
Otu0723	0	1	0	0	1	1
Otu0724	2	0	0	0	0	1
Otu0725	0	0	1	1	0	1
Otu0726	1	0	1	1	0	0
Otu0727	0	3	0	0	0	0
Otu0728	1	0	0	1	1	0
Otu0729	0	0	0	1	1	1
Otu0730	0	1	1	0	1	0
Otu0731	1	0	1	1	0	0
Otu0732	0	0	0	0	0	2
Otu0733	2	0	0	0	0	0
Otu0734	2	0	0	0	0	0
Otu0735	0	0	0	0	0	2
Otu0736	0	1	0	0	0	1
Otu0737	0	0	0	0	2	0
Otu0738	0	0	2	0	0	0
Otu0739	0	0	0	0	2	0
Otu0740	0	1	1	0	0	0
Otu0741	2	0	0	0	0	0
Otu0742	0	0	1	1	0	0
Otu0743	2	0	0	0	0	0
Otu0744	0	1	1	0	0	0
Otu0745	0	0	0	1	1	0
Otu0746	2	0	0	0	0	0
Otu0747	0	0	0	1	0	1
Otu0748	0	0	1	0	1	0
Otu0749	2	0	0	0	0	0
Otu0750	2	0	0	0	0	0
Otu0751	0	0	0	0	2	0
Otu0752	2	0	0	0	0	0
Otu0753	1	1	0	0	0	0
Otu0754	0	2	0	0	0	0
Otu0755	0	0	0	0	1	1
Otu0756	0	0	0	0	1	1
Otu0757	0	0	1	0	1	0
Otu0758	0	1	0	0	1	0
Otu0759	0	1	1	0	0	0
Otu0760	0	0	1	1	0	0
Otu0761	1	0	0	0	1	0
Otu0762	0	0	1	0	1	0
Otu0763	0	0	0	1	0	1
Otu0764	0	0	2	0	0	0
Otu0765	2	0	0	0	0	0
Otu0766	0	1	0	0	1	0
Otu0767	1	1	0	0	0	0
Otu0768	0	0	2	0	0	0
Otu0769	0	0	0	1	1	0
Otu0770	0	0	0	0	2	0
Otu0771	0	0	2	0	0	0
Otu0772	0	0	1	0	0	1
Otu0773	0	0	0	0	2	0
Otu0774	0	0	1	1	0	0
Otu0775	0	0	0	0	1	1
Otu0776	0	0	0	0	2	0
Otu0777	0	0	0	0	1	1
Otu0778	0	1	0	1	0	0
Otu0779	0	0	1	0	0	1
Otu0780	0	2	0	0	0	0
Otu0781	0	1	1	0	0	0
Otu0782	0	1	1	0	0	0
Otu0783	0	0	1	0	1	0
Otu0784	0	0	0	0	2	0
Otu0785	0	0	2	0	0	0
Otu0786	0	1	0	1	0	0
Otu0787	0	0	1	0	0	1
Otu0788	0	1	0	0	1	0
Otu0789	0	0	0	1	1	0
Otu0790	1	1	0	0	0	0
Otu0791	2	0	0	0	0	0
Otu0792	0	0	1	0	1	0
Otu0793	0	0	2	0	0	0
Otu0794	0	0	1	0	1	0
Otu0795	0	0	2	0	0	0
Otu0796	0	0	0	1	1	0
Otu0797	0	0	0	1	1	0
Otu0798	0	0	0	0	2	0
Otu0799	1	0	0	0	1	0
Otu0800	2	0	0	0	0	0
Otu0801	0	0	0	0	2	0
Otu0802	0	0	0	0	1	1
Otu0803	0	0	1	0	1	0
Otu0804	0	0	1	0	1	0
Otu0805	0	0	1	0	0	1
Otu0806	0	0	1	1	0	0
Otu0807	0	0	0	0	2	0
Otu0808	0	0	0	0	2	0
Otu0809	2	0	0	0	0	0
Otu0810	0	0	1	0	0	1
Otu0811	2	0	0	0	0	0
Otu0812	0	1	1	0	0	0
Otu0813	0	0	0	0	1	1
Otu0814	0	0	1	1	0	0
Otu0815	0	1	0	0	0	1
Otu0816	1	1	0	0	0	0
Otu0817	0	0	0	0	1	1
Otu0818	2	0	0	0	0	0
Otu0819	0	0	1	0	1	0
Otu0820	0	0	2	0	0	0
Otu0821	0	0	2	0	0	0
Otu0822	2	0	0	0	0	0
Otu0823	0	1	0	0	1	0
Otu0824	0	0	0	0	1	1
Otu0825	0	0	0	0	1	1
Otu0826	2	0	0	0	0	0
Otu0827	0	0	1	1	0	0
Otu0828	0	1	1	0	0	0
Otu0829	0	0	1	0	1	0
Otu0830	0	1	0	1	0	0
Otu0831	0	0	1	0	1	0
Otu0832	0	0	1	0	0	1
Otu0833	0	0	0	0	0	2
Otu0834	0	0	0	0	0	2
Otu0835	0	0	2	0	0	0
Otu0836	1	0	0	0	1	0
Otu0837	1	0	1	0	0	0
Otu0838	0	1	0	1	0	0
Otu0839	0	0	1	0	1	0
Otu0840	0	1	0	0	0	1
Otu0841	0	0	1	0	1	0
Otu0842	0	0	1	0	1	0
Otu0843	0	0	0	0	1	1
Otu0844	0	0	2	0	0	0
Otu0845	0	0	1	0	1	0
Otu0846	0	0	2	0	0	0
Otu0847	0	0	1	0	1	0
Otu0848	0	0	0	0	1	1
Otu0849	0	0	1	0	1	0
Otu0850	0	0	2	0	0	0
Otu0851	0	0	1	0	1	0
Otu0852	2	0	0	0	0	0
Otu0853	0	0	1	0	1	0
Otu0854	0	0	0	0	1	1
Otu0855	2	0	0	0	0	0
Otu0856	0	0	1	0	1	0
Otu0857	0	0	1	0	1	0
Otu0858	1	1	0	0	0	0
Otu0859	0	0	0	0	1	1
Otu0860	0	0	0	1	0	1
Otu0861	0	0	0	1	0	1
Otu0862	2	0	0	0	0	0
Otu0863	0	0	0	2	0	0
Otu0864	0	0	0	1	0	1
Otu0865	0	0	0	2	0	0
Otu0866	0	0	0	1	0	1
Otu0867	0	0	1	0	0	1
Otu0868	0	0	1	0	0	1
Otu0869	0	0	0	2	0	0
Otu0870	0	0	1	1	0	0
Otu0871	0	0	0	1	0	1
Otu0872	0	0	1	1	0	0
Otu0873	2	0	0	0	0	0
Otu0874	1	0	1	0	0	0
Otu0875	1	1	0	0	0	0
Otu0876	0	0	1	1	0	0
Otu0877	2	0	0	0	0	0
Otu0878	2	0	0	0	0	0
Otu0879	0	1	0	1	0	0
Otu0880	0	0	0	2	0	0
Otu0881	2	0	0	0	0	0
Otu0882	0	2	0	0	0	0
Otu0883	0	2	0	0	0	0
Otu0884	0	0	0	1	0	1
Otu0885	2	0	0	0	0	0
Otu0886	0	0	0	1	1	0
Otu0887	0	1	0	1	0	0
Otu0888	0	2	0	0	0	0
Otu0889	0	0	0	2	0	0
Otu0890	0	2	0	0	0	0
Otu0891	0	2	0	0	0	0
Otu0892	0	2	0	0	0	0
Otu0893	1	0	0	0	0	1
Otu0894	2	0	0	0	0	0
Otu0895	1	0	1	0	0	0
Otu0896	0	0	0	1	1	0
Otu0897	1	1	0	0	0	0
Otu0898	1	0	0	0	1	0
Otu0899	1	1	0	0	0	0
Otu0900	0	0	0	1	1	0
Otu0901	0	0	0	2	0	0
Otu0902	0	0	0	2	0	0
Otu0903	0	0	1	0	0	1
Otu0904	0	0	0	0	1	1
Otu0905	0	0	0	1	1	0
Otu0906	0	0	0	2	0	0
Otu0907	2	0	0	0	0	0
Otu0908	0	0	0	1	1	0
Otu0909	0	0	0	1	0	1
Otu0910	2	0	0	0	0	0
Otu0911	0	0	0	1	1	0
Otu0912	0	0	0	1	0	1
Otu0913	1	0	0	0	1	0
Otu0914	0	0	1	1	0	0
Otu0915	0	0	0	1	0	1
Otu0916	1	0	0	1	0	0
Otu0917	2	0	0	0	0	0
Otu0918	1	0	0	0	0	1
Otu0919	0	0	1	0	0	1
Otu0920	2	0	0	0	0	0
Otu0921	2	0	0	0	0	0
Otu0922	2	0	0	0	0	0
Otu0923	0	1	0	0	0	1
Otu0924	0	0	0	1	0	1
Otu0925	0	0	0	0	2	0
Otu0926	1	1	0	0	0	0
Otu0927	0	0	0	1	0	1
Otu0928	0	2	0	0	0	0
Otu0929	2	0	0	0	0	0
Otu0930	2	0	0	0	0	0
Otu0931	0	0	0	0	2	0
Otu0932	0	0	0	0	2	0
Otu0933	0	0	0	0	2	0
Otu0934	1	0	0	1	0	0
Otu0935	1	0	0	1	0	0
Otu0936	0	1	0	1	0	0
Otu0937	0	1	0	1	0	0
Otu0938	2	0	0	0	0	0
Otu0939	1	1	0	0	0	0
Otu0940	0	2	0	0	0	0
Otu0941	0	0	0	0	2	0
Otu0942	0	0	0	0	2	0
Otu0943	0	1	0	0	0	1
Otu0944	0	0	0	1	0	1
Otu0945	0	0	1	0	0	1
Otu0946	0	0	0	0	2	0
Otu0947	0	0	0	0	2	0
Otu0948	0	0	1	0	0	1
Otu0949	1	1	0	0	0	0
Otu0950	1	0	0	0	1	0
Otu0951	0	1	0	1	0	0
Otu0952	1	0	1	0	0	0
Otu0953	1	1	0	0	0	0
Otu0954	2	0	0	0	0	0
Otu0955	0	2	0	0	0	0
Otu0956	0	2	0	0	0	0
Otu0957	0	0	0	0	0	2
Otu0958	0	2	0	0	0	0
Otu0959	0	0	0	0	2	0
Otu0960	0	0	0	0	2	0
Otu0961	0	0	0	0	2	0
Otu0962	0	0	0	2	0	0
Otu0963	0	0	0	0	2	0
Otu0964	0	2	0	0	0	0
Otu0965	0	2	0	0	0	0
Otu0966	0	0	1	0	0	1
Otu0967	2	0	0	0	0	0
Otu0968	0	0	0	0	0	2
Otu0969	0	2	0	0	0	0
Otu0970	0	2	0	0	0	0
Otu0971	2	0	0	0	0	0
Otu0972	0	0	0	0	0	2
Otu0973	0	2	0	0	0	0
Otu0974	0	2	0	0	0	0
Otu0975	0	0	0	0	1	0
Otu0976	0	0	0	1	0	0
Otu0977	0	0	1	0	0	0
Otu0978	0	0	0	1	0	0
Otu0979	0	0	0	1	0	0
Otu0980	0	0	0	1	0	0
Otu0981	0	0	1	0	0	0
Otu0982	0	0	0	1	0	0
Otu0983	0	0	0	1	0	0
Otu0984	0	0	1	0	0	0
Otu0985	0	0	0	1	0	0
Otu0986	0	0	1	0	0	0
Otu0987	0	0	1	0	0	0
Otu0988	0	0	1	0	0	0
Otu0989	0	0	0	1	0	0
Otu0990	0	0	1	0	0	0
Otu0991	0	0	0	1	0	0
Otu0992	0	0	1	0	0	0
Otu0993	0	0	0	1	0	0
Otu0994	0	0	0	1	0	0
Otu0995	0	0	0	1	0	0
Otu0996	0	0	0	1	0	0
Otu0997	0	0	1	0	0	0
Otu0998	0	0	0	0	1	0
Otu0999	0	0	0	1	0	0
Otu1000	0	0	0	0	1	0
Otu1001	0	0	0	1	0	0
Otu1002	0	0	0	1	0	0
Otu1003	0	0	0	1	0	0
Otu1004	0	0	0	1	0	0
Otu1005	0	0	0	1	0	0
Otu1006	0	0	0	1	0	0
Otu1007	0	0	0	1	0	0
Otu1008	0	0	0	0	1	0
Otu1009	0	0	0	1	0	0
Otu1010	0	0	1	0	0	0
Otu1011	0	0	1	0	0	0
Otu1012	0	0	1	0	0	0
Otu1013	0	0	0	1	0	0
Otu1014	0	0	0	0	1	0
Otu1015	0	0	1	0	0	0
Otu1016	0	0	0	0	1	0
Otu1017	0	0	0	1	0	0
Otu1018	0	0	0	1	0	0
Otu1019	0	0	0	1	0	0
Otu1020	0	0	1	0	0	0
Otu1021	0	0	1	0	0	0
Otu1022	0	0	0	1	0	0
Otu1023	0	0	0	1	0	0
Otu1024	0	0	0	0	1	0
Otu1025	0	0	1	0	0	0
Otu1026	0	0	0	1	0	0
Otu1027	0	0	0	0	1	0
Otu1028	0	0	0	1	0	0
Otu1029	0	0	0	0	1	0
Otu1030	0	0	0	0	1	0
Otu1031	0	0	0	1	0	0
Otu1032	0	0	0	0	1	0
Otu1033	0	0	0	1	0	0
Otu1034	0	0	0	1	0	0
Otu1035	0	0	0	0	1	0
Otu1036	0	0	0	1	0	0
Otu1037	0	0	0	1	0	0
Otu1038	0	0	0	0	1	0
Otu1039	0	0	0	1	0	0
Otu1040	0	0	1	0	0	0
Otu1041	0	0	0	0	1	0
Otu1042	0	0	0	1	0	0
Otu1043	0	0	0	1	0	0
Otu1044	0	0	0	1	0	0
Otu1045	0	0	0	1	0	0
Otu1046	0	0	0	1	0	0
Otu1047	0	0	0	0	1	0
Otu1048	0	0	0	1	0	0
Otu1049	0	0	1	0	0	0
Otu1050	0	0	0	1	0	0
Otu1051	0	0	0	1	0	0
Otu1052	0	0	0	1	0	0
Otu1053	0	0	0	1	0	0
Otu1054	0	0	0	1	0	0
Otu1055	0	0	0	1	0	0
Otu1056	0	0	0	1	0	0
Otu1057	0	0	0	0	1	0
Otu1058	0	0	0	1	0	0
Otu1059	0	0	0	1	0	0
Otu1060	0	0	0	1	0	0
Otu1061	0	0	0	1	0	0
Otu1062	0	0	0	1	0	0
Otu1063	0	0	0	1	0	0
Otu1064	0	0	0	1	0	0
Otu1065	0	0	0	1	0	0
Otu1066	0	0	0	1	0	0
Otu1067	0	0	0	0	1	0
Otu1068	0	0	0	0	1	0
Otu1069	0	0	0	1	0	0
Otu1070	0	0	1	0	0	0
Otu1071	0	0	0	1	0	0
Otu1072	0	0	1	0	0	0
Otu1073	0	0	0	1	0	0
Otu1074	0	0	0	1	0	0
Otu1075	0	0	1	0	0	0
Otu1076	0	0	1	0	0	0
Otu1077	0	0	0	1	0	0
Otu1078	0	0	1	0	0	0
Otu1079	0	0	0	1	0	0
Otu1080	0	0	0	1	0	0
Otu1081	0	0	0	1	0	0
Otu1082	0	0	0	1	0	0
Otu1083	0	0	0	1	0	0
Otu1084	0	0	0	1	0	0
Otu1085	0	0	0	0	1	0
Otu1086	0	0	1	0	0	0
Otu1087	0	0	0	0	1	0
Otu1088	0	0	0	1	0	0
Otu1089	0	0	0	1	0	0
Otu1090	0	0	0	1	0	0
Otu1091	0	0	0	0	1	0
Otu1092	0	0	0	1	0	0
Otu1093	0	0	0	1	0	0
Otu1094	0	0	0	1	0	0
Otu1095	0	0	0	1	0	0
Otu1096	0	0	0	1	0	0
Otu1097	0	0	1	0	0	0
Otu1098	0	0	0	1	0	0
Otu1099	0	0	1	0	0	0
Otu1100	0	0	1	0	0	0
Otu1101	0	0	1	0	0	0
Otu1102	0	0	0	0	1	0
Otu1103	0	0	0	1	0	0
Otu1104	0	0	0	1	0	0
Otu1105	0	0	1	0	0	0
Otu1106	0	0	0	0	1	0
Otu1107	0	0	0	0	1	0
Otu1108	0	0	1	0	0	0
Otu1109	0	0	1	0	0	0
Otu1110	0	0	1	0	0	0
Otu1111	0	0	1	0	0	0
Otu1112	0	0	0	1	0	0
Otu1113	0	0	0	1	0	0
Otu1114	0	0	0	1	0	0
Otu1115	0	0	0	1	0	0
Otu1116	0	0	0	1	0	0
Otu1117	0	0	0	1	0	0
Otu1118	0	0	0	1	0	0
Otu1119	0	0	1	0	0	0
Otu1120	0	0	1	0	0	0
Otu1121	0	0	0	1	0	0
Otu1122	0	0	0	0	1	0
Otu1123	0	0	0	1	0	0
Otu1124	0	0	0	1	0	0
Otu1125	0	0	1	0	0	0
Otu1126	0	0	1	0	0	0
Otu1127	0	0	0	0	1	0
Otu1128	0	0	1	0	0	0
Otu1129	0	0	1	0	0	0
Otu1130	0	0	1	0	0	0
Otu1131	0	0	0	1	0	0
Otu1132	0	0	1	0	0	0
Otu1133	0	0	0	0	1	0
Otu1134	0	0	0	0	1	0
Otu1135	0	0	0	1	0	0
Otu1136	0	0	0	0	1	0
Otu1137	0	0	0	0	1	0
Otu1138	0	0	0	1	0	0
Otu1139	0	0	1	0	0	0
Otu1140	0	0	1	0	0	0
Otu1141	0	0	0	1	0	0
Otu1142	0	0	1	0	0	0
Otu1143	0	0	1	0	0	0
Otu1144	0	0	1	0	0	0
Otu1145	0	0	1	0	0	0
Otu1146	0	0	0	0	1	0
Otu1147	0	0	0	0	1	0
Otu1148	0	0	0	0	1	0
Otu1149	0	0	1	0	0	0
Otu1150	0	0	0	0	1	0
Otu1151	0	0	0	1	0	0
Otu1152	0	0	1	0	0	0
Otu1153	0	0	1	0	0	0
Otu1154	0	0	1	0	0	0
Otu1155	0	0	1	0	0	0
Otu1156	0	0	1	0	0	0
Otu1157	0	0	1	0	0	0
Otu1158	0	0	1	0	0	0
Otu1159	0	0	1	0	0	0
Otu1160	0	0	0	0	1	0
Otu1161	0	0	1	0	0	0
Otu1162	0	0	0	0	1	0
Otu1163	0	0	0	0	1	0
Otu1164	0	0	0	0	1	0
Otu1165	0	0	1	0	0	0
Otu1166	0	0	1	0	0	0
Otu1167	0	0	1	0	0	0
Otu1168	0	0	0	1	0	0
Otu1169	0	0	0	1	0	0
Otu1170	0	0	1	0	0	0
Otu1171	0	0	1	0	0	0
Otu1172	0	0	1	0	0	0
Otu1173	0	0	1	0	0	0
Otu1174	0	0	0	1	0	0
Otu1175	0	0	1	0	0	0
Otu1176	0	0	0	0	1	0
Otu1177	0	0	1	0	0	0
Otu1178	0	0	1	0	0	0
Otu1179	0	0	0	0	1	0
Otu1180	0	0	0	0	1	0
Otu1181	0	0	0	0	1	0
Otu1182	0	0	0	0	1	0
Otu1183	0	0	1	0	0	0
Otu1184	0	0	0	0	1	0
Otu1185	0	0	0	1	0	0
Otu1186	0	0	0	0	1	0
Otu1187	0	0	0	1	0	0
Otu1188	0	0	1	0	0	0
Otu1189	0	0	0	1	0	0
Otu1190	0	0	0	1	0	0
Otu1191	0	0	0	0	1	0
Otu1192	0	0	1	0	0	0
Otu1193	0	0	0	0	1	0
Otu1194	0	0	0	1	0	0
Otu1195	0	0	1	0	0	0
Otu1196	0	0	0	0	1	0
Otu1197	0	0	1	0	0	0
Otu1198	0	0	0	0	1	0
Otu1199	0	0	0	1	0	0
Otu1200	0	0	1	0	0	0
Otu1201	0	0	0	1	0	0
Otu1202	0	0	0	1	0	0
Otu1203	0	0	0	1	0	0
Otu1204	0	0	0	1	0	0
Otu1205	0	0	0	0	1	0
Otu1206	0	0	0	0	1	0
Otu1207	0	0	1	0	0	0
Otu1208	0	0	0	0	1	0
Otu1209	0	0	0	1	0	0
Otu1210	0	0	0	1	0	0
Otu1211	0	0	1	0	0	0
Otu1212	0	0	0	1	0	0
Otu1213	0	0	0	0	1	0
Otu1214	0	0	1	0	0	0
Otu1215	0	0	0	1	0	0
Otu1216	0	0	0	1	0	0
Otu1217	0	0	0	1	0	0
Otu1218	0	0	0	0	1	0
Otu1219	0	0	0	0	1	0
Otu1220	0	0	0	0	1	0
Otu1221	0	0	1	0	0	0
Otu1222	0	0	1	0	0	0
Otu1223	0	0	0	0	1	0
Otu1224	0	0	0	1	0	0
Otu1225	0	0	0	1	0	0
Otu1226	0	0	0	1	0	0
Otu1227	0	0	0	0	1	0
Otu1228	0	0	0	1	0	0
Otu1229	0	0	0	1	0	0
Otu1230	0	0	0	0	1	0
Otu1231	0	0	1	0	0	0
Otu1232	0	0	0	0	1	0
Otu1233	0	0	0	0	1	0
Otu1234	0	0	0	1	0	0
Otu1235	0	0	0	1	0	0
Otu1236	0	0	1	0	0	0
Otu1237	0	0	1	0	0	0
Otu1238	0	0	0	1	0	0
Otu1239	0	0	0	1	0	0
Otu1240	0	0	0	1	0	0
Otu1241	0	0	1	0	0	0
Otu1242	0	0	1	0	0	0
Otu1243	0	0	0	0	1	0
Otu1244	0	0	0	1	0	0
Otu1245	0	0	0	1	0	0
Otu1246	0	0	0	1	0	0
Otu1247	0	0	0	1	0	0
Otu1248	0	0	0	1	0	0
Otu1249	0	0	0	1	0	0
Otu1250	0	0	0	0	1	0
Otu1251	0	0	0	0	1	0
Otu1252	0	0	1	0	0	0
Otu1253	0	0	1	0	0	0
Otu1254	0	0	1	0	0	0
Otu1255	0	0	0	0	1	0
Otu1256	0	0	1	0	0	0
Otu1257	0	0	1	0	0	0
Otu1258	0	0	0	1	0	0
Otu1259	0	0	1	0	0	0
Otu1260	0	0	0	0	1	0
Otu1261	0	0	1	0	0	0
Otu1262	0	0	1	0	0	0
Otu1263	0	0	0	1	0	0
Otu1264	0	0	0	1	0	0
Otu1265	1	0	0	0	0	0
Otu1266	0	0	0	0	0	1
Otu1267	1	0	0	0	0	0
Otu1268	1	0	0	0	0	0
Otu1269	0	1	0	0	0	0
Otu1270	0	1	0	0	0	0
Otu1271	0	1	0	0	0	0
Otu1272	0	0	0	0	0	1
Otu1273	0	0	0	0	0	1
Otu1274	0	1	0	0	0	0
Otu1275	1	0	0	0	0	0
Otu1276	1	0	0	0	0	0
Otu1277	1	0	0	0	0	0
Otu1278	0	0	0	0	0	1
Otu1279	1	0	0	0	0	0
Otu1280	1	0	0	0	0	0
Otu1281	1	0	0	0	0	0
Otu1282	0	1	0	0	0	0
Otu1283	0	0	0	0	0	1
Otu1284	1	0	0	0	0	0
Otu1285	0	0	0	0	0	1
Otu1286	1	0	0	0	0	0
Otu1287	0	1	0	0	0	0
Otu1288	1	0	0	0	0	0
Otu1289	1	0	0	0	0	0
Otu1290	0	1	0	0	0	0
Otu1291	0	0	0	0	0	1
Otu1292	0	0	0	0	0	1
Otu1293	1	0	0	0	0	0
Otu1294	1	0	0	0	0	0
Otu1295	0	1	0	0	0	0
Otu1296	1	0	0	0	0	0
Otu1297	1	0	0	0	0	0
Otu1298	1	0	0	0	0	0
Otu1299	1	0	0	0	0	0
Otu1300	0	0	0	0	0	1
Otu1301	0	1	0	0	0	0
Otu1302	0	1	0	0	0	0
Otu1303	0	1	0	0	0	0
Otu1304	1	0	0	0	0	0
Otu1305	1	0	0	0	0	0
Otu1306	0	0	0	0	0	1
Otu1307	0	1	0	0	0	0
Otu1308	0	1	0	0	0	0
Otu1309	0	0	0	0	0	1
Otu1310	0	1	0	0	0	0
Otu1311	0	0	0	0	0	1
Otu1312	0	0	0	0	0	1
Otu1313	0	1	0	0	0	0
Otu1314	0	0	0	0	0	1
Otu1315	0	1	0	0	0	0
Otu1316	1	0	0	0	0	0
Otu1317	0	1	0	0	0	0
Otu1318	0	0	0	0	1	0
Otu1319	0	0	0	0	1	0
Otu1320	1	0	0	0	0	0
Otu1321	0	1	0	0	0	0
Otu1322	0	1	0	0	0	0
Otu1323	0	0	0	0	1	0
Otu1324	0	1	0	0	0	0
Otu1325	0	0	0	0	1	0
Otu1326	0	0	0	0	1	0
Otu1327	1	0	0	0	0	0
Otu1328	0	1	0	0	0	0
Otu1329	0	1	0	0	0	0
Otu1330	0	0	0	0	0	1
Otu1331	0	1	0	0	0	0
Otu1332	0	0	0	0	0	1
Otu1333	0	0	0	0	0	1
Otu1334	0	0	0	0	0	1
Otu1335	1	0	0	0	0	0
Otu1336	0	1	0	0	0	0
Otu1337	0	0	0	0	1	0
Otu1338	1	0	0	0	0	0
Otu1339	1	0	0	0	0	0
Otu1340	0	1	0	0	0	0
Otu1341	0	1	0	0	0	0
Otu1342	1	0	0	0	0	0
Otu1343	0	1	0	0	0	0
Otu1344	0	1	0	0	0	0
Otu1345	1	0	0	0	0	0
Otu1346	0	1	0	0	0	0
Otu1347	0	1	0	0	0	0
Otu1348	1	0	0	0	0	0
Otu1349	0	0	0	0	0	1
Otu1350	1	0	0	0	0	0
Otu1351	0	1	0	0	0	0
Otu1352	0	1	0	0	0	0
Otu1353	0	0	0	0	0	1
Otu1354	0	1	0	0	0	0
Otu1355	0	1	0	0	0	0
Otu1356	0	1	0	0	0	0
Otu1357	0	1	0	0	0	0
Otu1358	1	0	0	0	0	0
Otu1359	1	0	0	0	0	0
Otu1360	1	0	0	0	0	0
Otu1361	0	1	0	0	0	0
Otu1362	0	0	0	0	0	1
Otu1363	1	0	0	0	0	0
Otu1364	0	0	0	0	0	1
Otu1365	0	0	0	0	1	0
Otu1366	0	0	0	0	0	1
Otu1367	1	0	0	0	0	0
Otu1368	0	0	0	0	0	1
Otu1369	0	0	0	0	0	1
Otu1370	0	0	0	0	0	1
Otu1371	0	0	0	0	0	1
Otu1372	0	0	0	0	0	1
Otu1373	0	0	0	0	0	1
Otu1374	0	0	0	0	0	1
Otu1375	1	0	0	0	0	0
Otu1376	0	0	0	0	0	1
Otu1377	0	0	0	0	0	1
Otu1378	0	0	0	0	0	1
Otu1379	1	0	0	0	0	0
Otu1380	0	1	0	0	0	0
Otu1381	1	0	0	0	0	0
Otu1382	0	0	0	0	0	1
Otu1383	1	0	0	0	0	0
Otu1384	0	0	0	0	0	1
Otu1385	1	0	0	0	0	0
Otu1386	1	0	0	0	0	0
Otu1387	0	0	0	0	0	1
Otu1388	0	1	0	0	0	0
Otu1389	0	0	0	0	0	1
Otu1390	0	0	0	0	0	1
Otu1391	0	0	0	0	0	1
Otu1392	1	0	0	0	0	0
Otu1393	1	0	0	0	0	0
Otu1394	1	0	0	0	0	0
Otu1395	0	0	0	0	0	1
Otu1396	1	0	0	0	0	0
Otu1397	1	0	0	0	0	0
Otu1398	1	0	0	0	0	0
Otu1399	1	0	0	0	0	0
Otu1400	0	0	0	0	0	1
Otu1401	1	0	0	0	0	0
Otu1402	0	0	0	0	0	1
Otu1403	1	0	0	0	0	0
Otu1404	0	0	0	0	0	1
Otu1405	0	1	0	0	0	0
Otu1406	1	0	0	0	0	0
Otu1407	0	0	0	0	0	1
Otu1408	0	0	0	0	0	1
Otu1409	0	0	0	0	0	1
Otu1410	0	0	0	0	0	1
Otu1411	1	0	0	0	0	0
Otu1412	0	0	0	0	0	1
Otu1413	0	0	0	0	0	1
Otu1414	0	0	0	0	0	1
Otu1415	0	0	0	0	0	1
Otu1416	0	0	0	0	0	1
Otu1417	0	1	0	0	0	0
Otu1418	0	1	0	0	0	0
Otu1419	0	1	0	0	0	0
Otu1420	0	0	0	0	0	1
Otu1421	1	0	0	0	0	0
Otu1422	1	0	0	0	0	0
Otu1423	0	0	0	0	0	1
Otu1424	0	1	0	0	0	0
Otu1425	1	0	0	0	0	0
Otu1426	1	0	0	0	0	0
Otu1427	0	0	0	0	0	1
Otu1428	0	1	0	0	0	0
Otu1429	1	0	0	0	0	0
Otu1430	0	0	0	0	0	1
Otu1431	1	0	0	0	0	0
Otu1432	1	0	0	0	0	0
Otu1433	1	0	0	0	0	0
Otu1434	0	0	0	0	0	1
Otu1435	1	0	0	0	0	0
Otu1436	0	0	0	0	0	1
Otu1437	0	1	0	0	0	0
Otu1438	0	0	0	0	0	1
Otu1439	0	1	0	0	0	0
Otu1440	0	0	0	0	0	1
Otu1441	0	1	0	0	0	0
Otu1442	0	0	0	0	0	1
Otu1443	0	1	0	0	0	0
Otu1444	1	0	0	0	0	0
Otu1445	0	1	0	0	0	0
Otu1446	0	0	0	0	0	1
Otu1447	1	0	0	0	0	0
Otu1448	0	0	0	0	0	1
Otu1449	0	1	0	0	0	0
Otu1450	0	0	0	0	0	1
Otu1451	1	0	0	0	0	0
Otu1452	0	1	0	0	0	0
Otu1453	0	0	0	0	0	1
Otu1454	0	1	0	0	0	0
Otu1455	0	1	0	0	0	0
Otu1456	0	1	0	0	0	0
Otu1457	1	0	0	0	0	0
Otu1458	0	0	0	0	0	1
Otu1459	0	0	0	0	0	1
Otu1460	0	0	0	0	0	1
Otu1461	1	0	0	0	0	0
Otu1462	1	0	0	0	0	0
Otu1463	0	0	0	0	0	1
Otu1464	1	0	0	0	0	0
Otu1465	1	0	0	0	0	0
Otu1466	0	1	0	0	0	0
Otu1467	0	0	0	0	0	1
Otu1468	0	0	0	0	0	1
Otu1469	1	0	0	0	0	0
Otu1470	1	0	0	0	0	0
Otu1471	1	0	0	0	0	0
Otu1472	0	0	0	0	0	1
Otu1473	0	0	0	0	1	0
Otu1474	1	0	0	0	0	0
Otu1475	1	0	0	0	0	0
Otu1476	0	0	0	0	1	0
Otu1477	0	0	0	0	1	0
Otu1478	1	0	0	0	0	0
Otu1479	1	0	0	0	0	0
Otu1480	0	0	0	0	0	1
Otu1481	0	0	0	0	1	0
Otu1482	1	0	0	0	0	0
Otu1483	0	0	0	0	1	0
Otu1484	0	0	0	0	1	0
Otu1485	1	0	0	0	0	0
Otu1486	1	0	0	0	0	0
Otu1487	0	0	0	0	1	0
Otu1488	0	0	0	0	1	0
Otu1489	0	0	0	0	1	0
Otu1490	0	0	0	0	1	0
Otu1491	0	0	0	0	1	0
Otu1492	1	0	0	0	0	0
Otu1493	0	0	0	0	1	0
Otu1494	0	1	0	0	0	0
Otu1495	1	0	0	0	0	0
Otu1496	1	0	0	0	0	0
Otu1497	0	0	0	0	1	0
Otu1498	0	0	0	0	1	0
Otu1499	0	0	0	0	1	0
Otu1500	1	0	0	0	0	0
Otu1501	0	0	0	0	1	0
Otu1502	0	0	0	0	1	0
Otu1503	1	0	0	0	0	0
Otu1504	1	0	0	0	0	0
Otu1505	1	0	0	0	0	0
Otu1506	1	0	0	0	0	0
Otu1507	0	0	0	0	1	0
Otu1508	0	0	0	0	1	0
Otu1509	0	0	0	0	1	0
Otu1510	1	0	0	0	0	0
Otu1511	0	0	0	0	0	1
Otu1512	0	0	0	0	1	0
Otu1513	1	0	0	0	0	0
Otu1514	0	0	0	0	1	0
Otu1515	0	0	0	0	1	0
Otu1516	0	0	0	0	1	0
Otu1517	1	0	0	0	0	0
Otu1518	0	0	0	0	1	0
Otu1519	0	0	0	0	1	0
Otu1520	1	0	0	0	0	0
Otu1521	0	0	0	0	1	0
Otu1522	1	0	0	0	0	0
Otu1523	0	0	0	0	1	0
Otu1524	0	0	0	0	0	1
Otu1525	1	0	0	0	0	0
Otu1526	0	0	0	0	0	1
Otu1527	0	0	0	0	1	0
Otu1528	0	0	0	0	1	0
Otu1529	1	0	0	0	0	0
Otu1530	0	0	0	0	1	0
Otu1531	1	0	0	0	0	0
Otu1532	1	0	0	0	0	0
Otu1533	0	0	0	0	0	1
Otu1534	1	0	0	0	0	0
Otu1535	0	0	0	0	1	0
Otu1536	1	0	0	0	0	0
Otu1537	0	0	0	0	1	0
Otu1538	0	0	0	0	1	0
Otu1539	0	0	0	0	1	0
Otu1540	0	0	1	0	0	0
Otu1541	0	0	1	0	0	0
Otu1542	0	0	0	0	0	1
Otu1543	0	0	0	0	1	0
Otu1544	1	0	0	0	0	0
Otu1545	0	0	0	0	1	0
Otu1546	1	0	0	0	0	0
Otu1547	0	0	0	0	1	0
Otu1548	0	0	0	0	1	0
Otu1549	0	0	0	0	1	0
Otu1550	1	0	0	0	0	0
Otu1551	0	0	0	0	1	0
Otu1552	0	0	0	0	1	0
Otu1553	0	0	0	0	1	0
Otu1554	0	0	0	0	1	0
Otu1555	0	0	0	0	1	0
Otu1556	0	0	0	0	1	0
Otu1557	0	0	0	0	1	0
Otu1558	1	0	0	0	0	0
Otu1559	0	0	0	0	1	0
Otu1560	0	0	0	0	0	1
Otu1561	0	0	0	0	0	1
Otu1562	1	0	0	0	0	0
Otu1563	0	0	0	0	1	0
Otu1564	0	0	0	0	1	0
Otu1565	0	0	0	0	1	0
Otu1566	0	0	0	0	0	1
Otu1567	0	0	0	0	1	0
Otu1568	1	0	0	0	0	0
Otu1569	0	1	0	0	0	0
Otu1570	1	0	0	0	0	0
Otu1571	1	0	0	0	0	0
Otu1572	0	1	0	0	0	0
Otu1573	0	0	0	0	0	1
Otu1574	0	1	0	0	0	0
Otu1575	1	0	0	0	0	0
Otu1576	0	0	0	0	1	0
Otu1577	0	1	0	0	0	0
Otu1578	0	0	0	0	1	0
Otu1579	0	0	0	0	0	1
Otu1580	0	1	0	0	0	0
Otu1581	1	0	0	0	0	0
Otu1582	0	1	0	0	0	0
Otu1583	1	0	0	0	0	0
Otu1584	0	1	0	0	0	0
Otu1585	0	1	0	0	0	0
Otu1586	0	1	0	0	0	0
Otu1587	0	1	0	0	0	0
Otu1588	0	1	0	0	0	0
Otu1589	0	0	0	0	0	1
Otu1590	0	1	0	0	0	0
Otu1591	1	0	0	0	0	0
Otu1592	0	1	0	0	0	0
Otu1593	0	1	0	0	0	0
Otu1594	0	1	0	0	0	0
Otu1595	1	0	0	0	0	0
Otu1596	0	0	0	0	1	0
Otu1597	0	1	0	0	0	0
Otu1598	1	0	0	0	0	0
Otu1599	0	0	0	0	1	0
Otu1600	0	0	0	0	1	0
Otu1601	0	1	0	0	0	0
Otu1602	0	0	0	0	1	0
Otu1603	1	0	0	0	0	0
Otu1604	0	0	0	0	0	1
Otu1605	1	0	0	0	0	0
Otu1606	1	0	0	0	0	0
Otu1607	0	1	0	0	0	0
Otu1608	1	0	0	0	0	0
Otu1609	0	1	0	0	0	0
Otu1610	0	0	0	0	0	1
Otu1611	0	0	0	0	0	1
Otu1612	1	0	0	0	0	0
Otu1613	0	0	0	0	1	0
Otu1614	0	1	0	0	0	0
Otu1615	1	0	0	0	0	0
Otu1616	0	0	0	0	0	1
Otu1617	0	1	0	0	0	0
Otu1618	0	1	0	0	0	0
Otu1619	0	1	0	0	0	0
Otu1620	1	0	0	0	0	0
Otu1621	0	0	0	0	0	1
Otu1622	0	0	0	0	1	0
Otu1623	1	0	0	0	0	0
Otu1624	1	0	0	0	0	0
Otu1625	0	1	0	0	0	0
Otu1626	0	1	0	0	0	0
Otu1627	0	0	0	0	1	0
Otu1628	0	0	0	0	1	0
Otu1629	0	0	0	0	0	1
Otu1630	0	0	0	0	1	0
Otu1631	0	0	0	0	0	1
Otu1632	0	0	0	0	1	0
Otu1633	0	1	0	0	0	0
Otu1634	0	1	0	0	0	0
Otu1635	0	1	0	0	0	0
Otu1636	0	1	0	0	0	0
Otu1637	0	1	0	0	0	0
Otu1638	0	0	0	0	0	1
Otu1639	0	0	0	0	1	0
Otu1640	0	1	0	0	0	0
Otu1641	0	1	0	0	0	0
Otu1642	0	0	0	0	1	0
Otu1643	0	0	0	0	1	0
Otu1644	0	1	0	0	0	0
Otu1645	0	0	0	0	1	0
Otu1646	0	0	0	0	1	0
Otu1647	0	1	0	0	0	0
Otu1648	0	1	0	0	0	0
Otu1649	0	0	0	0	1	0
Otu1650	0	1	0	0	0	0
Otu1651	0	1	0	0	0	0
Otu1652	0	0	0	0	0	1
Otu1653	1	0	0	0	0	0
Otu1654	0	0	0	0	1	0
Otu1655	1	0	0	0	0	0
Otu1656	0	0	0	0	1	0
Otu1657	0	0	0	0	1	0
Otu1658	1	0	0	0	0	0
Otu1659	0	1	0	0	0	0
Otu1660	0	0	0	0	0	1
Otu1661	0	1	0	0	0	0

## Sheet: Taxonomy
OTU	Size	Domain	Phylum	Class	Order	Family	Genus
Otu0001	6732	Bacteria(100)	Bacteroidetes(100)	unclassified(100)	unclassified(100)	unclassified(100)	unclassified(100)
Otu0002	5507	Bacteria(100)	Bacteroidetes(100)	Bacteroidia(100)	Bacteroidales(100)	Porphyromonadaceae(100)	Proteiniphilum(100)
Otu0003	4783	Bacteria(100)	Tenericutes(100)	Mollicutes(100)	unclassified(100)	unclassified(100)	unclassified(100)
Otu0004	3647	Bacteria(100)	Bacteroidetes(100)	Bacteroidia(100)	Bacteroidales(100)	Porphyromonadaceae(100)	Proteiniphilum(100)
Otu0005	1942	Bacteria(100)	Firmicutes(100)	Clostridia(100)	Thermoanaerobacterales(100)	Thermoanaerobacteraceae(100)	Gelria(100)
Otu0006	1609	Bacteria(100)	Tenericutes(100)	Mollicutes(100)	Acholeplasmatales(100)	Acholeplasmataceae(100)	Acholeplasma(100)
Otu0007	1556	Bacteria(100)	Firmicutes(100)	Clostridia(100)	Thermoanaerobacterales(100)	Thermoanaerobacteraceae(100)	Gelria(100)
Otu0008	1526	Bacteria(100)	Spirochaetae(100)	Spirochaetes(100)	Spirochaetales(100)	Spirochaetaceae(100)	Spirochaeta(100)
Otu0009	1523	Bacteria(100)	Bacteroidetes(100)	Bacteroidia(100)	Bacteroidales(100)	Rikenellaceae(100)	RC9_gut_group(100)
Otu0010	1471	Bacteria(100)	Bacteroidetes(100)	unclassified(100)	unclassified(100)	unclassified(100)	unclassified(100)
Otu0011	1449	Bacteria(100)	Chloroflexi(100)	Anaerolineae(100)	Anaerolineales(100)	Anaerolineaceae(100)	unclassified(100)
Otu0012	1439	Bacteria(100)	Bacteroidetes(100)	Bacteroidia(100)	Bacteroidales(100)	Rikenellaceae(100)	vadinBC27_wastewater-sludge_group(100)
Otu0013	1386	Bacteria(100)	Firmicutes(100)	OPB54(100)	unclassified(100)	unclassified(100)	unclassified(100)
Otu0014	1268	Bacteria(100)	Bacteroidetes(100)	Bacteroidia(100)	Bacteroidales(100)	unclassified(100)	unclassified(100)
Otu0015	972	Bacteria(100)	Firmicutes(100)	Clostridia(100)	Clostridiales(100)	Caldicoprobacteraceae(100)	Caldicoprobacter(100)
Otu0016	822	Bacteria(100)	unclassified(100)	unclassified(100)	unclassified(100)	unclassified(100)	unclassified(100)
Otu0017	729	Bacteria(100)	Tenericutes(100)	Mollicutes(100)	unclassified(100)	unclassified(100)	unclassified(100)
Otu0018	709	Bacteria(100)	unclassified(100)	unclassified(100)	unclassified(100)	unclassified(100)	unclassified(100)
Otu0019	683	Bacteria(100)	Spirochaetae(100)	Spirochaetes(100)	unclassified(97)	unclassified(97)	unclassified(97)
Otu0020	646	Bacteria(100)	Tenericutes(100)	Mollicutes(100)	NB1-n(100)	unclassified(100)	unclassified(100)
Otu0021	640	Bacteria(100)	Bacteroidetes(100)	Bacteroidia(100)	Bacteroidales(100)	unclassified(100)	unclassified(100)
Otu0022	628	Bacteria(100)	Tenericutes(100)	Mollicutes(100)	unclassified(100)	unclassified(100)	unclassified(100)
Otu0023	575	Bacteria(100)	Bacteroidetes(100)	Bacteroidia(100)	Bacteroidales(100)	Rikenellaceae(100)	vadinBC27_wastewater-sludge_group(100)
Otu0024	572	Bacteria(100)	Firmicutes(100)	Clostridia(100)	Thermoanaerobacterales(100)	Thermoanaerobacteraceae(100)	Gelria(100)
Otu0025	508	Bacteria(100)	Firmicutes(100)	Clostridia(100)	Clostridiales(100)	Family_XI(100)	Tepidimicrobium(100)
Otu0026	480	Bacteria(100)	Tenericutes(100)	Mollicutes(100)	Acholeplasmatales(100)	Acholeplasmataceae(100)	Acholeplasma(100)
Otu0027	480	Bacteria(100)	Firmicutes(100)	OPB54(100)	unclassified(100)	unclassified(100)	unclassified(100)
Otu0028	476	Bacteria(100)	Firmicutes(100)	Clostridia(100)	Thermoanaerobacterales(100)	Thermoanaerobacteraceae(100)	Gelria(100)
Otu0029	452	Bacteria(100)	Firmicutes(100)	Clostridia(100)	Clostridiales(100)	Family_XIII(100)	Anaerovorax(100)
Otu0030	431	Bacteria(100)	Elusimicrobia(100)	Elusimicrobia(100)	Lineage_I_(Endomicrobia)(100)	unclassified(100)	unclassified(100)
Otu0031	430	Bacteria(100)	Firmicutes(100)	Clostridia(100)	Thermoanaerobacterales(100)	Thermoanaerobacteraceae(100)	Gelria(100)
Otu0032	418	Bacteria(100)	Firmicutes(100)	Clostridia(100)	Clostridiales(100)	unclassified(100)	unclassified(100)
Otu0033	411	Bacteria(100)	Firmicutes(100)	OPB54(100)	unclassified(100)	unclassified(100)	unclassified(100)
Otu0034	404	Bacteria(100)	Firmicutes(100)	Clostridia(100)	Clostridiales(100)	Ruminococcaceae(100)	Fastidiosipila(100)
Otu0035	402	Bacteria(100)	Firmicutes(100)	Clostridia(100)	Thermoanaerobacterales(100)	Thermoanaerobacteraceae(100)	Gelria(100)
Otu0036	375	Bacteria(100)	Bacteroidetes(100)	Bacteroidia(100)	Bacteroidales(100)	Rikenellaceae(100)	unclassified(100)
Otu0037	375	Bacteria(100)	Bacteroidetes(100)	Bacteroidia(100)	Bacteroidales(100)	Porphyromonadaceae(100)	Paludibacter(100)
Otu0038	371	Bacteria(100)	Firmicutes(100)	Clostridia(100)	Thermoanaerobacterales(100)	Thermoanaerobacteraceae(100)	Gelria(100)
Otu0039	371	Bacteria(100)	Bacteroidetes(100)	Bacteroidia(100)	Bacteroidales(100)	unclassified(100)	unclassified(100)
Otu0040	361	Bacteria(100)	Firmicutes(100)	Clostridia(100)	Thermoanaerobacterales(100)	Thermoanaerobacteraceae(100)	Gelria(100)
Otu0041	348	Bacteria(100)	unclassified(100)	unclassified(100)	unclassified(100)	unclassified(100)	unclassified(100)
Otu0042	348	Bacteria(100)	Bacteroidetes(100)	Bacteroidia(100)	Bacteroidales(100)	unclassified(100)	unclassified(100)
Otu0043	346	Bacteria(100)	Bacteroidetes(100)	Bacteroidia(100)	Bacteroidales(100)	Porphyromonadaceae(100)	Petrimonas(100)
Otu0044	336	Bacteria(100)	Firmicutes(100)	Clostridia(100)	Clostridiales(100)	unclassified(78)	unclassified(78)
Otu0045	329	Bacteria(100)	Firmicutes(100)	Clostridia(100)	Clostridiales(100)	unclassified(100)	unclassified(100)
Otu0046	323	Bacteria(100)	Firmicutes(100)	OPB54(100)	unclassified(100)	unclassified(100)	unclassified(100)
Otu0047	321	Bacteria(100)	Firmicutes(100)	Clostridia(100)	Thermoanaerobacterales(100)	Thermoanaerobacteraceae(100)	Gelria(100)
Otu0048	315	Bacteria(100)	Firmicutes(100)	Clostridia(100)	Clostridiales(100)	Christensenellaceae(100)	unclassified(100)
Otu0049	298	Bacteria(100)	Firmicutes(100)	OPB54(100)	unclassified(100)	unclassified(100)	unclassified(100)
Otu0050	292	Bacteria(100)	Firmicutes(100)	Clostridia(100)	Clostridiales(100)	Family_XI(100)	Tissierella(100)
Otu0051	281	Bacteria(100)	unclassified(100)	unclassified(100)	unclassified(100)	unclassified(100)	unclassified(100)
Otu0052	279	Bacteria(100)	Firmicutes(100)	OPB54(100)	unclassified(100)	unclassified(100)	unclassified(100)
Otu0053	278	Bacteria(100)	Firmicutes(100)	Clostridia(100)	Clostridiales(100)	Family_XI(100)	Tissierella(100)
Otu0054	270	Bacteria(100)	Firmicutes(100)	Bacilli(100)	Lactobacillales(100)	Lactobacillaceae(100)	Lactobacillus(100)
Otu0055	257	Bacteria(100)	Firmicutes(100)	Clostridia(100)	Thermoanaerobacterales(100)	Thermoanaerobacteraceae(100)	Gelria(100)
Otu0056	257	Bacteria(100)	Firmicutes(100)	OPB54(100)	unclassified(100)	unclassified(100)	unclassified(100)
Otu0057	255	Bacteria(100)	Firmicutes(100)	unclassified(100)	unclassified(100)	unclassified(100)	unclassified(100)
Otu0058	248	Bacteria(100)	Tenericutes(100)	Mollicutes(100)	Acholeplasmatales(100)	Acholeplasmataceae(100)	Acholeplasma(100)
Otu0059	245	Bacteria(100)	Tenericutes(100)	Mollicutes(100)	Acholeplasmatales(100)	Acholeplasmataceae(100)	Acholeplasma(100)
Otu0060	244	Bacteria(100)	Bacteroidetes(100)	vadinHA17(100)	unclassified(100)	unclassified(100)	unclassified(100)
Otu0061	231	Bacteria(100)	Bacteroidetes(100)	Bacteroidia(100)	Bacteroidales(100)	Marinilabiaceae(100)	Natronoflexus(100)
Otu0062	231	Bacteria(100)	Firmicutes(100)	OPB54(100)	unclassified(100)	unclassified(100)	unclassified(100)
Otu0063	229	Bacteria(100)	unclassified(100)	unclassified(100)	unclassified(100)	unclassified(100)	unclassified(100)
Otu0064	220	Bacteria(100)	Actinobacteria(100)	Actinobacteria(100)	Actinomycetales(100)	Actinomycetaceae(100)	Actinomyces(100)
Otu0065	218	Bacteria(100)	Firmicutes(100)	Clostridia(100)	Thermoanaerobacterales(100)	Thermoanaerobacteraceae(100)	Gelria(100)
Otu0066	216	Bacteria(100)	Tenericutes(100)	Mollicutes(100)	Acholeplasmatales(100)	Acholeplasmataceae(100)	Acholeplasma(100)
Otu0067	207	Bacteria(100)	unclassified(100)	unclassified(100)	unclassified(100)	unclassified(100)	unclassified(100)
Otu0068	204	Bacteria(100)	Bacteroidetes(100)	Bacteroidia(100)	Bacteroidales(100)	Porphyromonadaceae(100)	Proteiniphilum(94)
Otu0069	200	Bacteria(100)	Firmicutes(99)	Clostridia(98)	Clostridiales(98)	Ruminococcaceae(92)	Fastidiosipila(92)
Otu0070	199	Bacteria(100)	Bacteroidetes(100)	Bacteroidia(100)	Bacteroidales(100)	Porphyromonadaceae(100)	Paludibacter(100)
Otu0071	190	Bacteria(100)	Firmicutes(100)	Clostridia(100)	Clostridiales(100)	Peptococcaceae(100)	Pelotomaculum(100)
Otu0072	189	Bacteria(100)	Bacteroidetes(100)	Bacteroidia(100)	Bacteroidales(100)	Rikenellaceae(100)	unclassified(100)
Otu0073	186	Bacteria(100)	Spirochaetae(96)	Spirochaetes(96)	Spirochaetales(96)	Spirochaetaceae(96)	unclassified(56)
Otu0074	185	Bacteria(100)	Firmicutes(100)	Clostridia(100)	Clostridiales(100)	Family_XI(100)	Gallicola(100)
Otu0075	184	Bacteria(100)	Firmicutes(100)	Clostridia(100)	Clostridiales(100)	Family_XI(100)	unclassified(99)
Otu0076	173	Bacteria(100)	Firmicutes(100)	Clostridia(100)	Clostridiales(100)	Family_XI(100)	Sedimentibacter(100)
Otu0077	167	Bacteria(100)	Firmicutes(100)	Clostridia(100)	Thermoanaerobacterales(100)	Family_III(100)	Tepidanaerobacter(100)
Otu0078	163	Bacteria(100)	Bacteroidetes(100)	Bacteroidia(100)	Bacteroidales(100)	Bacteroidaceae(100)	Bacteroides(100)
Otu0079	161	Bacteria(100)	Firmicutes(100)	Clostridia(100)	Thermoanaerobacterales(100)	Thermoanaerobacteraceae(100)	Gelria(100)
Otu0080	157	Bacteria(100)	Tenericutes(100)	Mollicutes(100)	Acholeplasmatales(100)	Acholeplasmataceae(100)	Acholeplasma(100)
Otu0081	153	Bacteria(100)	Bacteroidetes(100)	unclassified(100)	unclassified(100)	unclassified(100)	unclassified(100)
Otu0082	152	Bacteria(100)	Firmicutes(100)	Clostridia(100)	Thermoanaerobacterales(100)	Thermoanaerobacteraceae(100)	Gelria(100)
Otu0083	151	Bacteria(100)	Bacteroidetes(100)	Bacteroidia(100)	Bacteroidales(100)	Marinilabiaceae(100)	unclassified(100)
Otu0084	151	Bacteria(100)	Bacteroidetes(100)	Bacteroidia(100)	Bacteroidales(100)	Marinilabiaceae(100)	Natronoflexus(100)
Otu0085	150	Bacteria(100)	Firmicutes(100)	OPB54(100)	unclassified(100)	unclassified(100)	unclassified(100)
Otu0086	140	Bacteria(100)	Firmicutes(100)	Clostridia(100)	D8A-2(100)	unclassified(100)	unclassified(100)
Otu0087	139	Bacteria(100)	Bacteroidetes(100)	Bacteroidia(100)	Bacteroidales(100)	Porphyromonadaceae(100)	unclassified(100)
Otu0088	139	Bacteria(100)	Tenericutes(100)	Mollicutes(100)	Acholeplasmatales(100)	Acholeplasmataceae(100)	Acholeplasma(100)
Otu0089	138	Bacteria(100)	Firmicutes(100)	Clostridia(100)	Thermoanaerobacterales(100)	Thermoanaerobacteraceae(100)	Gelria(100)
Otu0090	129	Bacteria(100)	Spirochaetae(100)	Spirochaetes(100)	Spirochaetes_Incertae_Sedis(100)	Unknown_Family(100)	Candidatus_Cloacamonas(100)
Otu0091	126	Bacteria(100)	Bacteroidetes(100)	Bacteroidia(100)	Bacteroidales(100)	Porphyromonadaceae(100)	Proteiniphilum(100)
Otu0092	124	Bacteria(100)	unclassified(100)	unclassified(100)	unclassified(100)	unclassified(100)	unclassified(100)
Otu0093	123	Bacteria(100)	Firmicutes(100)	Clostridia(100)	Thermoanaerobacterales(100)	Thermoanaerobacteraceae(100)	Gelria(100)
Otu0094	121	Bacteria(100)	Spirochaetae(100)	Spirochaetes(100)	Spirochaetales(100)	Spirochaetaceae(100)	Treponema(100)
Otu0095	118	Bacteria(100)	Fibrobacteres(100)	Fibrobacteria(100)	Fibrobacterales(100)	Fibrobacteraceae(100)	unclassified(100)
Otu0096	116	Bacteria(100)	Firmicutes(100)	unclassified(100)	unclassified(100)	unclassified(100)	unclassified(100)
Otu0097	115	Bacteria(100)	Firmicutes(100)	Clostridia(100)	Clostridiales(100)	Family_XIII(100)	Anaerovorax(100)
Otu0098	113	Bacteria(100)	Firmicutes(100)	Clostridia(100)	Thermoanaerobacterales(100)	SRB2(100)	unclassified(100)
Otu0099	111	Bacteria(100)	Bacteroidetes(100)	Bacteroidia(100)	Bacteroidales(100)	Marinilabiaceae(100)	Natronoflexus(100)
Otu0100	109	Bacteria(100)	Fibrobacteres(100)	Fibrobacteria(100)	Fibrobacterales(100)	Fibrobacteraceae(100)	unclassified(100)
Otu0101	107	Bacteria(100)	Bacteroidetes(100)	Bacteroidia(100)	Bacteroidales(100)	unclassified(100)	unclassified(100)
Otu0102	104	Bacteria(100)	Tenericutes(100)	Mollicutes(100)	Acholeplasmatales(100)	Acholeplasmataceae(100)	Acholeplasma(100)
Otu0103	104	Bacteria(100)	Bacteroidetes(100)	Bacteroidia(100)	Bacteroidales(100)	Porphyromonadaceae(100)	Proteiniphilum(100)
Otu0104	103	Bacteria(100)	Firmicutes(100)	unclassified(100)	unclassified(100)	unclassified(100)	unclassified(100)
Otu0105	102	Bacteria(100)	unclassified(100)	unclassified(100)	unclassified(100)	unclassified(100)	unclassified(100)
Otu0106	102	Bacteria(100)	Firmicutes(100)	Clostridia(100)	Clostridiales(100)	Lachnospiraceae(100)	unclassified(100)
Otu0107	102	Bacteria(100)	Firmicutes(100)	Bacilli(100)	Lactobacillales(100)	Lactobacillaceae(100)	Lactobacillus(100)
Otu0108	101	Bacteria(100)	Firmicutes(100)	unclassified(89)	unclassified(89)	unclassified(89)	unclassified(89)
Otu0109	99	Bacteria(100)	Spirochaetae(100)	Spirochaetes(100)	Spirochaetales(100)	Spirochaetaceae(100)	Treponema(100)
Otu0110	97	Bacteria(100)	unclassified(100)	unclassified(100)	unclassified(100)	unclassified(100)	unclassified(100)
Otu0111	94	Bacteria(100)	Firmicutes(100)	unclassified(100)	unclassified(100)	unclassified(100)	unclassified(100)
Otu0112	94	Bacteria(100)	Firmicutes(100)	Clostridia(100)	Thermoanaerobacterales(100)	Thermoanaerobacteraceae(100)	Gelria(100)
Otu0113	89	Bacteria(100)	Firmicutes(100)	unclassified(100)	unclassified(100)	unclassified(100)	unclassified(100)
Otu0114	89	Bacteria(100)	Firmicutes(100)	Clostridia(100)	Thermoanaerobacterales(100)	Family_III(100)	Tepidanaerobacter(100)
Otu0115	87	Bacteria(100)	Bacteroidetes(100)	Bacteroidia(98)	Bacteroidales(98)	unclassified(98)	unclassified(98)
Otu0116	86	Bacteria(100)	Firmicutes(100)	Clostridia(100)	Clostridiales(100)	Lachnospiraceae(99)	unclassified(99)
Otu0117	83	Bacteria(100)	Proteobacteria(100)	Deltaproteobacteria(100)	Desulfobacterales(100)	Desulfobulbaceae(100)	Desulfobulbus(100)
Otu0118	82	Bacteria(100)	Bacteroidetes(100)	unclassified(100)	unclassified(100)	unclassified(100)	unclassified(100)
Otu0119	81	Bacteria(100)	Bacteroidetes(100)	Bacteroidia(100)	Bacteroidales(100)	Marinilabiaceae(100)	Natronoflexus(100)
Otu0120	81	Bacteria(100)	Firmicutes(100)	Clostridia(100)	Clostridiales(100)	unclassified(100)	unclassified(100)
Otu0121	81	Bacteria(100)	Firmicutes(100)	Clostridia(100)	Clostridiales(100)	Family_XIII(97)	Anaerovorax(97)
Otu0122	79	Bacteria(100)	Firmicutes(100)	unclassified(100)	unclassified(100)	unclassified(100)	unclassified(100)
Otu0123	77	Bacteria(100)	Actinobacteria(100)	Actinobacteria(100)	Micrococcales(93)	unclassified(93)	unclassified(93)
Otu0124	75	Bacteria(100)	Tenericutes(100)	Mollicutes(100)	unclassified(99)	unclassified(99)	unclassified(99)
Otu0125	75	Bacteria(100)	Firmicutes(100)	Clostridia(100)	Thermoanaerobacterales(100)	Family_III(100)	Tepidanaerobacter(100)
Otu0126	74	Bacteria(100)	unclassified(100)	unclassified(100)	unclassified(100)	unclassified(100)	unclassified(100)
Otu0127	72	Bacteria(100)	unclassified(100)	unclassified(100)	unclassified(100)	unclassified(100)	unclassified(100)
Otu0128	71	Bacteria(100)	Firmicutes(100)	Bacilli(100)	Lactobacillales(100)	Lactobacillaceae(100)	Lactobacillus(100)
Otu0129	70	Bacteria(100)	Firmicutes(100)	Clostridia(100)	Clostridiales(100)	Lachnospiraceae(100)	unclassified(100)
Otu0130	67	Bacteria(100)	Firmicutes(100)	Clostridia(100)	Thermoanaerobacterales(100)	Thermoanaerobacteraceae(100)	Gelria(100)
Otu0131	65	Bacteria(100)	Firmicutes(100)	Clostridia(100)	Thermoanaerobacterales(100)	Thermoanaerobacteraceae(100)	Gelria(100)
Otu0132	65	Bacteria(100)	Firmicutes(100)	Clostridia(100)	Clostridiales(100)	Peptococcaceae(100)	Pelotomaculum(100)
Otu0133	64	Bacteria(100)	unclassified(100)	unclassified(100)	unclassified(100)	unclassified(100)	unclassified(100)
Otu0134	63	Bacteria(100)	Firmicutes(100)	Clostridia(100)	Clostridiales(100)	Lachnospiraceae(97)	unclassified(97)
Otu0135	62	Bacteria(100)	Firmicutes(100)	Clostridia(100)	Thermoanaerobacterales(100)	Thermoanaerobacteraceae(100)	Gelria(100)
Otu0136	62	Bacteria(100)	Firmicutes(100)	Clostridia(100)	Clostridiales(100)	Ruminococcaceae(100)	Fastidiosipila(100)
Otu0137	60	Bacteria(100)	Firmicutes(100)	Clostridia(100)	Thermoanaerobacterales(100)	Thermoanaerobacteraceae(100)	Gelria(100)
Otu0138	60	Bacteria(100)	Firmicutes(100)	Clostridia(100)	unclassified(100)	unclassified(100)	unclassified(100)
Otu0139	59	Bacteria(100)	unclassified(95)	unclassified(95)	unclassified(95)	unclassified(95)	unclassified(95)
Otu0140	59	Bacteria(100)	Bacteroidetes(100)	Bacteroidia(100)	Bacteroidales(100)	Porphyromonadaceae(100)	unclassified(100)
Otu0141	57	Bacteria(100)	Bacteroidetes(100)	Bacteroidia(99)	Bacteroidales(99)	Porphyromonadaceae(99)	unclassified(99)
Otu0142	57	Bacteria(100)	Firmicutes(100)	Clostridia(100)	Clostridiales(100)	unclassified(100)	unclassified(100)
Otu0143	57	Bacteria(100)	Bacteroidetes(100)	Bacteroidia(100)	Bacteroidales(100)	unclassified(100)	unclassified(100)
Otu0144	57	Bacteria(100)	unclassified(100)	unclassified(100)	unclassified(100)	unclassified(100)	unclassified(100)
Otu0145	56	Bacteria(100)	Synergistetes(100)	Synergistia(100)	Synergistales(100)	Synergistaceae(100)	unclassified(100)
Otu0146	55	Bacteria(100)	Firmicutes(100)	Clostridia(100)	Clostridiales(100)	unclassified(62)	unclassified(62)
Otu0147	54	Bacteria(100)	Firmicutes(100)	Clostridia(100)	Thermoanaerobacterales(100)	Thermoanaerobacteraceae(100)	Gelria(100)
Otu0148	53	Bacteria(100)	Firmicutes(100)	Clostridia(100)	Clostridiales(100)	unclassified(100)	unclassified(100)
Otu0149	52	Bacteria(100)	Bacteroidetes(100)	Bacteroidia(100)	Bacteroidales(100)	Porphyromonadaceae(100)	Paludibacter(100)
Otu0150	52	Bacteria(100)	Firmicutes(100)	Clostridia(100)	Thermoanaerobacterales(100)	SRB2(100)	unclassified(100)
Otu0151	51	Bacteria(100)	Firmicutes(100)	Clostridia(100)	Thermoanaerobacterales(100)	Thermoanaerobacteraceae(100)	Gelria(100)
Otu0152	51	Bacteria(100)	Actinobacteria(100)	Actinobacteria(100)	unclassified(100)	unclassified(100)	unclassified(100)
Otu0153	50	Bacteria(100)	Spirochaetae(100)	Spirochaetes(100)	Spirochaetes_Incertae_Sedis(98)	Unknown_Family(98)	Candidatus_Cloacamonas(98)
Otu0154	50	Bacteria(100)	unclassified(100)	unclassified(100)	unclassified(100)	unclassified(100)	unclassified(100)
Otu0155	50	Bacteria(100)	Spirochaetae(100)	Spirochaetes(100)	W5(100)	unclassified(100)	unclassified(100)
Otu0156	49	Bacteria(100)	Firmicutes(100)	Clostridia(100)	Clostridiales(100)	Family_XI(100)	Tissierella(100)
Otu0157	49	Bacteria(100)	unclassified(100)	unclassified(100)	unclassified(100)	unclassified(100)	unclassified(100)
Otu0158	49	Bacteria(100)	unclassified(100)	unclassified(100)	unclassified(100)	unclassified(100)	unclassified(100)
Otu0159	48	Bacteria(100)	Verrucomicrobia(100)	OPB35_soil_group(100)	unclassified(100)	unclassified(100)	unclassified(100)
Otu0160	48	Bacteria(100)	Bacteroidetes(100)	Bacteroidia(100)	Bacteroidales(100)	unclassified(100)	unclassified(100)
Otu0161	47	Bacteria(100)	unclassified(100)	unclassified(100)	unclassified(100)	unclassified(100)	unclassified(100)
Otu0162	47	Bacteria(100)	Firmicutes(100)	unclassified(100)	unclassified(100)	unclassified(100)	unclassified(100)
Otu0163	46	Bacteria(100)	Firmicutes(100)	Clostridia(100)	Clostridiales(100)	Lachnospiraceae(100)	unclassified(100)
Otu0164	46	Bacteria(100)	Firmicutes(98)	unclassified(98)	unclassified(98)	unclassified(98)	unclassified(98)
Otu0165	45	Bacteria(100)	Firmicutes(100)	Clostridia(100)	Clostridiales(100)	Gracilibacteraceae(100)	Lutispora(100)
Otu0166	44	Bacteria(100)	Firmicutes(100)	Clostridia(100)	Thermoanaerobacterales(100)	Family_III(100)	Tepidanaerobacter(100)
Otu0167	44	Bacteria(100)	Firmicutes(100)	OPB54(100)	unclassified(100)	unclassified(100)	unclassified(100)
Otu0168	43	Bacteria(100)	Bacteroidetes(100)	unclassified(100)	unclassified(100)	unclassified(100)	unclassified(100)
Otu0169	43	Bacteria(100)	Firmicutes(100)	Clostridia(100)	Clostridiales(100)	unclassified(100)	unclassified(100)
Otu0170	43	Bacteria(100)	Firmicutes(100)	unclassified(98)	unclassified(98)	unclassified(98)	unclassified(98)
Otu0171	42	Bacteria(100)	Firmicutes(100)	Clostridia(100)	Thermoanaerobacterales(100)	Thermoanaerobacteraceae(100)	Gelria(100)
Otu0172	42	Bacteria(100)	Bacteroidetes(100)	Bacteroidia(100)	Bacteroidales(100)	Porphyromonadaceae(100)	unclassified(100)
Otu0173	42	Bacteria(100)	unclassified(100)	unclassified(100)	unclassified(100)	unclassified(100)	unclassified(100)
Otu0174	41	Bacteria(100)	Firmicutes(100)	Clostridia(100)	Thermoanaerobacterales(100)	Thermoanaerobacteraceae(100)	Gelria(100)
Otu0175	41	Bacteria(100)	Firmicutes(100)	unclassified(100)	unclassified(100)	unclassified(100)	unclassified(100)
Otu0176	41	Bacteria(100)	Bacteroidetes(100)	Bacteroidia(100)	Bacteroidales(100)	Marinilabiaceae(100)	Natronoflexus(100)
Otu0177	41	Bacteria(100)	Firmicutes(100)	Clostridia(100)	Clostridiales(100)	Family_XI(100)	Tissierella(100)
Otu0178	40	Bacteria(100)	Firmicutes(100)	Clostridia(100)	Thermoanaerobacterales(100)	Family_III(100)	Tepidanaerobacter(100)
Otu0179	40	Bacteria(100)	unclassified(100)	unclassified(100)	unclassified(100)	unclassified(100)	unclassified(100)
Otu0180	40	Bacteria(100)	Firmicutes(100)	OPB54(100)	unclassified(100)	unclassified(100)	unclassified(100)
Otu0181	40	Bacteria(100)	unclassified(100)	unclassified(100)	unclassified(100)	unclassified(100)	unclassified(100)
Otu0182	39	Bacteria(100)	Firmicutes(100)	Clostridia(100)	unclassified(100)	unclassified(100)	unclassified(100)
Otu0183	39	Bacteria(100)	Tenericutes(100)	Mollicutes(100)	NB1-n(100)	unclassified(100)	unclassified(100)
Otu0184	38	Bacteria(100)	Bacteroidetes(100)	unclassified(100)	unclassified(100)	unclassified(100)	unclassified(100)
Otu0185	38	Bacteria(100)	Firmicutes(95)	Clostridia(95)	unclassified(95)	unclassified(95)	unclassified(95)
Otu0186	38	Bacteria(100)	unclassified(100)	unclassified(100)	unclassified(100)	unclassified(100)	unclassified(100)
Otu0187	38	Bacteria(100)	Firmicutes(100)	Clostridia(100)	Thermoanaerobacterales(100)	Thermoanaerobacteraceae(100)	Gelria(100)
Otu0188	38	Bacteria(100)	Bacteroidetes(100)	Bacteroidia(100)	Bacteroidales(100)	Porphyromonadaceae(100)	Proteiniphilum(98)
Otu0189	38	Bacteria(100)	Firmicutes(100)	OPB54(93)	unclassified(93)	unclassified(93)	unclassified(93)
Otu0190	38	Bacteria(100)	Firmicutes(100)	Clostridia(100)	Clostridiales(100)	unclassified(100)	unclassified(100)
Otu0191	38	Bacteria(100)	Firmicutes(100)	Clostridia(100)	Clostridiales(100)	Christensenellaceae(100)	unclassified(100)
Otu0192	37	Bacteria(100)	Firmicutes(100)	Clostridia(100)	unclassified(100)	unclassified(100)	unclassified(100)
Otu0193	37	Bacteria(100)	Synergistetes(100)	Synergistia(100)	Synergistales(100)	Synergistaceae(100)	Aminivibrio(100)
Otu0194	37	Bacteria(100)	Firmicutes(100)	Clostridia(100)	Clostridiales(100)	unclassified(100)	unclassified(100)
Otu0195	37	Bacteria(100)	Firmicutes(100)	Clostridia(100)	Clostridiales(100)	Syntrophomonadaceae(100)	Syntrophomonas(100)
Otu0196	36	Bacteria(100)	Bacteroidetes(100)	Bacteroidia(100)	Bacteroidales(100)	Marinilabiaceae(100)	Natronoflexus(100)
Otu0197	36	Bacteria(100)	Firmicutes(100)	Clostridia(100)	Clostridiales(100)	unclassified(100)	unclassified(100)
Otu0198	36	Bacteria(100)	Firmicutes(100)	OPB54(100)	unclassified(100)	unclassified(100)	unclassified(100)
Otu0199	36	Bacteria(100)	unclassified(100)	unclassified(100)	unclassified(100)	unclassified(100)	unclassified(100)
Otu0200	36	Bacteria(100)	unclassified(100)	unclassified(100)	unclassified(100)	unclassified(100)	unclassified(100)
Otu0201	35	Bacteria(100)	Firmicutes(100)	unclassified(100)	unclassified(100)	unclassified(100)	unclassified(100)
Otu0202	35	Bacteria(100)	unclassified(100)	unclassified(100)	unclassified(100)	unclassified(100)	unclassified(100)
Otu0203	35	Bacteria(100)	Firmicutes(100)	Clostridia(100)	Clostridiales(100)	Ruminococcaceae(100)	Fastidiosipila(100)
Otu0204	35	Bacteria(100)	Bacteroidetes(100)	vadinHA17(100)	unclassified(100)	unclassified(100)	unclassified(100)
Otu0205	34	Bacteria(100)	Firmicutes(100)	Clostridia(100)	Clostridiales(100)	Caldicoprobacteraceae(100)	Caldicoprobacter(100)
Otu0206	34	Bacteria(100)	Synergistetes(100)	Synergistia(100)	Synergistales(100)	Synergistaceae(100)	Aminivibrio(100)
Otu0207	34	Bacteria(100)	Spirochaetae(100)	Spirochaetes(100)	Spirochaetes_Incertae_Sedis(100)	Unknown_Family(100)	Candidatus_Cloacamonas(100)
Otu0208	34	Bacteria(100)	Firmicutes(100)	Bacilli(100)	Lactobacillales(100)	Enterococcaceae(100)	Enterococcus(98)
Otu0209	34	Bacteria(100)	Firmicutes(100)	Clostridia(100)	Clostridiales(100)	Syntrophomonadaceae(92)	unclassified(92)
Otu0210	34	Bacteria(100)	Bacteroidetes(100)	Bacteroidia(100)	Bacteroidales(100)	COB_P4-1_termite_group(100)	unclassified(100)
Otu0211	33	Bacteria(100)	Firmicutes(100)	Clostridia(100)	Clostridiales(100)	unclassified(100)	unclassified(100)
Otu0212	33	Bacteria(100)	Firmicutes(100)	Clostridia(97)	D8A-2(94)	unclassified(94)	unclassified(94)
Otu0213	31	Bacteria(100)	unclassified(100)	unclassified(100)	unclassified(100)	unclassified(100)	unclassified(100)
Otu0214	31	unknown(100)	unclassified(100)	unclassified(100)	unclassified(100)	unclassified(100)	unclassified(100)
Otu0215	31	Bacteria(100)	unclassified(100)	unclassified(100)	unclassified(100)	unclassified(100)	unclassified(100)
Otu0216	30	Bacteria(100)	Firmicutes(100)	Clostridia(100)	Clostridiales(100)	Ruminococcaceae(97)	Incertae_Sedis(97)
Otu0217	30	Bacteria(100)	Firmicutes(100)	Clostridia(100)	Thermoanaerobacterales(100)	Thermoanaerobacteraceae(100)	Gelria(100)
Otu0218	30	Bacteria(100)	unclassified(100)	unclassified(100)	unclassified(100)	unclassified(100)	unclassified(100)
Otu0219	30	Bacteria(100)	Tenericutes(100)	Mollicutes(100)	Acholeplasmatales(97)	Acholeplasmataceae(97)	Acholeplasma(97)
Otu0220	29	Bacteria(100)	Firmicutes(100)	Clostridia(97)	unclassified(97)	unclassified(97)	unclassified(97)
Otu0221	29	Bacteria(100)	unclassified(100)	unclassified(100)	unclassified(100)	unclassified(100)	unclassified(100)
Otu0222	29	Bacteria(100)	unclassified(100)	unclassified(100)	unclassified(100)	unclassified(100)	unclassified(100)
Otu0223	29	Bacteria(100)	Firmicutes(100)	Clostridia(100)	Clostridiales(100)	Lachnospiraceae(100)	unclassified(100)
Otu0224	29	Bacteria(100)	unclassified(94)	unclassified(94)	unclassified(94)	unclassified(94)	unclassified(94)
Otu0225	28	Bacteria(100)	Armatimonadetes(100)	unclassified(100)	unclassified(100)	unclassified(100)	unclassified(100)
Otu0226	28	Bacteria(100)	Firmicutes(100)	Clostridia(100)	Clostridiales(100)	unclassified(100)	unclassified(100)
Otu0227	27	Bacteria(100)	Firmicutes(100)	Clostridia(100)	Clostridiales(100)	Syntrophomonadaceae(100)	Syntrophomonas(100)
Otu0228	26	Bacteria(100)	unclassified(100)	unclassified(100)	unclassified(100)	unclassified(100)	unclassified(100)
Otu0229	26	Bacteria(100)	unclassified(100)	unclassified(100)	unclassified(100)	unclassified(100)	unclassified(100)
Otu0230	26	Bacteria(100)	Firmicutes(100)	Clostridia(100)	Thermoanaerobacterales(100)	Thermoanaerobacteraceae(100)	Gelria(100)
Otu0231	25	Bacteria(100)	Firmicutes(100)	unclassified(100)	unclassified(100)	unclassified(100)	unclassified(100)
Otu0232	25	Bacteria(100)	unclassified(100)	unclassified(100)	unclassified(100)	unclassified(100)	unclassified(100)
Otu0233	25	Bacteria(100)	Firmicutes(100)	Clostridia(100)	Thermoanaerobacterales(100)	Thermoanaerobacteraceae(100)	Gelria(100)
Otu0234	25	Bacteria(100)	unclassified(76)	unclassified(76)	unclassified(76)	unclassified(76)	unclassified(76)
Otu0235	24	Bacteria(100)	Firmicutes(100)	OPB54(100)	unclassified(100)	unclassified(100)	unclassified(100)
Otu0236	24	Bacteria(100)	Firmicutes(100)	Clostridia(100)	Clostridiales(100)	unclassified(100)	unclassified(100)
Otu0237	24	Bacteria(100)	Firmicutes(100)	Clostridia(100)	Thermoanaerobacterales(100)	Thermoanaerobacteraceae(100)	Gelria(100)
Otu0238	24	Bacteria(100)	Bacteroidetes(100)	Bacteroidia(100)	Bacteroidales(100)	M2PB4-65_termite_group(100)	unclassified(100)
Otu0239	24	Bacteria(100)	Firmicutes(100)	OPB54(100)	unclassified(100)	unclassified(100)	unclassified(100)
Otu0240	23	Bacteria(100)	Bacteroidetes(100)	Sphingobacteriia(100)	Sphingobacteriales(100)	WCHB1-69(100)	unclassified(100)
Otu0241	23	Bacteria(100)	Firmicutes(100)	Clostridia(100)	Clostridiales(100)	unclassified(100)	unclassified(100)
Otu0242	23	Bacteria(100)	Firmicutes(100)	Clostridia(100)	Clostridiales(100)	unclassified(100)	unclassified(100)
Otu0243	23	Bacteria(100)	Firmicutes(100)	unclassified(96)	unclassified(96)	unclassified(96)	unclassified(96)
Otu0244	23	Bacteria(100)	unclassified(100)	unclassified(100)	unclassified(100)	unclassified(100)	unclassified(100)
Otu0245	23	Bacteria(100)	Firmicutes(100)	Clostridia(100)	Clostridiales(100)	unclassified(100)	unclassified(100)
Otu0246	22	Bacteria(100)	Synergistetes(100)	Synergistia(100)	Synergistales(100)	Synergistaceae(100)	Aminivibrio(100)
Otu0247	22	Bacteria(100)	Firmicutes(100)	Clostridia(100)	Clostridiales(100)	Caldicoprobacteraceae(100)	Caldicoprobacter(100)
Otu0248	22	Bacteria(100)	Proteobacteria(78)	unclassified(78)	unclassified(78)	unclassified(78)	unclassified(78)
Otu0249	22	Bacteria(100)	Bacteroidetes(100)	unclassified(100)	unclassified(100)	unclassified(100)	unclassified(100)
Otu0250	22	Bacteria(100)	Firmicutes(100)	Clostridia(100)	Thermoanaerobacterales(100)	Thermoanaerobacteraceae(100)	Gelria(100)
Otu0251	22	Bacteria(100)	Firmicutes(96)	Bacilli(87)	unclassified(87)	unclassified(87)	unclassified(87)
Otu0252	22	Bacteria(100)	Firmicutes(100)	Clostridia(100)	Clostridiales(100)	unclassified(100)	unclassified(100)
Otu0253	22	Bacteria(100)	Firmicutes(100)	OPB54(100)	unclassified(100)	unclassified(100)	unclassified(100)
Otu0254	22	Bacteria(100)	Firmicutes(100)	Clostridia(100)	Clostridiales(100)	Ruminococcaceae(100)	Acetivibrio(100)
Otu0255	21	Bacteria(100)	unclassified(100)	unclassified(100)	unclassified(100)	unclassified(100)	unclassified(100)
Otu0256	21	Bacteria(100)	Bacteroidetes(100)	Sphingobacteriia(100)	Sphingobacteriales(100)	WCHB1-69(100)	unclassified(100)
Otu0257	20	Bacteria(100)	Firmicutes(100)	unclassified(100)	unclassified(100)	unclassified(100)	unclassified(100)
Otu0258	20	Bacteria(100)	Tenericutes(100)	Mollicutes(100)	NB1-n(100)	unclassified(100)	unclassified(100)
Otu0259	20	Bacteria(100)	Firmicutes(100)	OPB54(100)	unclassified(100)	unclassified(100)	unclassified(100)
Otu0260	20	Bacteria(100)	Firmicutes(100)	OPB54(100)	unclassified(100)	unclassified(100)	unclassified(100)
Otu0261	20	Bacteria(100)	Firmicutes(100)	Clostridia(100)	D8A-2(100)	unclassified(100)	unclassified(100)
Otu0262	20	Bacteria(100)	Synergistetes(100)	Synergistia(100)	Synergistales(100)	Synergistaceae(100)	Anaerobaculum(100)
Otu0263	20	Bacteria(100)	Firmicutes(100)	Clostridia(100)	Thermoanaerobacterales(100)	Thermoanaerobacteraceae(100)	Gelria(100)
Otu0264	19	Bacteria(100)	Firmicutes(100)	Clostridia(100)	Clostridiales(100)	unclassified(100)	unclassified(100)
Otu0265	19	Bacteria(100)	Bacteroidetes(100)	Bacteroidia(95)	Bacteroidales(95)	unclassified(95)	unclassified(95)
Otu0266	19	Bacteria(100)	Firmicutes(100)	Clostridia(100)	D8A-2(100)	unclassified(100)	unclassified(100)
Otu0267	19	Bacteria(100)	Firmicutes(100)	Clostridia(100)	Thermoanaerobacterales(100)	Thermoanaerobacteraceae(100)	Gelria(100)
Otu0268	18	Bacteria(100)	Firmicutes(100)	unclassified(100)	unclassified(100)	unclassified(100)	unclassified(100)
Otu0269	18	Bacteria(100)	Bacteroidetes(100)	Flavobacteriia(100)	Flavobacteriales(100)	Flavobacteriaceae(100)	unclassified(100)
Otu0270	18	Bacteria(100)	Firmicutes(100)	Clostridia(100)	Thermoanaerobacterales(100)	Thermoanaerobacteraceae(100)	Gelria(100)
Otu0271	18	Bacteria(100)	Firmicutes(100)	Clostridia(100)	Clostridiales(100)	Family_XI(100)	Finegoldia(100)
Otu0272	18	Bacteria(100)	Candidate_division_OD1(100)	unclassified(100)	unclassified(100)	unclassified(100)	unclassified(100)
Otu0273	18	Bacteria(100)	Chloroflexi(100)	Dehalococcoidia(100)	vadinBA26(89)	unclassified(89)	unclassified(89)
Otu0274	18	Bacteria(100)	Firmicutes(100)	Clostridia(100)	Clostridiales(100)	Lachnospiraceae(100)	unclassified(100)
Otu0275	17	Bacteria(100)	Firmicutes(100)	Clostridia(100)	Clostridiales(100)	unclassified(100)	unclassified(100)
Otu0276	17	Bacteria(100)	Firmicutes(100)	Clostridia(100)	Clostridiales(100)	unclassified(100)	unclassified(100)
Otu0277	17	Bacteria(100)	Firmicutes(100)	Clostridia(100)	unclassified(83)	unclassified(83)	unclassified(83)
Otu0278	17	Bacteria(100)	Firmicutes(100)	OPB54(89)	unclassified(89)	unclassified(89)	unclassified(89)
Otu0279	17	Bacteria(100)	Firmicutes(95)	unclassified(95)	unclassified(95)	unclassified(95)	unclassified(95)
Otu0280	17	Bacteria(100)	Firmicutes(100)	Clostridia(100)	Clostridiales(100)	unclassified(95)	unclassified(95)
Otu0281	17	Bacteria(100)	Lentisphaerae(100)	BS5(100)	unclassified(100)	unclassified(100)	unclassified(100)
Otu0282	17	Bacteria(100)	Spirochaetae(100)	Spirochaetes(100)	Spirochaetales(100)	Spirochaetaceae(100)	Treponema(100)
Otu0283	17	Bacteria(100)	unclassified(100)	unclassified(100)	unclassified(100)	unclassified(100)	unclassified(100)
Otu0284	17	Bacteria(100)	Firmicutes(100)	Clostridia(100)	Thermoanaerobacterales(100)	Thermoanaerobacteraceae(100)	Gelria(100)
Otu0285	17	Bacteria(100)	Bacteroidetes(100)	Bacteroidia(100)	Bacteroidales(100)	unclassified(100)	unclassified(100)
Otu0286	16	Bacteria(100)	Firmicutes(100)	Clostridia(100)	Clostridiales(100)	Christensenellaceae(100)	unclassified(100)
Otu0287	16	Bacteria(100)	Firmicutes(100)	unclassified(82)	unclassified(82)	unclassified(82)	unclassified(82)
Otu0288	16	Bacteria(100)	Candidate_division_OD1(100)	unclassified(100)	unclassified(100)	unclassified(100)	unclassified(100)
Otu0289	16	Bacteria(100)	Firmicutes(100)	Clostridia(100)	Clostridiales(100)	Family_XIII(94)	unclassified(94)
Otu0290	16	Bacteria(100)	Synergistetes(100)	Synergistia(100)	Synergistales(100)	Synergistaceae(100)	unclassified(100)
Otu0291	16	Bacteria(100)	Firmicutes(100)	Clostridia(100)	Clostridiales(100)	unclassified(82)	unclassified(82)
Otu0292	16	Bacteria(100)	Firmicutes(100)	Clostridia(100)	Thermoanaerobacterales(100)	Thermoanaerobacteraceae(100)	Gelria(100)
Otu0293	16	Bacteria(100)	Firmicutes(100)	Clostridia(100)	Clostridiales(100)	unclassified(100)	unclassified(100)
Otu0294	16	Bacteria(100)	Firmicutes(100)	Clostridia(100)	Thermoanaerobacterales(100)	Thermoanaerobacteraceae(100)	Gelria(100)
Otu0295	15	Bacteria(100)	Firmicutes(100)	Clostridia(100)	unclassified(100)	unclassified(100)	unclassified(100)
Otu0296	15	Bacteria(100)	Firmicutes(100)	Clostridia(100)	unclassified(100)	unclassified(100)	unclassified(100)
Otu0297	15	Bacteria(100)	Firmicutes(100)	Clostridia(100)	Clostridiales(100)	Family_XIII(100)	unclassified(100)
Otu0298	15	Bacteria(100)	Firmicutes(100)	Bacilli(100)	Lactobacillales(100)	Lactobacillaceae(100)	Lactobacillus(100)
Otu0299	15	Bacteria(100)	Firmicutes(100)	Clostridia(100)	Thermoanaerobacterales(100)	Thermoanaerobacteraceae(100)	Gelria(100)
Otu0300	15	Bacteria(100)	Firmicutes(100)	Clostridia(100)	Thermoanaerobacterales(100)	Family_III(100)	Tepidanaerobacter(100)
Otu0301	15	Bacteria(100)	unclassified(100)	unclassified(100)	unclassified(100)	unclassified(100)	unclassified(100)
Otu0302	15	Bacteria(100)	Firmicutes(100)	Bacilli(100)	Lactobacillales(100)	Lactobacillaceae(100)	Lactobacillus(100)
Otu0303	15	Bacteria(100)	Firmicutes(100)	Clostridia(100)	Clostridiales(100)	Family_XI(100)	unclassified(94)
Otu0304	14	Bacteria(100)	Firmicutes(100)	Clostridia(100)	Clostridiales(100)	Clostridiales_Incertae_Sedis(100)	Proteiniborus(100)
Otu0305	14	Bacteria(100)	unclassified(100)	unclassified(100)	unclassified(100)	unclassified(100)	unclassified(100)
Otu0306	14	Bacteria(100)	unclassified(65)	unclassified(65)	unclassified(65)	unclassified(65)	unclassified(65)
Otu0307	14	Bacteria(100)	Bacteroidetes(100)	vadinHA17(100)	unclassified(100)	unclassified(100)	unclassified(100)
Otu0308	14	Bacteria(100)	Firmicutes(100)	Clostridia(100)	Clostridiales(100)	Lachnospiraceae(100)	unclassified(100)
Otu0309	14	Bacteria(100)	Spirochaetae(100)	Spirochaetes(100)	Spirochaetales(100)	Spirochaetaceae(100)	Spirochaeta(100)
Otu0310	14	Bacteria(100)	Firmicutes(100)	Clostridia(100)	Thermoanaerobacterales(100)	Thermoanaerobacteraceae(100)	Gelria(100)
Otu0311	14	Bacteria(100)	Firmicutes(100)	Clostridia(100)	Thermoanaerobacterales(100)	Thermoanaerobacteraceae(100)	Gelria(100)
Otu0312	14	Bacteria(100)	Firmicutes(100)	Clostridia(100)	Clostridiales(100)	Lachnospiraceae(100)	unclassified(100)
Otu0313	14	Bacteria(100)	Firmicutes(100)	Clostridia(100)	Clostridiales(100)	Family_XII(100)	Guggenheimella(100)
Otu0314	14	Bacteria(100)	Firmicutes(100)	Clostridia(100)	Clostridiales(100)	unclassified(100)	unclassified(100)
Otu0315	13	Bacteria(100)	unclassified(100)	unclassified(100)	unclassified(100)	unclassified(100)	unclassified(100)
Otu0316	13	Bacteria(100)	Firmicutes(100)	Clostridia(100)	Clostridiales(100)	unclassified(100)	unclassified(100)
Otu0317	13	Bacteria(100)	Firmicutes(100)	Clostridia(100)	Clostridiales(100)	Ruminococcaceae(100)	Incertae_Sedis(100)
Otu0318	13	Bacteria(100)	Tenericutes(100)	Mollicutes(100)	unclassified(54)	unclassified(54)	unclassified(54)
Otu0319	13	Bacteria(100)	Chloroflexi(62)	unclassified(62)	unclassified(62)	unclassified(62)	unclassified(62)
Otu0320	13	Bacteria(100)	unclassified(93)	unclassified(93)	unclassified(93)	unclassified(93)	unclassified(93)
Otu0321	13	Bacteria(100)	Firmicutes(100)	Clostridia(100)	Clostridiales(100)	Syntrophomonadaceae(100)	Dethiobacter(100)
Otu0322	13	Bacteria(100)	Bacteroidetes(100)	Bacteroidia(100)	Bacteroidales(100)	Porphyromonadaceae(100)	Proteiniphilum(100)
Otu0323	13	Bacteria(100)	Firmicutes(100)	Clostridia(100)	Clostridiales(100)	unclassified(100)	unclassified(100)
Otu0324	13	Bacteria(100)	Firmicutes(100)	unclassified(100)	unclassified(100)	unclassified(100)	unclassified(100)
Otu0325	13	Bacteria(100)	unclassified(100)	unclassified(100)	unclassified(100)	unclassified(100)	unclassified(100)
Otu0326	13	Bacteria(100)	Tenericutes(100)	Mollicutes(100)	Acholeplasmatales(77)	Acholeplasmataceae(77)	Acholeplasma(77)
Otu0327	13	Bacteria(100)	Firmicutes(100)	Clostridia(100)	Thermoanaerobacterales(100)	Thermoanaerobacteraceae(100)	Gelria(100)
Otu0328	13	Bacteria(100)	Fibrobacteres(100)	Fibrobacteria(100)	Fibrobacterales(100)	Fibrobacteraceae(100)	Fibrobacter(85)
Otu0329	12	Bacteria(100)	Firmicutes(84)	Clostridia(84)	unclassified(84)	unclassified(84)	unclassified(84)
Otu0330	12	Bacteria(100)	Spirochaetae(100)	Spirochaetes(100)	Spirochaetales(100)	Spirochaetaceae(100)	Spirochaeta(100)
Otu0331	12	Bacteria(100)	Bacteroidetes(100)	unclassified(92)	unclassified(92)	unclassified(92)	unclassified(92)
Otu0332	12	Bacteria(100)	Proteobacteria(100)	Deltaproteobacteria(100)	Syntrophobacterales(100)	Syntrophaceae(100)	Smithella(100)
Otu0333	12	Bacteria(100)	Bacteroidetes(75)	Bacteroidia(75)	Bacteroidales(75)	unclassified(100)	unclassified(100)
Otu0334	12	Bacteria(100)	Bacteroidetes(100)	Bacteroidia(100)	Bacteroidales(100)	Rikenellaceae(100)	unclassified(100)
Otu0335	12	Bacteria(100)	Firmicutes(100)	Clostridia(100)	unclassified(92)	unclassified(92)	unclassified(92)
Otu0336	12	Bacteria(100)	Tenericutes(100)	Mollicutes(100)	unclassified(92)	unclassified(92)	unclassified(92)
Otu0337	12	Bacteria(100)	Firmicutes(100)	Clostridia(100)	Clostridiales(100)	Ruminococcaceae(100)	Ruminococcus(100)
Otu0338	12	Bacteria(100)	unclassified(100)	unclassified(100)	unclassified(100)	unclassified(100)	unclassified(100)
Otu0339	12	Bacteria(100)	Firmicutes(100)	Clostridia(100)	Thermoanaerobacterales(100)	Thermoanaerobacteraceae(100)	Gelria(100)
Otu0340	12	Bacteria(100)	Firmicutes(100)	Clostridia(100)	Clostridiales(100)	Ruminococcaceae(100)	Acetivibrio(92)
Otu0341	11	Bacteria(100)	Synergistetes(100)	Synergistia(100)	Synergistales(100)	Synergistaceae(100)	Aminobacterium(100)
Otu0342	11	Bacteria(100)	unclassified(100)	unclassified(100)	unclassified(100)	unclassified(100)	unclassified(100)
Otu0343	11	Bacteria(100)	Firmicutes(100)	Clostridia(100)	Clostridiales(100)	Ruminococcaceae(100)	unclassified(100)
Otu0344	11	Bacteria(100)	Firmicutes(100)	unclassified(100)	unclassified(100)	unclassified(100)	unclassified(100)
Otu0345	11	Bacteria(100)	unclassified(91)	unclassified(91)	unclassified(91)	unclassified(91)	unclassified(91)
Otu0346	11	Bacteria(100)	Candidate_division_TM7(100)	Unknown_Class(100)	Unknown_Order(100)	Unknown_Family(100)	Candidatus_Saccharimonas(100)
Otu0347	11	Bacteria(100)	Proteobacteria(100)	Alphaproteobacteria(100)	Rhodospirillales(100)	Acetobacteraceae(100)	Acetobacter(100)
Otu0348	11	Bacteria(100)	Firmicutes(100)	Clostridia(100)	Clostridiales(100)	unclassified(100)	unclassified(100)
Otu0349	11	Bacteria(100)	Firmicutes(100)	Clostridia(100)	Clostridiales(100)	Family_XIII(100)	unclassified(91)
Otu0350	11	Bacteria(100)	Firmicutes(100)	Clostridia(100)	Clostridiales(100)	unclassified(91)	unclassified(91)
Otu0351	11	Bacteria(100)	Firmicutes(91)	Clostridia(91)	Clostridiales(91)	unclassified(91)	unclassified(91)
Otu0352	11	Bacteria(100)	Firmicutes(100)	Clostridia(100)	Clostridiales(100)	unclassified(100)	unclassified(100)
Otu0353	11	Bacteria(100)	Firmicutes(100)	Bacilli(100)	Lactobacillales(100)	Lactobacillaceae(100)	Lactobacillus(100)
Otu0354	11	Bacteria(100)	Firmicutes(100)	OPB54(100)	unclassified(100)	unclassified(100)	unclassified(100)
Otu0355	10	Bacteria(100)	unclassified(100)	unclassified(100)	unclassified(100)	unclassified(100)	unclassified(100)
Otu0356	10	Bacteria(100)	Firmicutes(100)	Bacilli(100)	Lactobacillales(100)	Lactobacillaceae(100)	Lactobacillus(100)
Otu0357	10	Bacteria(100)	Firmicutes(100)	Clostridia(100)	Clostridiales(100)	Peptococcaceae(100)	Dehalobacter(100)
Otu0358	10	Bacteria(100)	Spirochaetae(100)	Spirochaetes(100)	Spirochaetes_Incertae_Sedis(100)	Unknown_Family(100)	Candidatus_Cloacamonas(100)
Otu0359	10	Bacteria(100)	unclassified(100)	unclassified(100)	unclassified(100)	unclassified(100)	unclassified(100)
Otu0360	10	Bacteria(100)	Firmicutes(100)	unclassified(100)	unclassified(100)	unclassified(100)	unclassified(100)
Otu0361	10	Bacteria(100)	Firmicutes(100)	Clostridia(100)	Clostridiales(100)	Family_XI(100)	Tissierella(100)
Otu0362	10	Bacteria(100)	unclassified(100)	unclassified(100)	unclassified(100)	unclassified(100)	unclassified(100)
Otu0363	10	Bacteria(100)	Actinobacteria(100)	Actinobacteria(100)	Micrococcales(100)	unclassified(100)	unclassified(100)
Otu0364	10	Bacteria(100)	Firmicutes(100)	Clostridia(100)	D8A-2(100)	unclassified(100)	unclassified(100)
Otu0365	10	Bacteria(100)	unclassified(100)	unclassified(100)	unclassified(100)	unclassified(100)	unclassified(100)
Otu0366	10	Bacteria(100)	Firmicutes(90)	unclassified(90)	unclassified(90)	unclassified(90)	unclassified(90)
Otu0367	10	Bacteria(100)	unclassified(100)	unclassified(100)	unclassified(100)	unclassified(100)	unclassified(100)
Otu0368	10	Bacteria(100)	unclassified(100)	unclassified(100)	unclassified(100)	unclassified(100)	unclassified(100)
Otu0369	10	Bacteria(100)	unclassified(100)	unclassified(100)	unclassified(100)	unclassified(100)	unclassified(100)
Otu0370	10	Bacteria(100)	Proteobacteria(100)	Deltaproteobacteria(100)	Deltaproteobacteria_Incertae_Sedis(100)	Syntrophorhabdaceae(100)	Syntrophorhabdus(100)
Otu0371	10	Bacteria(100)	Firmicutes(100)	unclassified(100)	unclassified(100)	unclassified(100)	unclassified(100)
Otu0372	10	Bacteria(100)	Chloroflexi(100)	Anaerolineae(100)	Anaerolineales(100)	Anaerolineaceae(100)	unclassified(100)
Otu0373	10	Bacteria(100)	Firmicutes(100)	Clostridia(100)	Clostridiales(100)	Ruminococcaceae(100)	Incertae_Sedis(100)
Otu0374	10	Bacteria(100)	Firmicutes(100)	Clostridia(100)	Clostridiales(100)	Lachnospiraceae(100)	unclassified(100)
Otu0375	10	Bacteria(100)	Firmicutes(100)	Clostridia(100)	Clostridiales(100)	Lachnospiraceae(100)	unclassified(100)
Otu0376	10	Bacteria(100)	unclassified(100)	unclassified(100)	unclassified(100)	unclassified(100)	unclassified(100)
Otu0377	10	Bacteria(100)	unclassified(100)	unclassified(100)	unclassified(100)	unclassified(100)	unclassified(100)
Otu0378	10	Bacteria(100)	Thermotogae(100)	Thermotogae(100)	Thermotogales(100)	Thermotogaceae(100)	060F05-B-SD-P93(100)
Otu0379	10	Bacteria(100)	unclassified(100)	unclassified(100)	unclassified(100)	unclassified(100)	unclassified(100)
Otu0380	10	Bacteria(100)	Firmicutes(100)	Clostridia(100)	Clostridiales(100)	Syntrophomonadaceae(100)	Dethiobacter(100)
Otu0381	9	Bacteria(100)	unclassified(100)	unclassified(100)	unclassified(100)	unclassified(100)	unclassified(100)
Otu0382	9	Bacteria(100)	Firmicutes(100)	Clostridia(100)	Clostridiales(100)	Gracilibacteraceae(100)	Lutispora(100)
Otu0383	9	Bacteria(100)	Firmicutes(100)	unclassified(100)	unclassified(100)	unclassified(100)	unclassified(100)
Otu0384	9	Bacteria(100)	Firmicutes(100)	Clostridia(100)	Clostridiales(100)	Family_XI(100)	Tepidimicrobium(100)
Otu0385	9	Bacteria(100)	Firmicutes(100)	Clostridia(100)	Thermoanaerobacterales(100)	Family_III(100)	Tepidanaerobacter(100)
Otu0386	9	Bacteria(100)	Firmicutes(100)	Clostridia(100)	Clostridiales(100)	unclassified(100)	unclassified(100)
Otu0387	9	Bacteria(100)	Firmicutes(100)	OPB54(100)	unclassified(100)	unclassified(100)	unclassified(100)
Otu0388	9	Bacteria(100)	unclassified(100)	unclassified(100)	unclassified(100)	unclassified(100)	unclassified(100)
Otu0389	9	Bacteria(100)	Firmicutes(100)	Clostridia(100)	Clostridiales(100)	Family_XI(100)	Tissierella(100)
Otu0390	9	Bacteria(100)	Firmicutes(100)	Clostridia(100)	Clostridiales(100)	Clostridiaceae_1(100)	Clostridium_sensu_stricto_1(100)
Otu0391	9	Bacteria(100)	Firmicutes(100)	Clostridia(100)	Thermoanaerobacterales(100)	Thermoanaerobacteraceae(100)	Gelria(100)
Otu0392	9	Bacteria(100)	Firmicutes(100)	Clostridia(100)	Thermoanaerobacterales(100)	Thermoanaerobacteraceae(100)	Gelria(100)
Otu0393	9	Bacteria(100)	Firmicutes(100)	unclassified(100)	unclassified(100)	unclassified(100)	unclassified(100)
Otu0394	9	Bacteria(100)	Firmicutes(100)	unclassified(100)	unclassified(100)	unclassified(100)	unclassified(100)
Otu0395	9	Bacteria(100)	Tenericutes(100)	Mollicutes(100)	unclassified(100)	unclassified(100)	unclassified(100)
Otu0396	9	Bacteria(100)	Firmicutes(100)	Clostridia(100)	Thermoanaerobacterales(100)	Thermoanaerobacteraceae(100)	Gelria(100)
Otu0397	9	Bacteria(100)	unclassified(100)	unclassified(100)	unclassified(100)	unclassified(100)	unclassified(100)
Otu0398	9	Bacteria(100)	Firmicutes(100)	Clostridia(100)	Clostridiales(100)	Gracilibacteraceae(100)	Lutispora(100)
Otu0399	9	Bacteria(100)	Firmicutes(100)	Clostridia(100)	Clostridiales(100)	unclassified(100)	unclassified(100)
Otu0400	9	Bacteria(100)	Firmicutes(100)	Clostridia(100)	Clostridiales(100)	unclassified(89)	unclassified(89)
Otu0401	9	Bacteria(100)	Firmicutes(100)	Clostridia(100)	Clostridiales(100)	Lachnospiraceae(89)	unclassified(89)
Otu0402	9	Bacteria(100)	Firmicutes(100)	Clostridia(100)	D8A-2(100)	unclassified(100)	unclassified(100)
Otu0403	9	Bacteria(100)	Bacteroidetes(100)	unclassified(89)	unclassified(89)	unclassified(89)	unclassified(89)
Otu0404	9	Bacteria(100)	Spirochaetae(100)	Spirochaetes(100)	Spirochaetales(100)	Spirochaetaceae(100)	Spirochaeta(100)
Otu0405	8	unknown(100)	unclassified(100)	unclassified(100)	unclassified(100)	unclassified(100)	unclassified(100)
Otu0406	8	Bacteria(100)	Firmicutes(100)	unclassified(75)	unclassified(75)	unclassified(75)	unclassified(75)
Otu0407	8	Bacteria(100)	Firmicutes(100)	OPB54(100)	unclassified(100)	unclassified(100)	unclassified(100)
Otu0408	8	Bacteria(100)	Candidate_division_OP9(100)	unclassified(100)	unclassified(100)	unclassified(100)	unclassified(100)
Otu0409	8	Bacteria(100)	unclassified(100)	unclassified(100)	unclassified(100)	unclassified(100)	unclassified(100)
Otu0410	8	Bacteria(100)	unclassified(100)	unclassified(100)	unclassified(100)	unclassified(100)	unclassified(100)
Otu0411	8	unknown(100)	unclassified(100)	unclassified(100)	unclassified(100)	unclassified(100)	unclassified(100)
Otu0412	8	Bacteria(100)	unclassified(100)	unclassified(100)	unclassified(100)	unclassified(100)	unclassified(100)
Otu0413	8	Bacteria(100)	Firmicutes(100)	Clostridia(100)	Thermoanaerobacterales(100)	Thermoanaerobacteraceae(100)	Gelria(100)
Otu0414	8	Bacteria(100)	Firmicutes(100)	Clostridia(100)	Clostridiales(100)	Clostridiaceae_2(100)	Natronincola(63)
Otu0415	8	Bacteria(100)	unclassified(100)	unclassified(100)	unclassified(100)	unclassified(100)	unclassified(100)
Otu0416	8	Bacteria(100)	Firmicutes(100)	Clostridia(100)	Clostridiales(100)	Ruminococcaceae(100)	Incertae_Sedis(100)
Otu0417	8	Bacteria(100)	Firmicutes(100)	Clostridia(100)	unclassified(100)	unclassified(100)	unclassified(100)
Otu0418	8	Bacteria(100)	unclassified(100)	unclassified(100)	unclassified(100)	unclassified(100)	unclassified(100)
Otu0419	8	Bacteria(100)	Bacteroidetes(100)	unclassified(100)	unclassified(100)	unclassified(100)	unclassified(100)
Otu0420	8	Bacteria(100)	Firmicutes(100)	Clostridia(100)	Thermoanaerobacterales(100)	Thermoanaerobacteraceae(100)	Gelria(100)
Otu0421	8	Bacteria(100)	Chloroflexi(100)	Anaerolineae(100)	Anaerolineales(100)	Anaerolineaceae(100)	unclassified(100)
Otu0422	8	Bacteria(100)	Firmicutes(100)	Clostridia(100)	unclassified(100)	unclassified(100)	unclassified(100)
Otu0423	8	Bacteria(100)	Firmicutes(100)	Clostridia(100)	Clostridiales(100)	unclassified(100)	unclassified(100)
Otu0424	8	Bacteria(100)	Firmicutes(100)	Clostridia(100)	Thermoanaerobacterales(100)	Thermoanaerobacteraceae(100)	Gelria(100)
Otu0425	8	Bacteria(100)	Firmicutes(100)	Clostridia(100)	Thermoanaerobacterales(100)	Thermoanaerobacteraceae(100)	Gelria(100)
Otu0426	8	Bacteria(100)	Candidate_division_OD1(100)	unclassified(100)	unclassified(100)	unclassified(100)	unclassified(100)
Otu0427	8	Bacteria(100)	unclassified(100)	unclassified(100)	unclassified(100)	unclassified(100)	unclassified(100)
Otu0428	8	Bacteria(100)	Firmicutes(100)	Clostridia(100)	Thermoanaerobacterales(100)	Thermoanaerobacteraceae(100)	Gelria(100)
Otu0429	8	Bacteria(100)	Firmicutes(100)	OPB54(100)	unclassified(100)	unclassified(100)	unclassified(100)
Otu0430	8	Bacteria(100)	Bacteroidetes(100)	Bacteroidia(100)	Bacteroidales(100)	Porphyromonadaceae(100)	Petrimonas(100)
Otu0431	8	Bacteria(100)	unclassified(100)	unclassified(100)	unclassified(100)	unclassified(100)	unclassified(100)
Otu0432	7	Bacteria(100)	Candidate_division_OD1(100)	unclassified(100)	unclassified(100)	unclassified(100)	unclassified(100)
Otu0433	7	Bacteria(100)	Firmicutes(100)	Clostridia(100)	unclassified(100)	unclassified(100)	unclassified(100)
Otu0434	7	Bacteria(100)	Bacteroidetes(100)	Bacteroidia(100)	Bacteroidales(100)	unclassified(100)	unclassified(100)
Otu0435	7	Bacteria(100)	Tenericutes(100)	Mollicutes(100)	unclassified(100)	unclassified(100)	unclassified(100)
Otu0436	7	Bacteria(100)	unclassified(100)	unclassified(100)	unclassified(100)	unclassified(100)	unclassified(100)
Otu0437	7	Bacteria(100)	Lentisphaerae(100)	Oligosphaeria(100)	Oligosphaerales(100)	Oligosphaeraceae(86)	unclassified(86)
Otu0438	7	Bacteria(100)	unclassified(100)	unclassified(100)	unclassified(100)	unclassified(100)	unclassified(100)
Otu0439	7	Bacteria(100)	Firmicutes(100)	Clostridia(100)	Clostridiales(100)	Ruminococcaceae(100)	unclassified(100)
Otu0440	7	Bacteria(100)	unclassified(100)	unclassified(100)	unclassified(100)	unclassified(100)	unclassified(100)
Otu0441	7	Bacteria(100)	Firmicutes(100)	Clostridia(100)	Thermoanaerobacterales(100)	Thermoanaerobacteraceae(100)	Gelria(100)
Otu0442	7	Bacteria(100)	unclassified(100)	unclassified(100)	unclassified(100)	unclassified(100)	unclassified(100)
Otu0443	7	Bacteria(100)	Acidobacteria(100)	Acidobacteria(100)	Subgroup_18(100)	unclassified(100)	unclassified(100)
Otu0444	7	Bacteria(100)	Firmicutes(100)	Clostridia(100)	Clostridiales(100)	unclassified(100)	unclassified(100)
Otu0445	7	Bacteria(100)	Firmicutes(100)	Clostridia(100)	Thermoanaerobacterales(100)	Thermoanaerobacteraceae(100)	Gelria(100)
Otu0446	7	Bacteria(100)	Firmicutes(100)	Clostridia(100)	Clostridiales(100)	Ruminococcaceae(100)	unclassified(100)
Otu0447	7	Bacteria(100)	Lentisphaerae(100)	unclassified(72)	unclassified(72)	unclassified(72)	unclassified(72)
Otu0448	7	Bacteria(100)	unclassified(100)	unclassified(100)	unclassified(100)	unclassified(100)	unclassified(100)
Otu0449	7	Bacteria(100)	Firmicutes(100)	OPB54(86)	unclassified(86)	unclassified(86)	unclassified(86)
Otu0450	7	Bacteria(100)	Bacteroidetes(100)	unclassified(72)	unclassified(72)	unclassified(72)	unclassified(72)
Otu0451	7	Bacteria(100)	Planctomycetes(100)	Phycisphaerae(100)	unclassified(58)	unclassified(58)	unclassified(58)
Otu0452	7	Bacteria(100)	Firmicutes(100)	Clostridia(100)	unclassified(100)	unclassified(100)	unclassified(100)
Otu0453	7	Bacteria(100)	unclassified(100)	unclassified(100)	unclassified(100)	unclassified(100)	unclassified(100)
Otu0454	7	Bacteria(100)	Firmicutes(100)	Clostridia(100)	Clostridiales(100)	unclassified(100)	unclassified(100)
Otu0455	7	Bacteria(100)	Firmicutes(100)	Clostridia(100)	Thermoanaerobacterales(100)	Thermoanaerobacteraceae(100)	Gelria(100)
Otu0456	7	Bacteria(100)	Firmicutes(100)	Clostridia(100)	Clostridiales(100)	Christensenellaceae(100)	unclassified(100)
Otu0457	7	Bacteria(100)	Firmicutes(100)	Clostridia(100)	Clostridiales(100)	Family_XIII(100)	Anaerovorax(100)
Otu0458	7	Bacteria(100)	Firmicutes(100)	Clostridia(100)	Clostridiales(100)	Family_XIII(100)	unclassified(100)
Otu0459	7	Bacteria(100)	Firmicutes(100)	Clostridia(100)	Thermoanaerobacterales(100)	Thermoanaerobacteraceae(100)	Gelria(100)
Otu0460	7	Bacteria(100)	unclassified(100)	unclassified(100)	unclassified(100)	unclassified(100)	unclassified(100)
Otu0461	6	Bacteria(100)	Firmicutes(100)	Clostridia(100)	unclassified(100)	unclassified(100)	unclassified(100)
Otu0462	6	Bacteria(100)	unclassified(100)	unclassified(100)	unclassified(100)	unclassified(100)	unclassified(100)
Otu0463	6	Bacteria(100)	Firmicutes(100)	OPB54(100)	unclassified(100)	unclassified(100)	unclassified(100)
Otu0464	6	Bacteria(100)	Bacteroidetes(100)	Bacteroidia(100)	Bacteroidales(100)	unclassified(100)	unclassified(100)
Otu0465	6	Bacteria(100)	Firmicutes(100)	unclassified(100)	unclassified(100)	unclassified(100)	unclassified(100)
Otu0466	6	Bacteria(100)	Firmicutes(100)	Clostridia(100)	Thermoanaerobacterales(100)	Thermoanaerobacteraceae(100)	Gelria(100)
Otu0467	6	Bacteria(100)	Lentisphaerae(100)	ML635J-35(100)	unclassified(100)	unclassified(100)	unclassified(100)
Otu0468	6	Bacteria(100)	Fibrobacteres(100)	Fibrobacteria(100)	Fibrobacterales(100)	Fibrobacteraceae(100)	unclassified(100)
Otu0469	6	Bacteria(100)	Firmicutes(100)	Clostridia(100)	Thermoanaerobacterales(100)	Thermoanaerobacteraceae(100)	Gelria(100)
Otu0470	6	Bacteria(100)	Firmicutes(100)	Clostridia(100)	Thermoanaerobacterales(100)	Thermoanaerobacteraceae(100)	Gelria(100)
Otu0471	6	Bacteria(100)	Firmicutes(100)	Clostridia(100)	Clostridiales(100)	Family_XIII(100)	unclassified(67)
Otu0472	6	Bacteria(100)	Firmicutes(100)	Clostridia(100)	Thermoanaerobacterales(100)	Thermoanaerobacteraceae(100)	Gelria(100)
Otu0473	6	Bacteria(100)	Firmicutes(100)	Clostridia(100)	Clostridiales(100)	unclassified(100)	unclassified(100)
Otu0474	6	Bacteria(100)	unclassified(100)	unclassified(100)	unclassified(100)	unclassified(100)	unclassified(100)
Otu0475	6	Bacteria(100)	Firmicutes(100)	Clostridia(100)	Thermoanaerobacterales(100)	Thermoanaerobacteraceae(100)	Gelria(100)
Otu0476	6	Bacteria(100)	Bacteroidetes(100)	Bacteroidia(100)	Bacteroidales(100)	M2PB4-65_termite_group(100)	unclassified(100)
Otu0477	6	Bacteria(100)	Firmicutes(100)	Clostridia(100)	Clostridiales(100)	unclassified(100)	unclassified(100)
Otu0478	6	Bacteria(100)	Bacteroidetes(100)	Bacteroidia(100)	Bacteroidales(100)	Rikenellaceae(100)	unclassified(100)
Otu0479	6	Bacteria(100)	Firmicutes(100)	OPB54(100)	unclassified(100)	unclassified(100)	unclassified(100)
Otu0480	6	Bacteria(100)	Actinobacteria(100)	unclassified(100)	unclassified(100)	unclassified(100)	unclassified(100)
Otu0481	6	Bacteria(100)	Firmicutes(100)	unclassified(100)	unclassified(100)	unclassified(100)	unclassified(100)
Otu0482	6	Bacteria(100)	unclassified(100)	unclassified(100)	unclassified(100)	unclassified(100)	unclassified(100)
Otu0483	6	Bacteria(100)	Firmicutes(100)	OPB54(100)	unclassified(100)	unclassified(100)	unclassified(100)
Otu0484	6	Bacteria(100)	Firmicutes(100)	Clostridia(100)	Clostridiales(100)	Lachnospiraceae(100)	unclassified(100)
Otu0485	6	Bacteria(100)	Bacteroidetes(100)	unclassified(100)	unclassified(100)	unclassified(100)	unclassified(100)
Otu0486	6	Bacteria(100)	unclassified(100)	unclassified(100)	unclassified(100)	unclassified(100)	unclassified(100)
Otu0487	6	Bacteria(100)	Bacteroidetes(100)	Bacteroidia(100)	Bacteroidales(100)	Rikenellaceae(84)	RC9_gut_group(84)
Otu0488	6	Bacteria(100)	Firmicutes(100)	Clostridia(100)	Thermoanaerobacterales(100)	Thermoanaerobacteraceae(100)	Gelria(100)
Otu0489	6	Bacteria(100)	unclassified(100)	unclassified(100)	unclassified(100)	unclassified(100)	unclassified(100)
Otu0490	6	Bacteria(100)	Firmicutes(100)	Bacilli(100)	Lactobacillales(100)	Lactobacillaceae(100)	Lactobacillus(100)
Otu0491	6	Bacteria(100)	Firmicutes(100)	OPB54(100)	unclassified(100)	unclassified(100)	unclassified(100)
Otu0492	6	Bacteria(100)	Firmicutes(100)	Clostridia(100)	D8A-2(100)	unclassified(100)	unclassified(100)
Otu0493	6	Bacteria(100)	Firmicutes(100)	Clostridia(100)	Clostridiales(100)	Caldicoprobacteraceae(100)	Caldicoprobacter(100)
Otu0494	6	Bacteria(100)	Firmicutes(100)	Bacilli(100)	Lactobacillales(100)	Lactobacillaceae(100)	Lactobacillus(100)
Otu0495	5	Bacteria(100)	Firmicutes(100)	Clostridia(100)	D8A-2(100)	unclassified(100)	unclassified(100)
Otu0496	5	Bacteria(100)	Bacteroidetes(100)	Bacteroidia(100)	Bacteroidales(100)	Porphyromonadaceae(100)	unclassified(100)
Otu0497	5	Bacteria(100)	unclassified(100)	unclassified(100)	unclassified(100)	unclassified(100)	unclassified(100)
Otu0498	5	Bacteria(100)	Firmicutes(100)	Clostridia(100)	Thermoanaerobacterales(100)	Family_III(100)	Tepidanaerobacter(100)
Otu0499	5	Bacteria(100)	Bacteroidetes(100)	Bacteroidia(100)	Bacteroidales(100)	GZKB124(100)	unclassified(100)
Otu0500	5	Bacteria(100)	Firmicutes(100)	unclassified(100)	unclassified(100)	unclassified(100)	unclassified(100)
Otu0501	5	Bacteria(100)	Tenericutes(100)	Mollicutes(100)	unclassified(100)	unclassified(100)	unclassified(100)
Otu0502	5	Bacteria(100)	unclassified(100)	unclassified(100)	unclassified(100)	unclassified(100)	unclassified(100)
Otu0503	5	Bacteria(100)	Firmicutes(100)	Clostridia(100)	Thermoanaerobacterales(100)	Thermoanaerobacteraceae(100)	Gelria(100)
Otu0504	5	Bacteria(100)	Firmicutes(100)	Clostridia(100)	Clostridiales(100)	unclassified(100)	unclassified(100)
Otu0505	5	Bacteria(100)	unclassified(100)	unclassified(100)	unclassified(100)	unclassified(100)	unclassified(100)
Otu0506	5	Bacteria(100)	Bacteroidetes(100)	Bacteroidia(100)	Bacteroidales(100)	unclassified(100)	unclassified(100)
Otu0507	5	Bacteria(100)	Firmicutes(100)	Clostridia(100)	unclassified(100)	unclassified(100)	unclassified(100)
Otu0508	5	Bacteria(100)	unclassified(100)	unclassified(100)	unclassified(100)	unclassified(100)	unclassified(100)
Otu0509	5	Bacteria(100)	Planctomycetes(100)	Phycisphaerae(100)	KCLunmb-38-53(100)	unclassified(100)	unclassified(100)
Otu0510	5	Bacteria(100)	Firmicutes(100)	Clostridia(100)	Clostridiales(100)	Family_XIII(80)	Anaerovorax(61)
Otu0511	5	Bacteria(100)	Firmicutes(100)	Clostridia(100)	Clostridiales(100)	Christensenellaceae(100)	unclassified(100)
Otu0512	5	Bacteria(100)	Firmicutes(100)	Clostridia(100)	Clostridiales(100)	Ruminococcaceae(100)	Incertae_Sedis(100)
Otu0513	5	Bacteria(100)	Firmicutes(100)	Clostridia(100)	unclassified(100)	unclassified(100)	unclassified(100)
Otu0514	5	Bacteria(100)	Firmicutes(100)	Clostridia(100)	Thermoanaerobacterales(100)	Thermoanaerobacteraceae(100)	Gelria(100)
Otu0515	5	Bacteria(100)	Bacteroidetes(100)	vadinHA17(100)	unclassified(100)	unclassified(100)	unclassified(100)
Otu0516	5	Bacteria(100)	Firmicutes(100)	unclassified(100)	unclassified(100)	unclassified(100)	unclassified(100)
Otu0517	5	Bacteria(100)	Lentisphaerae(100)	Oligosphaeria(100)	Oligosphaerales(100)	Oligosphaeraceae(100)	unclassified(100)
Otu0518	5	Bacteria(100)	Firmicutes(61)	Clostridia(61)	Clostridiales(61)	unclassified(61)	unclassified(61)
Otu0519	5	Bacteria(100)	Bacteroidetes(100)	Bacteroidia(100)	Bacteroidales(100)	Rikenellaceae(100)	vadinBC27_wastewater-sludge_group(100)
Otu0520	5	Bacteria(100)	Bacteroidetes(100)	Bacteroidia(100)	Bacteroidales(100)	Marinilabiaceae(100)	Natronoflexus(100)
Otu0521	5	Bacteria(100)	Firmicutes(100)	Bacilli(100)	Lactobacillales(100)	Lactobacillaceae(100)	Lactobacillus(100)
Otu0522	5	Bacteria(100)	Firmicutes(100)	Clostridia(100)	Clostridiales(100)	unclassified(100)	unclassified(100)
Otu0523	5	Bacteria(100)	Candidate_division_OD1(100)	unclassified(100)	unclassified(100)	unclassified(100)	unclassified(100)
Otu0524	5	Bacteria(100)	Spirochaetae(61)	Spirochaetes(61)	Spirochaetales(61)	Spirochaetaceae(61)	unclassified(61)
Otu0525	5	Bacteria(100)	unclassified(100)	unclassified(100)	unclassified(100)	unclassified(100)	unclassified(100)
Otu0526	5	Bacteria(100)	Firmicutes(100)	Clostridia(100)	unclassified(80)	unclassified(80)	unclassified(80)
Otu0527	5	Bacteria(100)	Firmicutes(100)	Clostridia(80)	Clostridiales(61)	unclassified(61)	unclassified(61)
Otu0528	5	Bacteria(100)	unclassified(100)	unclassified(100)	unclassified(100)	unclassified(100)	unclassified(100)
Otu0529	5	Bacteria(100)	Proteobacteria(100)	Betaproteobacteria(100)	Burkholderiales(100)	Alcaligenaceae(100)	Oligella(100)
Otu0530	5	Bacteria(100)	Firmicutes(100)	unclassified(100)	unclassified(100)	unclassified(100)	unclassified(100)
Otu0531	5	Bacteria(100)	Firmicutes(100)	unclassified(100)	unclassified(100)	unclassified(100)	unclassified(100)
Otu0532	5	Bacteria(100)	unclassified(100)	unclassified(100)	unclassified(100)	unclassified(100)	unclassified(100)
Otu0533	5	Bacteria(100)	Tenericutes(100)	Mollicutes(100)	unclassified(100)	unclassified(100)	unclassified(100)
Otu0534	5	Bacteria(100)	Firmicutes(100)	unclassified(100)	unclassified(100)	unclassified(100)	unclassified(100)
Otu0535	5	Bacteria(100)	unclassified(100)	unclassified(100)	unclassified(100)	unclassified(100)	unclassified(100)
Otu0536	5	Bacteria(100)	Bacteroidetes(100)	Bacteroidia(100)	Bacteroidales(100)	Rikenellaceae(100)	unclassified(100)
Otu0537	5	Bacteria(100)	Bacteroidetes(100)	unclassified(100)	unclassified(100)	unclassified(100)	unclassified(100)
Otu0538	5	Bacteria(100)	Armatimonadetes(100)	Chthonomonadetes(100)	Chthonomonadales(100)	unclassified(100)	unclassified(100)
Otu0539	5	Bacteria(100)	Firmicutes(100)	Clostridia(100)	Clostridiales(100)	Lachnospiraceae(100)	unclassified(100)
Otu0540	5	Bacteria(100)	unclassified(100)	unclassified(100)	unclassified(100)	unclassified(100)	unclassified(100)
Otu0541	5	Bacteria(100)	unclassified(100)	unclassified(100)	unclassified(100)	unclassified(100)	unclassified(100)
Otu0542	5	Bacteria(100)	unclassified(100)	unclassified(100)	unclassified(100)	unclassified(100)	unclassified(100)
Otu0543	5	Bacteria(100)	Firmicutes(100)	Clostridia(100)	Clostridiales(100)	unclassified(100)	unclassified(100)
Otu0544	5	Bacteria(100)	Firmicutes(100)	Clostridia(100)	Clostridiales(100)	unclassified(100)	unclassified(100)
Otu0545	5	Bacteria(100)	Firmicutes(100)	Clostridia(100)	Clostridiales(100)	Ruminococcaceae(100)	Fastidiosipila(100)
Otu0546	5	Bacteria(100)	Firmicutes(100)	Clostridia(100)	D8A-2(100)	unclassified(100)	unclassified(100)
Otu0547	5	Bacteria(100)	unclassified(100)	unclassified(100)	unclassified(100)	unclassified(100)	unclassified(100)
Otu0548	5	Bacteria(100)	unclassified(100)	unclassified(100)	unclassified(100)	unclassified(100)	unclassified(100)
Otu0549	5	Bacteria(100)	Firmicutes(100)	OPB54(100)	unclassified(100)	unclassified(100)	unclassified(100)
Otu0550	5	Bacteria(100)	unclassified(100)	unclassified(100)	unclassified(100)	unclassified(100)	unclassified(100)
Otu0551	4	Bacteria(100)	Firmicutes(100)	Clostridia(100)	Thermoanaerobacterales(100)	Thermoanaerobacteraceae(100)	Gelria(100)
Otu0552	4	Bacteria(100)	unclassified(100)	unclassified(100)	unclassified(100)	unclassified(100)	unclassified(100)
Otu0553	4	Bacteria(100)	unclassified(100)	unclassified(100)	unclassified(100)	unclassified(100)	unclassified(100)
Otu0554	4	Bacteria(100)	unclassified(100)	unclassified(100)	unclassified(100)	unclassified(100)	unclassified(100)
Otu0555	4	Bacteria(100)	Firmicutes(100)	Clostridia(100)	Thermoanaerobacterales(100)	SRB2(100)	unclassified(100)
Otu0556	4	Bacteria(100)	Firmicutes(100)	Clostridia(100)	Thermoanaerobacterales(100)	SRB2(100)	unclassified(100)
Otu0557	4	Bacteria(100)	Chloroflexi(100)	Anaerolineae(100)	Anaerolineales(100)	Anaerolineaceae(100)	unclassified(100)
Otu0558	4	Bacteria(100)	Firmicutes(100)	Clostridia(100)	Clostridiales(100)	Ruminococcaceae(100)	Fastidiosipila(100)
Otu0559	4	Bacteria(100)	unclassified(100)	unclassified(100)	unclassified(100)	unclassified(100)	unclassified(100)
Otu0560	4	Bacteria(100)	Firmicutes(100)	Clostridia(100)	Thermoanaerobacterales(100)	Thermoanaerobacteraceae(100)	Gelria(100)
Otu0561	4	Bacteria(100)	Bacteroidetes(100)	unclassified(100)	unclassified(100)	unclassified(100)	unclassified(100)
Otu0562	4	Bacteria(100)	Firmicutes(100)	Clostridia(100)	Clostridiales(100)	Family_XIII(100)	Incertae_Sedis(100)
Otu0563	4	Bacteria(100)	Firmicutes(100)	unclassified(100)	unclassified(100)	unclassified(100)	unclassified(100)
Otu0564	4	Bacteria(100)	Tenericutes(100)	Mollicutes(100)	Acholeplasmatales(100)	Acholeplasmataceae(100)	Acholeplasma(100)
Otu0565	4	Bacteria(100)	Firmicutes(100)	Clostridia(100)	Thermoanaerobacterales(100)	Thermoanaerobacteraceae(100)	Gelria(100)
Otu0566	4	Bacteria(100)	unclassified(100)	unclassified(100)	unclassified(100)	unclassified(100)	unclassified(100)
Otu0567	4	Bacteria(100)	Lentisphaerae(100)	unclassified(100)	unclassified(100)	unclassified(100)	unclassified(100)
Otu0568	4	Bacteria(100)	Firmicutes(100)	Clostridia(100)	D8A-2(100)	unclassified(100)	unclassified(100)
Otu0569	4	Bacteria(100)	Firmicutes(100)	unclassified(100)	unclassified(100)	unclassified(100)	unclassified(100)
Otu0570	4	Bacteria(100)	Firmicutes(100)	Clostridia(100)	Thermoanaerobacterales(100)	Thermoanaerobacteraceae(100)	Gelria(100)
Otu0571	4	Bacteria(100)	unclassified(100)	unclassified(100)	unclassified(100)	unclassified(100)	unclassified(100)
Otu0572	4	Bacteria(100)	Actinobacteria(100)	Actinobacteria(100)	Actinomycetales(100)	Actinomycetaceae(100)	Actinomyces(100)
Otu0573	4	Bacteria(100)	Firmicutes(100)	Clostridia(100)	Clostridiales(100)	unclassified(100)	unclassified(100)
Otu0574	4	Bacteria(100)	Bacteroidetes(100)	Bacteroidia(100)	Bacteroidales(100)	Rikenellaceae(100)	vadinBC27_wastewater-sludge_group(100)
Otu0575	4	Bacteria(100)	Synergistetes(100)	Synergistia(100)	Synergistales(100)	Synergistaceae(100)	Thermovirga(100)
Otu0576	4	Bacteria(100)	Firmicutes(100)	Clostridia(100)	Clostridiales(100)	Ruminococcaceae(100)	Fastidiosipila(100)
Otu0577	4	Bacteria(100)	Firmicutes(100)	Negativicutes(100)	Selenomonadales(100)	Veillonellaceae(100)	Pelosinus(100)
Otu0578	4	Bacteria(100)	Firmicutes(100)	Clostridia(100)	Thermoanaerobacterales(100)	Thermoanaerobacteraceae(100)	Gelria(100)
Otu0579	4	Bacteria(100)	Bacteroidetes(100)	Bacteroidia(100)	Bacteroidales(100)	unclassified(100)	unclassified(100)
Otu0580	4	Bacteria(100)	Firmicutes(100)	Clostridia(100)	Clostridiales(75)	unclassified(75)	unclassified(75)
Otu0581	4	Bacteria(100)	Firmicutes(100)	Clostridia(100)	Clostridiales(100)	Family_XIII(100)	Anaerovorax(100)
Otu0582	4	Bacteria(100)	Firmicutes(100)	OPB54(100)	unclassified(100)	unclassified(100)	unclassified(100)
Otu0583	4	Bacteria(100)	unclassified(100)	unclassified(100)	unclassified(100)	unclassified(100)	unclassified(100)
Otu0584	4	Bacteria(100)	Firmicutes(100)	Clostridia(100)	Thermoanaerobacterales(100)	Thermoanaerobacteraceae(100)	Gelria(100)
Otu0585	4	Bacteria(100)	Candidate_division_SR1(100)	unclassified(100)	unclassified(100)	unclassified(100)	unclassified(100)
Otu0586	4	Bacteria(100)	Firmicutes(100)	Clostridia(100)	Clostridiales(100)	Lachnospiraceae(75)	unclassified(75)
Otu0587	4	Bacteria(100)	Firmicutes(100)	Clostridia(100)	Thermoanaerobacterales(100)	Thermoanaerobacteraceae(100)	Gelria(100)
Otu0588	4	Bacteria(100)	Tenericutes(100)	Mollicutes(100)	unclassified(100)	unclassified(100)	unclassified(100)
Otu0589	4	Bacteria(100)	unclassified(100)	unclassified(100)	unclassified(100)	unclassified(100)	unclassified(100)
Otu0590	4	Bacteria(100)	Bacteroidetes(100)	Bacteroidia(100)	Bacteroidales(100)	Rikenellaceae(100)	RC9_gut_group(100)
Otu0591	4	Bacteria(100)	unclassified(100)	unclassified(100)	unclassified(100)	unclassified(100)	unclassified(100)
Otu0592	4	Bacteria(100)	Proteobacteria(100)	Gammaproteobacteria(100)	Xanthomonadales(100)	Xanthomonadaceae(100)	Stenotrophomonas(100)
Otu0593	4	Bacteria(100)	Firmicutes(100)	Clostridia(100)	Clostridiales(100)	Ruminococcaceae(100)	Fastidiosipila(100)
Otu0594	4	Bacteria(100)	Bacteroidetes(100)	Bacteroidia(100)	Bacteroidales(100)	Rs-E47_termite_group(100)	unclassified(100)
Otu0595	4	Bacteria(100)	unclassified(100)	unclassified(100)	unclassified(100)	unclassified(100)	unclassified(100)
Otu0596	4	Bacteria(100)	Bacteroidetes(100)	SB-1(100)	unclassified(100)	unclassified(100)	unclassified(100)
Otu0597	4	Bacteria(100)	Firmicutes(100)	Clostridia(100)	Clostridiales(100)	unclassified(100)	unclassified(100)
Otu0598	4	Bacteria(100)	Firmicutes(100)	Clostridia(100)	Clostridiales(100)	Family_XI(100)	Tepidimicrobium(100)
Otu0599	4	Bacteria(100)	Chloroflexi(100)	Anaerolineae(100)	Anaerolineales(100)	Anaerolineaceae(100)	unclassified(100)
Otu0600	4	Bacteria(100)	Tenericutes(100)	Mollicutes(100)	NB1-n(100)	unclassified(100)	unclassified(100)
Otu0601	4	Bacteria(100)	Firmicutes(100)	unclassified(100)	unclassified(100)	unclassified(100)	unclassified(100)
Otu0602	4	Bacteria(100)	unclassified(100)	unclassified(100)	unclassified(100)	unclassified(100)	unclassified(100)
Otu0603	4	Bacteria(100)	Firmicutes(100)	Clostridia(100)	Clostridiales(100)	Family_XIII(100)	Anaerovorax(100)
Otu0604	4	Bacteria(100)	unclassified(100)	unclassified(100)	unclassified(100)	unclassified(100)	unclassified(100)
Otu0605	4	Bacteria(100)	Firmicutes(100)	Clostridia(100)	Clostridiales(100)	Peptococcaceae(100)	unclassified(100)
Otu0606	4	Bacteria(100)	unclassified(100)	unclassified(100)	unclassified(100)	unclassified(100)	unclassified(100)
Otu0607	3	Bacteria(100)	unclassified(100)	unclassified(100)	unclassified(100)	unclassified(100)	unclassified(100)
Otu0608	3	Bacteria(100)	Firmicutes(100)	Clostridia(100)	Clostridiales(100)	unclassified(100)	unclassified(100)
Otu0609	3	Bacteria(100)	Candidate_division_OD1(100)	unclassified(100)	unclassified(100)	unclassified(100)	unclassified(100)
Otu0610	3	Bacteria(100)	Fibrobacteres(100)	Fibrobacteria(100)	Fibrobacterales(100)	Fibrobacteraceae(100)	Fibrobacter(100)
Otu0611	3	Bacteria(100)	unclassified(100)	unclassified(100)	unclassified(100)	unclassified(100)	unclassified(100)
Otu0612	3	Bacteria(100)	unclassified(100)	unclassified(100)	unclassified(100)	unclassified(100)	unclassified(100)
Otu0613	3	Bacteria(100)	Firmicutes(100)	Clostridia(100)	Clostridiales(100)	Heliobacteriaceae(67)	Heliorestis(67)
Otu0614	3	Bacteria(100)	Firmicutes(100)	Clostridia(100)	Clostridiales(100)	Ruminococcaceae(100)	unclassified(100)
Otu0615	3	Bacteria(100)	Firmicutes(100)	Clostridia(100)	Clostridiales(100)	unclassified(67)	unclassified(67)
Otu0616	3	Bacteria(100)	Firmicutes(100)	Clostridia(100)	Clostridiales(100)	Lachnospiraceae(67)	unclassified(67)
Otu0617	3	Bacteria(100)	unclassified(100)	unclassified(100)	unclassified(100)	unclassified(100)	unclassified(100)
Otu0618	3	Bacteria(100)	Firmicutes(100)	Clostridia(100)	Clostridiales(100)	Christensenellaceae(100)	unclassified(100)
Otu0619	3	Bacteria(100)	Firmicutes(100)	Clostridia(100)	Clostridiales(100)	unclassified(100)	unclassified(100)
Otu0620	3	Bacteria(100)	Lentisphaerae(100)	Oligosphaeria(100)	Oligosphaerales(100)	Oligosphaeraceae(100)	unclassified(100)
Otu0621	3	Bacteria(100)	Bacteroidetes(100)	Bacteroidia(100)	Bacteroidales(100)	Porphyromonadaceae(100)	Porphyromonas(100)
Otu0622	3	Bacteria(100)	Candidate_division_BRC1(100)	unclassified(100)	unclassified(100)	unclassified(100)	unclassified(100)
Otu0623	3	Bacteria(100)	Firmicutes(100)	Clostridia(100)	Thermoanaerobacterales(100)	Thermoanaerobacteraceae(100)	Gelria(100)
Otu0624	3	Bacteria(100)	Firmicutes(100)	Clostridia(100)	Thermoanaerobacterales(100)	Thermoanaerobacteraceae(100)	Gelria(100)
Otu0625	3	Bacteria(100)	Bacteroidetes(100)	Bacteroidia(100)	Bacteroidales(100)	Rikenellaceae(100)	S50_wastewater-sludge_group(100)
Otu0626	3	Bacteria(100)	Firmicutes(100)	Clostridia(100)	Thermoanaerobacterales(100)	Thermoanaerobacteraceae(100)	Gelria(100)
Otu0627	3	Bacteria(100)	Firmicutes(100)	Clostridia(100)	Clostridiales(100)	vadinBB60(100)	unclassified(100)
Otu0628	3	Bacteria(100)	Candidate_division_OD1(100)	unclassified(100)	unclassified(100)	unclassified(100)	unclassified(100)
Otu0629	3	Bacteria(100)	Firmicutes(100)	Clostridia(100)	Clostridiales(100)	Christensenellaceae(67)	unclassified(67)
Otu0630	3	Bacteria(100)	Proteobacteria(100)	Deltaproteobacteria(100)	unclassified(100)	unclassified(100)	unclassified(100)
Otu0631	3	Bacteria(100)	unclassified(100)	unclassified(100)	unclassified(100)	unclassified(100)	unclassified(100)
Otu0632	3	Bacteria(100)	unclassified(67)	unclassified(67)	unclassified(67)	unclassified(67)	unclassified(67)
Otu0633	3	Bacteria(100)	Acidobacteria(100)	Acidobacteria(100)	Subgroup_18(100)	unclassified(100)	unclassified(100)
Otu0634	3	Bacteria(100)	Actinobacteria(100)	Actinobacteria(100)	Actinomycetales(100)	Actinomycetaceae(100)	Actinomyces(100)
Otu0635	3	Bacteria(100)	Firmicutes(100)	OPB54(100)	unclassified(100)	unclassified(100)	unclassified(100)
Otu0636	3	Bacteria(100)	Bacteroidetes(100)	Flavobacteriia(100)	Flavobacteriales(100)	Flavobacteriaceae(100)	unclassified(100)
Otu0637	3	Bacteria(100)	Firmicutes(100)	Clostridia(100)	Clostridiales(100)	Christensenellaceae(100)	unclassified(100)
Otu0638	3	Bacteria(100)	unclassified(100)	unclassified(100)	unclassified(100)	unclassified(100)	unclassified(100)
Otu0639	3	Bacteria(100)	Firmicutes(100)	unclassified(67)	unclassified(67)	unclassified(67)	unclassified(67)
Otu0640	3	Bacteria(100)	Firmicutes(100)	Clostridia(100)	unclassified(100)	unclassified(100)	unclassified(100)
Otu0641	3	Bacteria(100)	Firmicutes(100)	Clostridia(100)	Thermoanaerobacterales(100)	Family_III(100)	Tepidanaerobacter(100)
Otu0642	3	Bacteria(100)	Chloroflexi(100)	Anaerolineae(67)	Anaerolineales(67)	Anaerolineaceae(67)	unclassified(67)
Otu0643	3	Bacteria(100)	unclassified(100)	unclassified(100)	unclassified(100)	unclassified(100)	unclassified(100)
Otu0644	3	Bacteria(100)	Firmicutes(100)	Clostridia(100)	unclassified(100)	unclassified(100)	unclassified(100)
Otu0645	3	Bacteria(100)	unclassified(100)	unclassified(100)	unclassified(100)	unclassified(100)	unclassified(100)
Otu0646	3	Bacteria(100)	Synergistetes(100)	Synergistia(100)	Synergistales(100)	Synergistaceae(100)	Aminivibrio(100)
Otu0647	3	Bacteria(100)	unclassified(100)	unclassified(100)	unclassified(100)	unclassified(100)	unclassified(100)
Otu0648	3	Bacteria(100)	Firmicutes(100)	Clostridia(100)	Clostridiales(100)	Family_XI(100)	Tepidimicrobium(100)
Otu0649	3	Bacteria(100)	Firmicutes(100)	OPB54(100)	unclassified(100)	unclassified(100)	unclassified(100)
Otu0650	3	Bacteria(100)	Firmicutes(100)	unclassified(100)	unclassified(100)	unclassified(100)	unclassified(100)
Otu0651	3	Bacteria(100)	Firmicutes(100)	Clostridia(100)	unclassified(100)	unclassified(100)	unclassified(100)
Otu0652	3	Bacteria(100)	Bacteroidetes(100)	Bacteroidia(100)	Bacteroidales(100)	unclassified(100)	unclassified(100)
Otu0653	3	Bacteria(100)	Firmicutes(100)	Clostridia(100)	Clostridiales(100)	unclassified(100)	unclassified(100)
Otu0654	3	Bacteria(100)	Firmicutes(100)	Clostridia(100)	D8A-2(100)	unclassified(100)	unclassified(100)
Otu0655	3	Bacteria(100)	Firmicutes(100)	Clostridia(100)	Clostridiales(100)	Family_XI(100)	Tissierella(100)
Otu0656	3	Bacteria(100)	Firmicutes(100)	Clostridia(100)	Clostridiales(100)	Ruminococcaceae(67)	Fastidiosipila(67)
Otu0657	3	Bacteria(100)	Firmicutes(100)	Clostridia(100)	Clostridiales(100)	Ruminococcaceae(100)	unclassified(100)
Otu0658	3	Bacteria(100)	unclassified(100)	unclassified(100)	unclassified(100)	unclassified(100)	unclassified(100)
Otu0659	3	Bacteria(100)	unclassified(100)	unclassified(100)	unclassified(100)	unclassified(100)	unclassified(100)
Otu0660	3	Bacteria(100)	Proteobacteria(67)	unclassified(67)	unclassified(67)	unclassified(67)	unclassified(67)
Otu0661	3	Bacteria(100)	Firmicutes(100)	Clostridia(100)	Clostridiales(100)	unclassified(100)	unclassified(100)
Otu0662	3	Bacteria(100)	unclassified(100)	unclassified(100)	unclassified(100)	unclassified(100)	unclassified(100)
Otu0663	3	Bacteria(100)	Firmicutes(100)	OPB54(100)	unclassified(100)	unclassified(100)	unclassified(100)
Otu0664	3	Bacteria(100)	unclassified(100)	unclassified(100)	unclassified(100)	unclassified(100)	unclassified(100)
Otu0665	3	Bacteria(100)	Firmicutes(100)	OPB54(100)	unclassified(100)	unclassified(100)	unclassified(100)
Otu0666	3	Bacteria(100)	Bacteroidetes(100)	unclassified(100)	unclassified(100)	unclassified(100)	unclassified(100)
Otu0667	3	Bacteria(100)	Firmicutes(100)	unclassified(100)	unclassified(100)	unclassified(100)	unclassified(100)
Otu0668	3	Bacteria(100)	Chloroflexi(100)	Dehalococcoidia(100)	vadinBA26(100)	unclassified(100)	unclassified(100)
Otu0669	3	Bacteria(100)	Firmicutes(100)	Clostridia(100)	Clostridiales(100)	unclassified(100)	unclassified(100)
Otu0670	3	Bacteria(100)	Firmicutes(100)	unclassified(67)	unclassified(67)	unclassified(67)	unclassified(67)
Otu0671	3	Bacteria(100)	Firmicutes(100)	Clostridia(100)	Thermoanaerobacterales(100)	Thermoanaerobacteraceae(100)	Gelria(100)
Otu0672	3	Bacteria(100)	Planctomycetes(100)	Planctomycetacia(100)	Planctomycetales(100)	Planctomycetaceae(100)	p-1088-a5_gut_group(100)
Otu0673	3	Bacteria(100)	Firmicutes(100)	Clostridia(100)	Thermoanaerobacterales(100)	Thermoanaerobacteraceae(100)	Gelria(100)
Otu0674	3	Bacteria(100)	Firmicutes(100)	Clostridia(100)	Clostridiales(100)	unclassified(100)	unclassified(100)
Otu0675	3	Bacteria(100)	unclassified(100)	unclassified(100)	unclassified(100)	unclassified(100)	unclassified(100)
Otu0676	3	Bacteria(100)	Firmicutes(100)	Clostridia(100)	Clostridiales(100)	unclassified(100)	unclassified(100)
Otu0677	3	Bacteria(100)	Chloroflexi(100)	Anaerolineae(100)	Anaerolineales(100)	Anaerolineaceae(100)	unclassified(100)
Otu0678	3	Bacteria(100)	unclassified(100)	unclassified(100)	unclassified(100)	unclassified(100)	unclassified(100)
Otu0679	3	Bacteria(100)	Firmicutes(100)	Clostridia(100)	unclassified(100)	unclassified(100)	unclassified(100)
Otu0680	3	Bacteria(100)	Firmicutes(100)	OPB54(100)	unclassified(100)	unclassified(100)	unclassified(100)
Otu0681	3	Bacteria(100)	Planctomycetes(100)	Planctomycetacia(100)	Planctomycetales(100)	Planctomycetaceae(100)	Pir4_lineage(100)
Otu0682	3	Bacteria(100)	unclassified(100)	unclassified(100)	unclassified(100)	unclassified(100)	unclassified(100)
Otu0683	3	Bacteria(100)	Bacteroidetes(100)	unclassified(100)	unclassified(100)	unclassified(100)	unclassified(100)
Otu0684	3	Bacteria(100)	Firmicutes(100)	Clostridia(100)	Clostridiales(100)	Syntrophomonadaceae(100)	Syntrophomonas(100)
Otu0685	3	Bacteria(100)	Firmicutes(100)	unclassified(100)	unclassified(100)	unclassified(100)	unclassified(100)
Otu0686	3	Bacteria(100)	Firmicutes(100)	Clostridia(100)	Clostridiales(100)	unclassified(100)	unclassified(100)
Otu0687	3	Bacteria(100)	unclassified(100)	unclassified(100)	unclassified(100)	unclassified(100)	unclassified(100)
Otu0688	3	Bacteria(100)	Firmicutes(100)	Clostridia(100)	Clostridiales(100)	Ruminococcaceae(67)	Fastidiosipila(67)
Otu0689	3	Bacteria(100)	Bacteroidetes(100)	Bacteroidia(100)	Bacteroidales(100)	Porphyromonadaceae(100)	Proteiniphilum(100)
Otu0690	3	Bacteria(100)	unclassified(100)	unclassified(100)	unclassified(100)	unclassified(100)	unclassified(100)
Otu0691	3	Bacteria(100)	Firmicutes(67)	unclassified(67)	unclassified(67)	unclassified(67)	unclassified(67)
Otu0692	3	Bacteria(100)	Firmicutes(100)	Clostridia(100)	unclassified(100)	unclassified(100)	unclassified(100)
Otu0693	3	Bacteria(100)	Firmicutes(100)	Clostridia(100)	Clostridiales(100)	Ruminococcaceae(100)	unclassified(100)
Otu0694	3	Bacteria(100)	unclassified(67)	unclassified(67)	unclassified(67)	unclassified(67)	unclassified(67)
Otu0695	3	Bacteria(100)	Firmicutes(100)	Clostridia(100)	Clostridiales(100)	Ruminococcaceae(100)	Fastidiosipila(100)
Otu0696	3	Bacteria(100)	Firmicutes(100)	Clostridia(100)	Clostridiales(100)	Family_XIV(100)	Anaerobranca(100)
Otu0697	3	Bacteria(100)	Firmicutes(100)	unclassified(100)	unclassified(100)	unclassified(100)	unclassified(100)
Otu0698	3	Bacteria(100)	Firmicutes(100)	Clostridia(100)	Clostridiales(100)	Ruminococcaceae(100)	Intestinimonas(100)
Otu0699	3	Bacteria(100)	unclassified(100)	unclassified(100)	unclassified(100)	unclassified(100)	unclassified(100)
Otu0700	3	Bacteria(100)	Firmicutes(100)	Clostridia(100)	Thermoanaerobacterales(100)	Thermoanaerobacteraceae(100)	Gelria(100)
Otu0701	3	Bacteria(100)	Firmicutes(100)	Clostridia(100)	Clostridiales(100)	unclassified(100)	unclassified(100)
Otu0702	3	Bacteria(100)	Firmicutes(100)	OPB54(100)	unclassified(100)	unclassified(100)	unclassified(100)
Otu0703	3	Bacteria(100)	Bacteroidetes(100)	Bacteroidia(100)	Bacteroidales(100)	unclassified(100)	unclassified(100)
Otu0704	3	Bacteria(100)	Firmicutes(100)	Clostridia(100)	Clostridiales(100)	unclassified(100)	unclassified(100)
Otu0705	3	Bacteria(100)	unclassified(67)	unclassified(67)	unclassified(67)	unclassified(67)	unclassified(67)
Otu0706	3	Bacteria(100)	Firmicutes(100)	OPB54(67)	unclassified(67)	unclassified(67)	unclassified(67)
Otu0707	3	Bacteria(100)	Tenericutes(100)	Mollicutes(100)	Acholeplasmatales(100)	Acholeplasmataceae(100)	Acholeplasma(100)
Otu0708	3	Bacteria(100)	Firmicutes(100)	Clostridia(100)	Thermoanaerobacterales(100)	Thermoanaerobacteraceae(100)	Gelria(100)
Otu0709	3	Bacteria(100)	Firmicutes(100)	Clostridia(67)	unclassified(100)	unclassified(100)	unclassified(100)
Otu0710	3	Bacteria(100)	Firmicutes(100)	Clostridia(100)	Clostridiales(100)	unclassified(100)	unclassified(100)
Otu0711	3	Bacteria(100)	Thermotogae(100)	Thermotogae(100)	Thermotogales(100)	Thermotogaceae(100)	Mesotoga(100)
Otu0712	3	Bacteria(100)	Firmicutes(100)	Clostridia(100)	Clostridiales(100)	unclassified(100)	unclassified(100)
Otu0713	3	Bacteria(100)	Firmicutes(100)	Clostridia(100)	Thermoanaerobacterales(100)	Thermoanaerobacteraceae(100)	Gelria(100)
Otu0714	3	Bacteria(100)	Lentisphaerae(100)	Oligosphaeria(100)	Oligosphaerales(100)	Oligosphaeraceae(100)	unclassified(100)
Otu0715	3	Bacteria(100)	unclassified(100)	unclassified(100)	unclassified(100)	unclassified(100)	unclassified(100)
Otu0716	3	Bacteria(100)	unclassified(100)	unclassified(100)	unclassified(100)	unclassified(100)	unclassified(100)
Otu0717	3	Bacteria(100)	Firmicutes(67)	unclassified(67)	unclassified(67)	unclassified(67)	unclassified(67)
Otu0718	3	Bacteria(100)	Tenericutes(100)	Mollicutes(100)	Acholeplasmatales(100)	Acholeplasmataceae(100)	Acholeplasma(100)
Otu0719	3	Bacteria(100)	Firmicutes(100)	unclassified(67)	unclassified(67)	unclassified(67)	unclassified(67)
Otu0720	3	Bacteria(100)	Bacteroidetes(100)	Bacteroidia(100)	Bacteroidales(100)	Rikenellaceae(100)	vadinBC27_wastewater-sludge_group(100)
Otu0721	3	Bacteria(100)	Proteobacteria(100)	Deltaproteobacteria(100)	Desulfuromonadales(100)	unclassified(100)	unclassified(100)
Otu0722	3	Bacteria(100)	Firmicutes(100)	OPB54(100)	unclassified(100)	unclassified(100)	unclassified(100)
Otu0723	3	Bacteria(100)	unclassified(100)	unclassified(100)	unclassified(100)	unclassified(100)	unclassified(100)
Otu0724	3	Bacteria(100)	Firmicutes(100)	Clostridia(100)	Clostridiales(100)	vadinBB60(100)	unclassified(100)
Otu0725	3	Bacteria(100)	Firmicutes(100)	Clostridia(100)	Clostridiales(100)	Family_XI(100)	Anaerosalibacter(100)
Otu0726	3	Bacteria(100)	Bacteroidetes(100)	Bacteroidia(100)	Bacteroidales(100)	Marinilabiaceae(100)	Natronoflexus(100)
Otu0727	3	Bacteria(100)	Spirochaetae(100)	Spirochaetes(100)	Spirochaetales(100)	Spirochaetaceae(100)	Spirochaeta(100)
Otu0728	3	Bacteria(100)	Tenericutes(100)	Mollicutes(100)	Acholeplasmatales(100)	Acholeplasmataceae(100)	Acholeplasma(100)
Otu0729	3	Bacteria(100)	unclassified(100)	unclassified(100)	unclassified(100)	unclassified(100)	unclassified(100)
Otu0730	3	Bacteria(100)	Firmicutes(100)	Clostridia(100)	Thermoanaerobacterales(100)	Thermoanaerobacteraceae(100)	Gelria(100)
Otu0731	3	Bacteria(100)	Tenericutes(100)	Mollicutes(100)	Acholeplasmatales(100)	Acholeplasmataceae(100)	Acholeplasma(100)
Otu0732	2	Bacteria(100)	Bacteroidetes(100)	Bacteroidia(100)	Bacteroidales(100)	Rikenellaceae(100)	unclassified(100)
Otu0733	2	Bacteria(100)	Bacteroidetes(100)	unclassified(100)	unclassified(100)	unclassified(100)	unclassified(100)
Otu0734	2	Bacteria(100)	unclassified(100)	unclassified(100)	unclassified(100)	unclassified(100)	unclassified(100)
Otu0735	2	Bacteria(100)	Firmicutes(100)	Clostridia(100)	Clostridiales(100)	Lachnospiraceae(100)	unclassified(100)
Otu0736	2	Bacteria(100)	Bacteroidetes(100)	unclassified(100)	unclassified(100)	unclassified(100)	unclassified(100)
Otu0737	2	Bacteria(100)	Firmicutes(100)	Clostridia(100)	Clostridiales(100)	Family_XIV(100)	Anaerobranca(100)
Otu0738	2	Bacteria(100)	unclassified(100)	unclassified(100)	unclassified(100)	unclassified(100)	unclassified(100)
Otu0739	2	Bacteria(100)	Bacteroidetes(100)	Bacteroidia(100)	Bacteroidales(100)	Porphyromonadaceae(100)	Proteiniphilum(100)
Otu0740	2	Bacteria(100)	Firmicutes(100)	Clostridia(100)	unclassified(100)	unclassified(100)	unclassified(100)
Otu0741	2	Bacteria(100)	Chloroflexi(100)	Anaerolineae(100)	Anaerolineales(100)	Anaerolineaceae(100)	unclassified(100)
Otu0742	2	Bacteria(100)	unclassified(100)	unclassified(100)	unclassified(100)	unclassified(100)	unclassified(100)
Otu0743	2	Bacteria(100)	unclassified(100)	unclassified(100)	unclassified(100)	unclassified(100)	unclassified(100)
Otu0744	2	Bacteria(100)	unclassified(100)	unclassified(100)	unclassified(100)	unclassified(100)	unclassified(100)
Otu0745	2	Bacteria(100)	Firmicutes(100)	Clostridia(100)	Clostridiales(100)	unclassified(100)	unclassified(100)
Otu0746	2	Bacteria(100)	unclassified(100)	unclassified(100)	unclassified(100)	unclassified(100)	unclassified(100)
Otu0747	2	Bacteria(100)	Bacteroidetes(100)	Bacteroidia(100)	Bacteroidales(100)	Bacteroidaceae(100)	Bacteroides(100)
Otu0748	2	Bacteria(100)	Bacteroidetes(100)	Bacteroidia(100)	Bacteroidales(100)	unclassified(100)	unclassified(100)
Otu0749	2	Bacteria(100)	Lentisphaerae(100)	Oligosphaeria(100)	Oligosphaerales(100)	Oligosphaeraceae(100)	unclassified(100)
Otu0750	2	Bacteria(100)	Bacteroidetes(100)	Bacteroidia(100)	Bacteroidales(100)	Prevotellaceae(100)	Prevotella(100)
Otu0751	2	Bacteria(100)	Firmicutes(100)	Clostridia(100)	Clostridiales(100)	Family_XI(100)	Tissierella(100)
Otu0752	2	Bacteria(100)	Firmicutes(100)	Clostridia(100)	Clostridiales(100)	Eubacteriaceae(100)	Eubacterium(100)
Otu0753	2	Bacteria(100)	unclassified(100)	unclassified(100)	unclassified(100)	unclassified(100)	unclassified(100)
Otu0754	2	Bacteria(100)	Firmicutes(100)	Clostridia(100)	Clostridiales(100)	Christensenellaceae(100)	unclassified(100)
Otu0755	2	Bacteria(100)	Firmicutes(100)	Clostridia(100)	Clostridiales(100)	unclassified(100)	unclassified(100)
Otu0756	2	Bacteria(100)	Proteobacteria(100)	Deltaproteobacteria(100)	Desulfuromonadales(100)	unclassified(100)	unclassified(100)
Otu0757	2	Bacteria(100)	Firmicutes(100)	Clostridia(100)	Clostridiales(100)	Syntrophomonadaceae(100)	Dethiobacter(100)
Otu0758	2	Bacteria(100)	Firmicutes(100)	OPB54(100)	unclassified(100)	unclassified(100)	unclassified(100)
Otu0759	2	Bacteria(100)	Planctomycetes(100)	Planctomycetacia(100)	Planctomycetales(100)	Planctomycetaceae(100)	p-1088-a5_gut_group(100)
Otu0760	2	Bacteria(100)	Firmicutes(100)	Clostridia(100)	Clostridiales(100)	unclassified(100)	unclassified(100)
Otu0761	2	Bacteria(100)	Firmicutes(100)	Clostridia(100)	Thermoanaerobacterales(100)	Thermoanaerobacteraceae(100)	Gelria(100)
Otu0762	2	Bacteria(100)	unclassified(100)	unclassified(100)	unclassified(100)	unclassified(100)	unclassified(100)
Otu0763	2	Bacteria(100)	Firmicutes(100)	Clostridia(100)	Thermoanaerobacterales(100)	Thermoanaerobacteraceae(100)	Gelria(100)
Otu0764	2	Bacteria(100)	unclassified(100)	unclassified(100)	unclassified(100)	unclassified(100)	unclassified(100)
Otu0765	2	Bacteria(100)	unclassified(100)	unclassified(100)	unclassified(100)	unclassified(100)	unclassified(100)
Otu0766	2	Bacteria(100)	Bacteroidetes(100)	Bacteroidia(100)	Bacteroidales(100)	Porphyromonadaceae(100)	Proteiniphilum(100)
Otu0767	2	Bacteria(100)	Firmicutes(100)	Clostridia(100)	Clostridiales(100)	Christensenellaceae(100)	unclassified(100)
Otu0768	2	Bacteria(100)	unclassified(100)	unclassified(100)	unclassified(100)	unclassified(100)	unclassified(100)
Otu0769	2	Bacteria(100)	Actinobacteria(100)	Actinobacteria(100)	Actinomycetales(100)	Actinomycetaceae(100)	Actinomyces(100)
Otu0770	2	Bacteria(100)	unclassified(100)	unclassified(100)	unclassified(100)	unclassified(100)	unclassified(100)
Otu0771	2	Bacteria(100)	unclassified(100)	unclassified(100)	unclassified(100)	unclassified(100)	unclassified(100)
Otu0772	2	Bacteria(100)	Firmicutes(100)	Clostridia(100)	Clostridiales(100)	unclassified(100)	unclassified(100)
Otu0773	2	Bacteria(100)	unclassified(100)	unclassified(100)	unclassified(100)	unclassified(100)	unclassified(100)
Otu0774	2	Bacteria(100)	Firmicutes(100)	Clostridia(100)	Thermoanaerobacterales(100)	Thermoanaerobacteraceae(100)	Gelria(100)
Otu0775	2	Bacteria(100)	Actinobacteria(100)	unclassified(100)	unclassified(100)	unclassified(100)	unclassified(100)
Otu0776	2	Bacteria(100)	Firmicutes(100)	OPB54(100)	unclassified(100)	unclassified(100)	unclassified(100)
Otu0777	2	Bacteria(100)	Firmicutes(100)	unclassified(100)	unclassified(100)	unclassified(100)	unclassified(100)
Otu0778	2	Bacteria(100)	unclassified(100)	unclassified(100)	unclassified(100)	unclassified(100)	unclassified(100)
Otu0779	2	Bacteria(100)	unclassified(100)	unclassified(100)	unclassified(100)	unclassified(100)	unclassified(100)
Otu0780	2	Bacteria(100)	unclassified(100)	unclassified(100)	unclassified(100)	unclassified(100)	unclassified(100)
Otu0781	2	Bacteria(100)	Bacteroidetes(100)	Bacteroidia(100)	Bacteroidales(100)	Porphyromonadaceae(100)	unclassified(100)
Otu0782	2	Bacteria(100)	Tenericutes(100)	Mollicutes(100)	unclassified(100)	unclassified(100)	unclassified(100)
Otu0783	2	Bacteria(100)	Firmicutes(100)	Clostridia(100)	unclassified(100)	unclassified(100)	unclassified(100)
Otu0784	2	Bacteria(100)	Firmicutes(100)	Clostridia(100)	Clostridiales(100)	Family_XIV(100)	Anaerobranca(100)
Otu0785	2	Bacteria(100)	unclassified(100)	unclassified(100)	unclassified(100)	unclassified(100)	unclassified(100)
Otu0786	2	Bacteria(100)	Firmicutes(100)	Clostridia(100)	Clostridiales(100)	Ruminococcaceae(100)	Incertae_Sedis(100)
Otu0787	2	Bacteria(100)	Firmicutes(100)	Clostridia(100)	Thermoanaerobacterales(100)	Thermoanaerobacteraceae(100)	Gelria(100)
Otu0788	2	Bacteria(100)	Tenericutes(100)	Mollicutes(100)	unclassified(100)	unclassified(100)	unclassified(100)
Otu0789	2	Bacteria(100)	unclassified(100)	unclassified(100)	unclassified(100)	unclassified(100)	unclassified(100)
Otu0790	2	Bacteria(100)	Firmicutes(100)	Clostridia(100)	D8A-2(100)	unclassified(100)	unclassified(100)
Otu0791	2	Bacteria(100)	Tenericutes(100)	Mollicutes(100)	Acholeplasmatales(100)	Acholeplasmataceae(100)	Acholeplasma(100)
Otu0792	2	Bacteria(100)	Firmicutes(100)	Clostridia(100)	Clostridiales(100)	Family_XIII(100)	Incertae_Sedis(100)
Otu0793	2	Bacteria(100)	Spirochaetae(100)	Spirochaetes(100)	Spirochaetales(100)	PL-11B10(100)	unclassified(100)
Otu0794	2	Bacteria(100)	Spirochaetae(100)	Spirochaetes(100)	Spirochaetales(100)	Spirochaetaceae(100)	unclassified(100)
Otu0795	2	Bacteria(100)	unclassified(100)	unclassified(100)	unclassified(100)	unclassified(100)	unclassified(100)
Otu0796	2	Bacteria(100)	Bacteroidetes(100)	unclassified(100)	unclassified(100)	unclassified(100)	unclassified(100)
Otu0797	2	Bacteria(100)	unclassified(100)	unclassified(100)	unclassified(100)	unclassified(100)	unclassified(100)
Otu0798	2	Bacteria(100)	unclassified(100)	unclassified(100)	unclassified(100)	unclassified(100)	unclassified(100)
Otu0799	2	Bacteria(100)	unclassified(100)	unclassified(100)	unclassified(100)	unclassified(100)	unclassified(100)
Otu0800	2	Bacteria(100)	Firmicutes(100)	Negativicutes(100)	Selenomonadales(100)	Veillonellaceae(100)	Sporomusa(100)
Otu0801	2	Bacteria(100)	unclassified(100)	unclassified(100)	unclassified(100)	unclassified(100)	unclassified(100)
Otu0802	2	Bacteria(100)	Firmicutes(100)	Clostridia(100)	Clostridiales(100)	Family_XIV(100)	Anaerobranca(100)
Otu0803	2	Bacteria(100)	unclassified(100)	unclassified(100)	unclassified(100)	unclassified(100)	unclassified(100)
Otu0804	2	Bacteria(100)	unclassified(100)	unclassified(100)	unclassified(100)	unclassified(100)	unclassified(100)
Otu0805	2	Bacteria(100)	Firmicutes(100)	OPB54(100)	unclassified(100)	unclassified(100)	unclassified(100)
Otu0806	2	Bacteria(100)	Bacteroidetes(100)	unclassified(100)	unclassified(100)	unclassified(100)	unclassified(100)
Otu0807	2	Bacteria(100)	Firmicutes(100)	Clostridia(100)	Thermoanaerobacterales(100)	Thermoanaerobacteraceae(100)	Gelria(100)
Otu0808	2	Bacteria(100)	Firmicutes(100)	Clostridia(100)	Thermoanaerobacterales(100)	Thermoanaerobacteraceae(100)	Gelria(100)
Otu0809	2	Bacteria(100)	Firmicutes(100)	Clostridia(100)	Clostridiales(100)	unclassified(100)	unclassified(100)
Otu0810	2	Bacteria(100)	unclassified(100)	unclassified(100)	unclassified(100)	unclassified(100)	unclassified(100)
Otu0811	2	Bacteria(100)	Firmicutes(100)	OPB54(100)	unclassified(100)	unclassified(100)	unclassified(100)
Otu0812	2	Bacteria(100)	Firmicutes(100)	Clostridia(100)	Clostridiales(100)	Family_XIII(100)	Anaerovorax(100)
Otu0813	2	Bacteria(100)	Firmicutes(100)	Clostridia(100)	unclassified(100)	unclassified(100)	unclassified(100)
Otu0814	2	Bacteria(100)	Candidate_division_OD1(100)	unclassified(100)	unclassified(100)	unclassified(100)	unclassified(100)
Otu0815	2	Bacteria(100)	Firmicutes(100)	Clostridia(100)	Thermoanaerobacterales(100)	Thermoanaerobacteraceae(100)	Gelria(100)
Otu0816	2	Bacteria(100)	Firmicutes(100)	unclassified(100)	unclassified(100)	unclassified(100)	unclassified(100)
Otu0817	2	Bacteria(100)	Firmicutes(100)	Clostridia(100)	Clostridiales(100)	Peptococcaceae(100)	unclassified(100)
Otu0818	2	Bacteria(100)	Spirochaetae(100)	Spirochaetes(100)	Spirochaetales(100)	Spirochaetaceae(100)	Spirochaeta(100)
Otu0819	2	Bacteria(100)	Spirochaetae(100)	Spirochaetes(100)	Spirochaetales(100)	Spirochaetaceae(100)	Spirochaeta(100)
Otu0820	2	Bacteria(100)	Firmicutes(100)	unclassified(100)	unclassified(100)	unclassified(100)	unclassified(100)
Otu0821	2	Bacteria(100)	unclassified(100)	unclassified(100)	unclassified(100)	unclassified(100)	unclassified(100)
Otu0822	2	Bacteria(100)	Firmicutes(100)	Clostridia(100)	Clostridiales(100)	Clostridiaceae_1(100)	Clostridium_sensu_stricto_12(100)
Otu0823	2	Bacteria(100)	unclassified(100)	unclassified(100)	unclassified(100)	unclassified(100)	unclassified(100)
Otu0824	2	Bacteria(100)	Firmicutes(100)	Clostridia(100)	unclassified(100)	unclassified(100)	unclassified(100)
Otu0825	2	Bacteria(100)	unclassified(100)	unclassified(100)	unclassified(100)	unclassified(100)	unclassified(100)
Otu0826	2	Bacteria(100)	Synergistetes(100)	Synergistia(100)	Synergistales(100)	Synergistaceae(100)	Thermovirga(100)
Otu0827	2	Bacteria(100)	unclassified(100)	unclassified(100)	unclassified(100)	unclassified(100)	unclassified(100)
Otu0828	2	Bacteria(100)	Firmicutes(100)	Clostridia(100)	unclassified(100)	unclassified(100)	unclassified(100)
Otu0829	2	Bacteria(100)	unclassified(100)	unclassified(100)	unclassified(100)	unclassified(100)	unclassified(100)
Otu0830	2	Bacteria(100)	unclassified(100)	unclassified(100)	unclassified(100)	unclassified(100)	unclassified(100)
Otu0831	2	Bacteria(100)	Firmicutes(100)	unclassified(100)	unclassified(100)	unclassified(100)	unclassified(100)
Otu0832	2	Bacteria(100)	Actinobacteria(100)	Actinobacteria(100)	Micrococcales(100)	unclassified(100)	unclassified(100)
Otu0833	2	Bacteria(100)	Firmicutes(100)	Clostridia(100)	Thermoanaerobacterales(100)	Thermoanaerobacteraceae(100)	Gelria(100)
Otu0834	2	Bacteria(100)	Firmicutes(100)	Clostridia(100)	Clostridiales(100)	unclassified(100)	unclassified(100)
Otu0835	2	Bacteria(100)	Firmicutes(100)	Clostridia(100)	Clostridiales(100)	unclassified(100)	unclassified(100)
Otu0836	2	Bacteria(100)	Proteobacteria(100)	Gammaproteobacteria(100)	Pseudomonadales(100)	Pseudomonadaceae(100)	Pseudomonas(100)
Otu0837	2	Bacteria(100)	Bacteroidetes(100)	unclassified(100)	unclassified(100)	unclassified(100)	unclassified(100)
Otu0838	2	Bacteria(100)	Firmicutes(100)	Clostridia(100)	Clostridiales(100)	unclassified(100)	unclassified(100)
Otu0839	2	Bacteria(100)	Acidobacteria(100)	Acidobacteria(100)	Subgroup_18(100)	unclassified(100)	unclassified(100)
Otu0840	2	Bacteria(100)	unclassified(100)	unclassified(100)	unclassified(100)	unclassified(100)	unclassified(100)
Otu0841	2	Bacteria(100)	unclassified(100)	unclassified(100)	unclassified(100)	unclassified(100)	unclassified(100)
Otu0842	2	Bacteria(100)	Firmicutes(100)	OPB54(100)	unclassified(100)	unclassified(100)	unclassified(100)
Otu0843	2	Bacteria(100)	Firmicutes(100)	Clostridia(100)	Thermoanaerobacterales(100)	Thermoanaerobacteraceae(100)	Gelria(100)
Otu0844	2	Bacteria(100)	Spirochaetae(100)	Spirochaetes(100)	Spirochaetales(100)	Spirochaetaceae(100)	Spirochaeta(100)
Otu0845	2	Bacteria(100)	Bacteroidetes(100)	Bacteroidia(100)	Bacteroidales(100)	Porphyromonadaceae(100)	Proteiniphilum(100)
Otu0846	2	Bacteria(100)	Spirochaetae(100)	Spirochaetes(100)	Spirochaetales(100)	Spirochaetaceae(100)	Spirochaeta(100)
Otu0847	2	Bacteria(100)	unclassified(100)	unclassified(100)	unclassified(100)	unclassified(100)	unclassified(100)
Otu0848	2	Bacteria(100)	Firmicutes(100)	Clostridia(100)	unclassified(100)	unclassified(100)	unclassified(100)
Otu0849	2	Bacteria(100)	Firmicutes(100)	Clostridia(100)	Clostridiales(100)	unclassified(100)	unclassified(100)
Otu0850	2	Bacteria(100)	Candidate_division_OD1(100)	unclassified(100)	unclassified(100)	unclassified(100)	unclassified(100)
Otu0851	2	Bacteria(100)	Firmicutes(100)	Clostridia(100)	Clostridiales(100)	unclassified(100)	unclassified(100)
Otu0852	2	Bacteria(100)	unclassified(100)	unclassified(100)	unclassified(100)	unclassified(100)	unclassified(100)
Otu0853	2	Bacteria(100)	Firmicutes(100)	Clostridia(100)	Clostridiales(100)	Ruminococcaceae(100)	Incertae_Sedis(100)
Otu0854	2	Bacteria(100)	Spirochaetae(100)	Spirochaetes(100)	Spirochaetales(100)	Spirochaetaceae(100)	Treponema(100)
Otu0855	2	Bacteria(100)	Proteobacteria(100)	Alphaproteobacteria(100)	Rhizobiales(100)	Bradyrhizobiaceae(100)	Bosea(100)
Otu0856	2	Bacteria(100)	Bacteroidetes(100)	unclassified(100)	unclassified(100)	unclassified(100)	unclassified(100)
Otu0857	2	Bacteria(100)	Tenericutes(100)	Mollicutes(100)	unclassified(100)	unclassified(100)	unclassified(100)
Otu0858	2	Bacteria(100)	unclassified(100)	unclassified(100)	unclassified(100)	unclassified(100)	unclassified(100)
Otu0859	2	Bacteria(100)	Firmicutes(100)	Clostridia(100)	Clostridiales(100)	unclassified(100)	unclassified(100)
Otu0860	2	Bacteria(100)	Firmicutes(100)	Clostridia(100)	Clostridiales(100)	Lachnospiraceae(100)	unclassified(100)
Otu0861	2	Bacteria(100)	Firmicutes(100)	Clostridia(100)	Clostridiales(100)	unclassified(100)	unclassified(100)
Otu0862	2	Bacteria(100)	Firmicutes(100)	Clostridia(100)	Clostridiales(100)	Ruminococcaceae(100)	unclassified(100)
Otu0863	2	Bacteria(100)	unclassified(100)	unclassified(100)	unclassified(100)	unclassified(100)	unclassified(100)
Otu0864	2	Bacteria(100)	unclassified(100)	unclassified(100)	unclassified(100)	unclassified(100)	unclassified(100)
Otu0865	2	Bacteria(100)	Firmicutes(100)	Clostridia(100)	Thermoanaerobacterales(100)	Thermoanaerobacteraceae(100)	Gelria(100)
Otu0866	2	Bacteria(100)	unclassified(100)	unclassified(100)	unclassified(100)	unclassified(100)	unclassified(100)
Otu0867	2	Bacteria(100)	Firmicutes(100)	Clostridia(100)	Thermoanaerobacterales(100)	Thermoanaerobacteraceae(100)	Gelria(100)
Otu0868	2	Bacteria(100)	Firmicutes(100)	unclassified(100)	unclassified(100)	unclassified(100)	unclassified(100)
Otu0869	2	Bacteria(100)	Firmicutes(100)	Clostridia(100)	Clostridiales(100)	unclassified(100)	unclassified(100)
Otu0870	2	Bacteria(100)	Firmicutes(100)	unclassified(100)	unclassified(100)	unclassified(100)	unclassified(100)
Otu0871	2	Bacteria(100)	Proteobacteria(100)	Gammaproteobacteria(100)	Oceanospirillales(100)	Oceanospirillaceae(100)	unclassified(100)
Otu0872	2	Bacteria(100)	Firmicutes(100)	Clostridia(100)	Clostridiales(100)	unclassified(100)	unclassified(100)
Otu0873	2	Bacteria(100)	Proteobacteria(100)	Betaproteobacteria(100)	Burkholderiales(100)	Comamonadaceae(100)	Hydrogenophaga(100)
Otu0874	2	Bacteria(100)	Firmicutes(100)	Clostridia(100)	Clostridiales(100)	unclassified(100)	unclassified(100)
Otu0875	2	Bacteria(100)	unclassified(100)	unclassified(100)	unclassified(100)	unclassified(100)	unclassified(100)
Otu0876	2	Bacteria(100)	Tenericutes(100)	Mollicutes(100)	unclassified(100)	unclassified(100)	unclassified(100)
Otu0877	2	Bacteria(100)	Bacteroidetes(100)	Bacteroidia(100)	Bacteroidales(100)	Rikenellaceae(100)	RC9_gut_group(100)
Otu0878	2	Bacteria(100)	Firmicutes(100)	Clostridia(100)	Thermoanaerobacterales(100)	Thermoanaerobacteraceae(100)	Gelria(100)
Otu0879	2	Bacteria(100)	Bacteroidetes(100)	Bacteroidia(100)	Bacteroidales(100)	Rikenellaceae(100)	unclassified(100)
Otu0880	2	Bacteria(100)	Tenericutes(100)	Mollicutes(100)	Acholeplasmatales(100)	Acholeplasmataceae(100)	Acholeplasma(100)
Otu0881	2	Bacteria(100)	Firmicutes(100)	Clostridia(100)	Clostridiales(100)	Christensenellaceae(100)	unclassified(100)
Otu0882	2	Bacteria(100)	Bacteroidetes(100)	unclassified(100)	unclassified(100)	unclassified(100)	unclassified(100)
Otu0883	2	Bacteria(100)	Firmicutes(100)	OPB54(100)	unclassified(100)	unclassified(100)	unclassified(100)
Otu0884	2	Bacteria(100)	Bacteroidetes(100)	unclassified(100)	unclassified(100)	unclassified(100)	unclassified(100)
Otu0885	2	Bacteria(100)	Planctomycetes(100)	Planctomycetacia(100)	Planctomycetales(100)	Planctomycetaceae(100)	Pir4_lineage(100)
Otu0886	2	Bacteria(100)	Planctomycetes(100)	Planctomycetacia(100)	Planctomycetales(100)	Planctomycetaceae(100)	Pir4_lineage(100)
Otu0887	2	Bacteria(100)	Firmicutes(100)	Clostridia(100)	Clostridiales(100)	Family_XI(100)	unclassified(100)
Otu0888	2	Bacteria(100)	Firmicutes(100)	Clostridia(100)	Clostridiales(100)	Ruminococcaceae(100)	Fastidiosipila(100)
Otu0889	2	Bacteria(100)	Firmicutes(100)	Clostridia(100)	D8A-2(100)	unclassified(100)	unclassified(100)
Otu0890	2	Bacteria(100)	Firmicutes(100)	Clostridia(100)	Thermoanaerobacterales(100)	Thermoanaerobacteraceae(100)	Gelria(100)
Otu0891	2	Bacteria(100)	Bacteroidetes(100)	Bacteroidia(100)	Bacteroidales(100)	Porphyromonadaceae(100)	unclassified(100)
Otu0892	2	Bacteria(100)	Firmicutes(100)	unclassified(100)	unclassified(100)	unclassified(100)	unclassified(100)
Otu0893	2	Bacteria(100)	Firmicutes(100)	Clostridia(100)	Thermoanaerobacterales(100)	SRB2(100)	unclassified(100)
Otu0894	2	Bacteria(100)	Firmicutes(100)	Bacilli(100)	Lactobacillales(100)	Lactobacillaceae(100)	Lactobacillus(100)
Otu0895	2	Bacteria(100)	Fibrobacteres(100)	Fibrobacteria(100)	Fibrobacterales(100)	Fibrobacteraceae(100)	unclassified(100)
Otu0896	2	Bacteria(100)	Proteobacteria(100)	unclassified(100)	unclassified(100)	unclassified(100)	unclassified(100)
Otu0897	2	Bacteria(100)	Candidate_division_TM7(100)	Unknown_Class(100)	Unknown_Order(100)	Unknown_Family(100)	Candidatus_Saccharimonas(100)
Otu0898	2	Bacteria(100)	Bacteroidetes(100)	unclassified(100)	unclassified(100)	unclassified(100)	unclassified(100)
Otu0899	2	Bacteria(100)	Bacteroidetes(100)	Bacteroidia(100)	Bacteroidales(100)	Rikenellaceae(100)	vadinBC27_wastewater-sludge_group(100)
Otu0900	2	Bacteria(100)	Firmicutes(100)	Clostridia(100)	D8A-2(100)	unclassified(100)	unclassified(100)
Otu0901	2	Bacteria(100)	unclassified(100)	unclassified(100)	unclassified(100)	unclassified(100)	unclassified(100)
Otu0902	2	Bacteria(100)	Firmicutes(100)	Clostridia(100)	unclassified(100)	unclassified(100)	unclassified(100)
Otu0903	2	Bacteria(100)	Firmicutes(100)	Clostridia(100)	Thermoanaerobacterales(100)	Thermoanaerobacteraceae(100)	Gelria(100)
Otu0904	2	Bacteria(100)	unclassified(100)	unclassified(100)	unclassified(100)	unclassified(100)	unclassified(100)
Otu0905	2	Bacteria(100)	Firmicutes(100)	Clostridia(100)	Thermoanaerobacterales(100)	Thermoanaerobacteraceae(100)	Gelria(100)
Otu0906	2	Bacteria(100)	Firmicutes(100)	Clostridia(100)	Clostridiales(100)	Family_XI(100)	Sedimentibacter(100)
Otu0907	2	Bacteria(100)	Firmicutes(100)	Bacilli(100)	Lactobacillales(100)	Lactobacillaceae(100)	Lactobacillus(100)
Otu0908	2	Bacteria(100)	Firmicutes(100)	Clostridia(100)	Clostridiales(100)	unclassified(100)	unclassified(100)
Otu0909	2	Bacteria(100)	Firmicutes(100)	Clostridia(100)	Thermoanaerobacterales(100)	Thermoanaerobacteraceae(100)	Gelria(100)
Otu0910	2	Bacteria(100)	Firmicutes(100)	Clostridia(100)	Clostridiales(100)	Family_XIII(100)	unclassified(100)
Otu0911	2	Bacteria(100)	Firmicutes(100)	unclassified(100)	unclassified(100)	unclassified(100)	unclassified(100)
Otu0912	2	Bacteria(100)	Firmicutes(100)	unclassified(100)	unclassified(100)	unclassified(100)	unclassified(100)
Otu0913	2	Bacteria(100)	Firmicutes(100)	Clostridia(100)	Clostridiales(100)	unclassified(100)	unclassified(100)
Otu0914	2	Bacteria(100)	unclassified(100)	unclassified(100)	unclassified(100)	unclassified(100)	unclassified(100)
Otu0915	2	Bacteria(100)	unclassified(100)	unclassified(100)	unclassified(100)	unclassified(100)	unclassified(100)
Otu0916	2	Bacteria(100)	Bacteroidetes(100)	unclassified(100)	unclassified(100)	unclassified(100)	unclassified(100)
Otu0917	2	Bacteria(100)	Firmicutes(100)	Clostridia(100)	Clostridiales(100)	Family_XIII(100)	unclassified(100)
Otu0918	2	Bacteria(100)	Firmicutes(100)	Clostridia(100)	Thermoanaerobacterales(100)	Thermoanaerobacteraceae(100)	Gelria(100)
Otu0919	2	Bacteria(100)	Bacteroidetes(100)	unclassified(100)	unclassified(100)	unclassified(100)	unclassified(100)
Otu0920	2	Bacteria(100)	Proteobacteria(100)	Gammaproteobacteria(100)	Enterobacteriales(100)	Enterobacteriaceae(100)	Escherichia-Shigella(100)
Otu0921	2	Eukaryota(100)	unclassified(100)	unclassified(100)	unclassified(100)	unclassified(100)	unclassified(100)
Otu0922	2	Bacteria(100)	unclassified(100)	unclassified(100)	unclassified(100)	unclassified(100)	unclassified(100)
Otu0923	2	Bacteria(100)	Firmicutes(100)	Clostridia(100)	Clostridiales(100)	unclassified(100)	unclassified(100)
Otu0924	2	Bacteria(100)	Tenericutes(100)	Mollicutes(100)	Acholeplasmatales(100)	Acholeplasmataceae(100)	Acholeplasma(100)
Otu0925	2	Bacteria(100)	Firmicutes(100)	Clostridia(100)	Clostridiales(100)	unclassified(100)	unclassified(100)
Otu0926	2	Bacteria(100)	unclassified(100)	unclassified(100)	unclassified(100)	unclassified(100)	unclassified(100)
Otu0927	2	Bacteria(100)	unclassified(100)	unclassified(100)	unclassified(100)	unclassified(100)	unclassified(100)
Otu0928	2	Bacteria(100)	Firmicutes(100)	Clostridia(100)	Clostridiales(100)	Peptococcaceae(100)	Dehalobacterium(100)
Otu0929	2	Bacteria(100)	Synergistetes(100)	Synergistia(100)	Synergistales(100)	Synergistaceae(100)	Thermovirga(100)
Otu0930	2	Bacteria(100)	unclassified(100)	unclassified(100)	unclassified(100)	unclassified(100)	unclassified(100)
Otu0931	2	Bacteria(100)	Tenericutes(100)	Mollicutes(100)	unclassified(100)	unclassified(100)	unclassified(100)
Otu0932	2	Bacteria(100)	unclassified(100)	unclassified(100)	unclassified(100)	unclassified(100)	unclassified(100)
Otu0933	2	Bacteria(100)	unclassified(100)	unclassified(100)	unclassified(100)	unclassified(100)	unclassified(100)
Otu0934	2	Bacteria(100)	Firmicutes(100)	Clostridia(100)	Clostridiales(100)	unclassified(100)	unclassified(100)
Otu0935	2	Bacteria(100)	Tenericutes(100)	Mollicutes(100)	Acholeplasmatales(100)	Acholeplasmataceae(100)	Acholeplasma(100)
Otu0936	2	Bacteria(100)	unclassified(100)	unclassified(100)	unclassified(100)	unclassified(100)	unclassified(100)
Otu0937	2	Bacteria(100)	Firmicutes(100)	unclassified(100)	unclassified(100)	unclassified(100)	unclassified(100)
Otu0938	2	Bacteria(100)	unclassified(100)	unclassified(100)	unclassified(100)	unclassified(100)	unclassified(100)
Otu0939	2	Bacteria(100)	Bacteroidetes(100)	unclassified(100)	unclassified(100)	unclassified(100)	unclassified(100)
Otu0940	2	Bacteria(100)	Bacteroidetes(100)	Bacteroidia(100)	Bacteroidales(100)	Rikenellaceae(100)	unclassified(100)
Otu0941	2	Bacteria(100)	Spirochaetae(100)	Spirochaetes(100)	LNR_A2-18(100)	unclassified(100)	unclassified(100)
Otu0942	2	Bacteria(100)	unclassified(100)	unclassified(100)	unclassified(100)	unclassified(100)	unclassified(100)
Otu0943	2	Bacteria(100)	Firmicutes(100)	Clostridia(100)	Thermoanaerobacterales(100)	Thermoanaerobacteraceae(100)	Gelria(100)
Otu0944	2	Bacteria(100)	unclassified(100)	unclassified(100)	unclassified(100)	unclassified(100)	unclassified(100)
Otu0945	2	Bacteria(100)	Firmicutes(100)	Clostridia(100)	Clostridiales(100)	unclassified(100)	unclassified(100)
Otu0946	2	Bacteria(100)	Firmicutes(100)	unclassified(100)	unclassified(100)	unclassified(100)	unclassified(100)
Otu0947	2	Bacteria(100)	Firmicutes(100)	unclassified(100)	unclassified(100)	unclassified(100)	unclassified(100)
Otu0948	2	Bacteria(100)	Firmicutes(100)	Clostridia(100)	Thermoanaerobacterales(100)	Thermoanaerobacteraceae(100)	Gelria(100)
Otu0949	2	Bacteria(100)	unclassified(100)	unclassified(100)	unclassified(100)	unclassified(100)	unclassified(100)
Otu0950	2	Bacteria(100)	Firmicutes(100)	OPB54(100)	unclassified(100)	unclassified(100)	unclassified(100)
Otu0951	2	Bacteria(100)	unclassified(100)	unclassified(100)	unclassified(100)	unclassified(100)	unclassified(100)
Otu0952	2	Bacteria(100)	Firmicutes(100)	Clostridia(100)	Clostridiales(100)	unclassified(100)	unclassified(100)
Otu0953	2	Bacteria(100)	Firmicutes(100)	unclassified(100)	unclassified(100)	unclassified(100)	unclassified(100)
Otu0954	2	Bacteria(100)	Firmicutes(100)	Clostridia(100)	Clostridiales(100)	Christensenellaceae(100)	unclassified(100)
Otu0955	2	Bacteria(100)	Bacteroidetes(100)	unclassified(100)	unclassified(100)	unclassified(100)	unclassified(100)
Otu0956	2	Bacteria(100)	Firmicutes(100)	Clostridia(100)	D8A-2(100)	unclassified(100)	unclassified(100)
Otu0957	2	Bacteria(100)	Firmicutes(100)	unclassified(100)	unclassified(100)	unclassified(100)	unclassified(100)
Otu0958	2	Bacteria(100)	Firmicutes(100)	Clostridia(100)	Thermoanaerobacterales(100)	Thermoanaerobacteraceae(100)	Gelria(100)
Otu0959	2	Bacteria(100)	Firmicutes(100)	unclassified(100)	unclassified(100)	unclassified(100)	unclassified(100)
Otu0960	2	Bacteria(100)	Actinobacteria(100)	unclassified(100)	unclassified(100)	unclassified(100)	unclassified(100)
Otu0961	2	Bacteria(100)	Firmicutes(100)	Clostridia(100)	Thermoanaerobacterales(100)	Thermoanaerobacteraceae(100)	Gelria(100)
Otu0962	2	Bacteria(100)	unclassified(100)	unclassified(100)	unclassified(100)	unclassified(100)	unclassified(100)
Otu0963	2	Bacteria(100)	Firmicutes(100)	Clostridia(100)	Clostridiales(100)	unclassified(100)	unclassified(100)
Otu0964	2	Bacteria(100)	Firmicutes(100)	unclassified(100)	unclassified(100)	unclassified(100)	unclassified(100)
Otu0965	2	Bacteria(100)	Firmicutes(100)	Clostridia(100)	Clostridiales(100)	vadinBB60(100)	unclassified(100)
Otu0966	2	Bacteria(100)	Tenericutes(100)	Mollicutes(100)	unclassified(100)	unclassified(100)	unclassified(100)
Otu0967	2	Bacteria(100)	Firmicutes(100)	Clostridia(100)	Clostridiales(100)	unclassified(100)	unclassified(100)
Otu0968	2	Bacteria(100)	Firmicutes(100)	Clostridia(100)	Thermoanaerobacterales(100)	Thermoanaerobacteraceae(100)	Gelria(100)
Otu0969	2	Bacteria(100)	Firmicutes(100)	Clostridia(100)	Clostridiales(100)	Ruminococcaceae(100)	Fastidiosipila(100)
Otu0970	2	Bacteria(100)	Bacteroidetes(100)	Bacteroidia(100)	Bacteroidales(100)	Rikenellaceae(100)	unclassified(100)
Otu0971	2	Bacteria(100)	unclassified(100)	unclassified(100)	unclassified(100)	unclassified(100)	unclassified(100)
Otu0972	2	Bacteria(100)	unclassified(100)	unclassified(100)	unclassified(100)	unclassified(100)	unclassified(100)
Otu0973	2	Bacteria(100)	unclassified(100)	unclassified(100)	unclassified(100)	unclassified(100)	unclassified(100)
Otu0974	2	Bacteria(100)	Firmicutes(100)	OPB54(100)	unclassified(100)	unclassified(100)	unclassified(100)
Otu0975	1	Bacteria(100)	Tenericutes(100)	Mollicutes(100)	Acholeplasmatales(100)	Acholeplasmataceae(100)	Acholeplasma(100)
Otu0976	1	Bacteria(100)	Firmicutes(100)	Clostridia(100)	Thermoanaerobacterales(100)	Thermoanaerobacteraceae(100)	Gelria(100)
Otu0977	1	Bacteria(100)	unclassified(100)	unclassified(100)	unclassified(100)	unclassified(100)	unclassified(100)
Otu0978	1	Bacteria(100)	Firmicutes(100)	Clostridia(100)	Clostridiales(100)	Family_XI(100)	Gallicola(100)
Otu0979	1	Bacteria(100)	Bacteroidetes(100)	Sphingobacteriia(100)	Sphingobacteriales(100)	unclassified(100)	unclassified(100)
Otu0980	1	Bacteria(100)	Firmicutes(100)	Clostridia(100)	Thermoanaerobacterales(100)	Thermoanaerobacteraceae(100)	Gelria(100)
Otu0981	1	Bacteria(100)	Actinobacteria(100)	Actinobacteria(100)	Actinomycetales(100)	Actinomycetaceae(100)	Actinomyces(100)
Otu0982	1	Bacteria(100)	Bacteroidetes(100)	Bacteroidia(100)	Bacteroidales(100)	Porphyromonadaceae(100)	unclassified(100)
Otu0983	1	Bacteria(100)	unclassified(100)	unclassified(100)	unclassified(100)	unclassified(100)	unclassified(100)
Otu0984	1	Bacteria(100)	Bacteroidetes(100)	Bacteroidia(100)	Bacteroidales(100)	Rikenellaceae(100)	RC9_gut_group(100)
Otu0985	1	Bacteria(100)	Firmicutes(100)	Clostridia(100)	Thermoanaerobacterales(100)	Thermoanaerobacteraceae(100)	Gelria(100)
Otu0986	1	Bacteria(100)	Firmicutes(100)	Clostridia(100)	Clostridiales(100)	Family_XIII(100)	Anaerovorax(100)
Otu0987	1	Bacteria(100)	unclassified(100)	unclassified(100)	unclassified(100)	unclassified(100)	unclassified(100)
Otu0988	1	Bacteria(100)	unclassified(100)	unclassified(100)	unclassified(100)	unclassified(100)	unclassified(100)
Otu0989	1	Bacteria(100)	Tenericutes(100)	Mollicutes(100)	NB1-n(100)	unclassified(100)	unclassified(100)
Otu0990	1	Bacteria(100)	Spirochaetae(100)	Spirochaetes(100)	Spirochaetales(100)	PL-11B10(100)	unclassified(100)
Otu0991	1	Bacteria(100)	unclassified(100)	unclassified(100)	unclassified(100)	unclassified(100)	unclassified(100)
Otu0992	1	Bacteria(100)	Firmicutes(100)	Clostridia(100)	Clostridiales(100)	unclassified(100)	unclassified(100)
Otu0993	1	Bacteria(100)	Fibrobacteres(100)	Fibrobacteria(100)	Fibrobacterales(100)	Fibrobacteraceae(100)	Fibrobacter(100)
Otu0994	1	Bacteria(100)	unclassified(100)	unclassified(100)	unclassified(100)	unclassified(100)	unclassified(100)
Otu0995	1	Bacteria(100)	Firmicutes(100)	Clostridia(100)	unclassified(100)	unclassified(100)	unclassified(100)
Otu0996	1	Bacteria(100)	Firmicutes(100)	Clostridia(100)	Clostridiales(100)	unclassified(100)	unclassified(100)
Otu0997	1	Bacteria(100)	Firmicutes(100)	unclassified(100)	unclassified(100)	unclassified(100)	unclassified(100)
Otu0998	1	Bacteria(100)	Firmicutes(100)	Clostridia(100)	Thermoanaerobacterales(100)	Thermoanaerobacteraceae(100)	Gelria(100)
Otu0999	1	Bacteria(100)	Firmicutes(100)	Clostridia(100)	Clostridiales(100)	unclassified(100)	unclassified(100)
Otu1000	1	Bacteria(100)	Lentisphaerae(100)	Oligosphaeria(100)	Oligosphaerales(100)	Oligosphaeraceae(100)	Oligosphaera(100)
Otu1001	1	Bacteria(100)	Firmicutes(100)	Clostridia(100)	Thermoanaerobacterales(100)	Thermoanaerobacteraceae(100)	Gelria(100)
Otu1002	1	Bacteria(100)	Firmicutes(100)	Clostridia(100)	Thermoanaerobacterales(100)	Thermoanaerobacteraceae(100)	Gelria(100)
Otu1003	1	Bacteria(100)	unclassified(100)	unclassified(100)	unclassified(100)	unclassified(100)	unclassified(100)
Otu1004	1	Bacteria(100)	Firmicutes(100)	unclassified(100)	unclassified(100)	unclassified(100)	unclassified(100)
Otu1005	1	Bacteria(100)	unclassified(100)	unclassified(100)	unclassified(100)	unclassified(100)	unclassified(100)
Otu1006	1	Bacteria(100)	Firmicutes(100)	unclassified(100)	unclassified(100)	unclassified(100)	unclassified(100)
Otu1007	1	Bacteria(100)	Bacteroidetes(100)	Sphingobacteriia(100)	Sphingobacteriales(100)	WCHB1-69(100)	unclassified(100)
Otu1008	1	Bacteria(100)	Firmicutes(100)	Clostridia(100)	Clostridiales(100)	Family_XIII(100)	unclassified(100)
Otu1009	1	Bacteria(100)	Firmicutes(100)	Clostridia(100)	Clostridiales(100)	Caldicoprobacteraceae(100)	Caldicoprobacter(100)
Otu1010	1	Bacteria(100)	Firmicutes(100)	Clostridia(100)	unclassified(100)	unclassified(100)	unclassified(100)
Otu1011	1	Bacteria(100)	unclassified(100)	unclassified(100)	unclassified(100)	unclassified(100)	unclassified(100)
Otu1012	1	Bacteria(100)	unclassified(100)	unclassified(100)	unclassified(100)	unclassified(100)	unclassified(100)
Otu1013	1	Bacteria(100)	Firmicutes(100)	Clostridia(100)	unclassified(100)	unclassified(100)	unclassified(100)
Otu1014	1	Bacteria(100)	Proteobacteria(100)	Betaproteobacteria(100)	Burkholderiales(100)	Comamonadaceae(100)	Brachymonas(100)
Otu1015	1	Bacteria(100)	Tenericutes(100)	Mollicutes(100)	Acholeplasmatales(100)	Acholeplasmataceae(100)	Acholeplasma(100)
Otu1016	1	Bacteria(100)	Firmicutes(100)	Clostridia(100)	Thermoanaerobacterales(100)	Thermoanaerobacteraceae(100)	Gelria(100)
Otu1017	1	Bacteria(100)	Bacteroidetes(100)	Flavobacteriia(100)	Flavobacteriales(100)	Cryomorphaceae(100)	unclassified(100)
Otu1018	1	Bacteria(100)	Bacteroidetes(100)	Bacteroidia(100)	Bacteroidales(100)	Rikenellaceae(100)	unclassified(100)
Otu1019	1	Bacteria(100)	unclassified(100)	unclassified(100)	unclassified(100)	unclassified(100)	unclassified(100)
Otu1020	1	Bacteria(100)	Firmicutes(100)	Clostridia(100)	unclassified(100)	unclassified(100)	unclassified(100)
Otu1021	1	Bacteria(100)	Firmicutes(100)	Clostridia(100)	Clostridiales(100)	Family_XIV(100)	Anaerobranca(100)
Otu1022	1	Bacteria(100)	Bacteroidetes(100)	Bacteroidia(100)	Bacteroidales(100)	unclassified(100)	unclassified(100)
Otu1023	1	Bacteria(100)	Fibrobacteres(100)	Fibrobacteria(100)	Fibrobacterales(100)	Fibrobacteraceae(100)	unclassified(100)
Otu1024	1	Bacteria(100)	Firmicutes(100)	Clostridia(100)	Clostridiales(100)	Ruminococcaceae(100)	Fastidiosipila(100)
Otu1025	1	Bacteria(100)	Tenericutes(100)	Mollicutes(100)	Acholeplasmatales(100)	Acholeplasmataceae(100)	Acholeplasma(100)
Otu1026	1	Bacteria(100)	Tenericutes(100)	Mollicutes(100)	unclassified(100)	unclassified(100)	unclassified(100)
Otu1027	1	Bacteria(100)	Firmicutes(100)	OPB54(100)	unclassified(100)	unclassified(100)	unclassified(100)
Otu1028	1	Bacteria(100)	Firmicutes(100)	Clostridia(100)	Clostridiales(100)	Caldicoprobacteraceae(100)	Caldicoprobacter(100)
Otu1029	1	Bacteria(100)	Firmicutes(100)	Clostridia(100)	Clostridiales(100)	Ruminococcaceae(100)	unclassified(100)
Otu1030	1	Bacteria(100)	Firmicutes(100)	unclassified(100)	unclassified(100)	unclassified(100)	unclassified(100)
Otu1031	1	Bacteria(100)	Proteobacteria(100)	unclassified(100)	unclassified(100)	unclassified(100)	unclassified(100)
Otu1032	1	Bacteria(100)	Firmicutes(100)	Clostridia(100)	Clostridiales(100)	unclassified(100)	unclassified(100)
Otu1033	1	Bacteria(100)	Firmicutes(100)	Clostridia(100)	Clostridiales(100)	Family_XI(100)	unclassified(100)
Otu1034	1	Bacteria(100)	Bacteroidetes(100)	unclassified(100)	unclassified(100)	unclassified(100)	unclassified(100)
Otu1035	1	Bacteria(100)	unclassified(100)	unclassified(100)	unclassified(100)	unclassified(100)	unclassified(100)
Otu1036	1	Bacteria(100)	Tenericutes(100)	Mollicutes(100)	Acholeplasmatales(100)	Acholeplasmataceae(100)	Acholeplasma(100)
Otu1037	1	Bacteria(100)	Firmicutes(100)	Clostridia(100)	Clostridiales(100)	Caldicoprobacteraceae(100)	Caldicoprobacter(100)
Otu1038	1	Bacteria(100)	Firmicutes(100)	Clostridia(100)	Clostridiales(100)	Family_XIV(100)	Anaerobranca(100)
Otu1039	1	Bacteria(100)	Firmicutes(100)	Clostridia(100)	Clostridiales(100)	Christensenellaceae(100)	unclassified(100)
Otu1040	1	Bacteria(100)	Firmicutes(100)	Clostridia(100)	D8A-2(100)	unclassified(100)	unclassified(100)
Otu1041	1	Bacteria(100)	unclassified(100)	unclassified(100)	unclassified(100)	unclassified(100)	unclassified(100)
Otu1042	1	Bacteria(100)	Firmicutes(100)	Clostridia(100)	unclassified(100)	unclassified(100)	unclassified(100)
Otu1043	1	Bacteria(100)	Firmicutes(100)	Clostridia(100)	Thermoanaerobacterales(100)	Thermoanaerobacteraceae(100)	Gelria(100)
Otu1044	1	Bacteria(100)	unclassified(100)	unclassified(100)	unclassified(100)	unclassified(100)	unclassified(100)
Otu1045	1	Bacteria(100)	Candidate_division_OD1(100)	unclassified(100)	unclassified(100)	unclassified(100)	unclassified(100)
Otu1046	1	Bacteria(100)	Firmicutes(100)	Clostridia(100)	Thermoanaerobacterales(100)	Thermoanaerobacteraceae(100)	Gelria(100)
Otu1047	1	Bacteria(100)	Firmicutes(100)	Clostridia(100)	Clostridiales(100)	Ruminococcaceae(100)	Fastidiosipila(100)
Otu1048	1	Bacteria(100)	Firmicutes(100)	unclassified(100)	unclassified(100)	unclassified(100)	unclassified(100)
Otu1049	1	Bacteria(100)	Spirochaetae(100)	Spirochaetes(100)	Spirochaetales(100)	PL-11B10(100)	unclassified(100)
Otu1050	1	Bacteria(100)	Firmicutes(100)	Clostridia(100)	Clostridiales(100)	unclassified(100)	unclassified(100)
Otu1051	1	Bacteria(100)	Firmicutes(100)	Clostridia(100)	Thermoanaerobacterales(100)	Thermoanaerobacteraceae(100)	Gelria(100)
Otu1052	1	Bacteria(100)	Bacteroidetes(100)	unclassified(100)	unclassified(100)	unclassified(100)	unclassified(100)
Otu1053	1	Bacteria(100)	unclassified(100)	unclassified(100)	unclassified(100)	unclassified(100)	unclassified(100)
Otu1054	1	Bacteria(100)	Firmicutes(100)	Clostridia(100)	Clostridiales(100)	Ruminococcaceae(100)	unclassified(100)
Otu1055	1	Bacteria(100)	Firmicutes(100)	Clostridia(100)	unclassified(100)	unclassified(100)	unclassified(100)
Otu1056	1	Bacteria(100)	unclassified(100)	unclassified(100)	unclassified(100)	unclassified(100)	unclassified(100)
Otu1057	1	Bacteria(100)	Lentisphaerae(100)	unclassified(100)	unclassified(100)	unclassified(100)	unclassified(100)
Otu1058	1	Bacteria(100)	Firmicutes(100)	OPB54(100)	unclassified(100)	unclassified(100)	unclassified(100)
Otu1059	1	Bacteria(100)	Firmicutes(100)	OPB54(100)	unclassified(100)	unclassified(100)	unclassified(100)
Otu1060	1	Bacteria(100)	Bacteroidetes(100)	Bacteroidia(100)	Bacteroidales(100)	M2PB4-65_termite_group(100)	unclassified(100)
Otu1061	1	Bacteria(100)	unclassified(100)	unclassified(100)	unclassified(100)	unclassified(100)	unclassified(100)
Otu1062	1	Bacteria(100)	Firmicutes(100)	unclassified(100)	unclassified(100)	unclassified(100)	unclassified(100)
Otu1063	1	Bacteria(100)	Proteobacteria(100)	Deltaproteobacteria(100)	Syntrophobacterales(100)	Syntrophaceae(100)	Syntrophus(100)
Otu1064	1	Bacteria(100)	Firmicutes(100)	Clostridia(100)	Clostridiales(100)	Syntrophomonadaceae(100)	unclassified(100)
Otu1065	1	Bacteria(100)	Firmicutes(100)	unclassified(100)	unclassified(100)	unclassified(100)	unclassified(100)
Otu1066	1	Bacteria(100)	unclassified(100)	unclassified(100)	unclassified(100)	unclassified(100)	unclassified(100)
Otu1067	1	Bacteria(100)	unclassified(100)	unclassified(100)	unclassified(100)	unclassified(100)	unclassified(100)
Otu1068	1	Bacteria(100)	Bacteroidetes(100)	Bacteroidia(100)	Bacteroidales(100)	unclassified(100)	unclassified(100)
Otu1069	1	Bacteria(100)	Firmicutes(100)	Clostridia(100)	unclassified(100)	unclassified(100)	unclassified(100)
Otu1070	1	Bacteria(100)	Firmicutes(100)	Clostridia(100)	Thermoanaerobacterales(100)	Thermoanaerobacteraceae(100)	Gelria(100)
Otu1071	1	Bacteria(100)	Firmicutes(100)	Clostridia(100)	Thermoanaerobacterales(100)	Thermoanaerobacteraceae(100)	Gelria(100)
Otu1072	1	Bacteria(100)	Actinobacteria(100)	unclassified(100)	unclassified(100)	unclassified(100)	unclassified(100)
Otu1073	1	Bacteria(100)	Bacteroidetes(100)	unclassified(100)	unclassified(100)	unclassified(100)	unclassified(100)
Otu1074	1	Bacteria(100)	Proteobacteria(100)	Gammaproteobacteria(100)	Oceanospirillales(100)	Oceanospirillaceae(100)	unclassified(100)
Otu1075	1	Bacteria(100)	Firmicutes(100)	Clostridia(100)	Clostridiales(100)	Syntrophomonadaceae(100)	unclassified(100)
Otu1076	1	Bacteria(100)	Firmicutes(100)	Clostridia(100)	unclassified(100)	unclassified(100)	unclassified(100)
Otu1077	1	Bacteria(100)	unclassified(100)	unclassified(100)	unclassified(100)	unclassified(100)	unclassified(100)
Otu1078	1	Bacteria(100)	Firmicutes(100)	Clostridia(100)	Clostridiales(100)	unclassified(100)	unclassified(100)
Otu1079	1	Bacteria(100)	unclassified(100)	unclassified(100)	unclassified(100)	unclassified(100)	unclassified(100)
Otu1080	1	Bacteria(100)	unclassified(100)	unclassified(100)	unclassified(100)	unclassified(100)	unclassified(100)
Otu1081	1	Bacteria(100)	unclassified(100)	unclassified(100)	unclassified(100)	unclassified(100)	unclassified(100)
Otu1082	1	Bacteria(100)	unclassified(100)	unclassified(100)	unclassified(100)	unclassified(100)	unclassified(100)
Otu1083	1	Bacteria(100)	Bacteroidetes(100)	Bacteroidia(100)	Bacteroidales(100)	Rs-E47_termite_group(100)	unclassified(100)
Otu1084	1	Bacteria(100)	unclassified(100)	unclassified(100)	unclassified(100)	unclassified(100)	unclassified(100)
Otu1085	1	Bacteria(100)	Firmicutes(100)	Clostridia(100)	Clostridiales(100)	Christensenellaceae(100)	unclassified(100)
Otu1086	1	Bacteria(100)	Firmicutes(100)	Clostridia(100)	Clostridiales(100)	Clostridiaceae_1(100)	Clostridium_sensu_stricto_8(100)
Otu1087	1	Bacteria(100)	Bacteroidetes(100)	unclassified(100)	unclassified(100)	unclassified(100)	unclassified(100)
Otu1088	1	Bacteria(100)	Firmicutes(100)	Clostridia(100)	Clostridiales(100)	Peptostreptococcaceae(100)	Incertae_Sedis(100)
Otu1089	1	Bacteria(100)	Proteobacteria(100)	Deltaproteobacteria(100)	Desulfuromonadales(100)	unclassified(100)	unclassified(100)
Otu1090	1	Bacteria(100)	Firmicutes(100)	unclassified(100)	unclassified(100)	unclassified(100)	unclassified(100)
Otu1091	1	Bacteria(100)	Firmicutes(100)	Clostridia(100)	unclassified(100)	unclassified(100)	unclassified(100)
Otu1092	1	Bacteria(100)	Bacteroidetes(100)	unclassified(100)	unclassified(100)	unclassified(100)	unclassified(100)
Otu1093	1	Bacteria(100)	Firmicutes(100)	Clostridia(100)	Clostridiales(100)	Caldicoprobacteraceae(100)	Caldicoprobacter(100)
Otu1094	1	Bacteria(100)	Firmicutes(100)	Clostridia(100)	Thermoanaerobacterales(100)	Thermoanaerobacteraceae(100)	Gelria(100)
Otu1095	1	Bacteria(100)	Firmicutes(100)	Clostridia(100)	Thermoanaerobacterales(100)	Thermoanaerobacteraceae(100)	Gelria(100)
Otu1096	1	Bacteria(100)	unclassified(100)	unclassified(100)	unclassified(100)	unclassified(100)	unclassified(100)
Otu1097	1	Bacteria(100)	Tenericutes(100)	Mollicutes(100)	unclassified(100)	unclassified(100)	unclassified(100)
Otu1098	1	Bacteria(100)	unclassified(100)	unclassified(100)	unclassified(100)	unclassified(100)	unclassified(100)
Otu1099	1	Bacteria(100)	Firmicutes(100)	unclassified(100)	unclassified(100)	unclassified(100)	unclassified(100)
Otu1100	1	Bacteria(100)	unclassified(100)	unclassified(100)	unclassified(100)	unclassified(100)	unclassified(100)
Otu1101	1	Bacteria(100)	unclassified(100)	unclassified(100)	unclassified(100)	unclassified(100)	unclassified(100)
Otu1102	1	Bacteria(100)	Firmicutes(100)	OPB54(100)	unclassified(100)	unclassified(100)	unclassified(100)
Otu1103	1	Bacteria(100)	unclassified(100)	unclassified(100)	unclassified(100)	unclassified(100)	unclassified(100)
Otu1104	1	Bacteria(100)	unclassified(100)	unclassified(100)	unclassified(100)	unclassified(100)	unclassified(100)
Otu1105	1	Bacteria(100)	unclassified(100)	unclassified(100)	unclassified(100)	unclassified(100)	unclassified(100)
Otu1106	1	Bacteria(100)	unclassified(100)	unclassified(100)	unclassified(100)	unclassified(100)	unclassified(100)
Otu1107	1	Bacteria(100)	unclassified(100)	unclassified(100)	unclassified(100)	unclassified(100)	unclassified(100)
Otu1108	1	Bacteria(100)	Firmicutes(100)	unclassified(100)	unclassified(100)	unclassified(100)	unclassified(100)
Otu1109	1	Bacteria(100)	Firmicutes(100)	OPB54(100)	unclassified(100)	unclassified(100)	unclassified(100)
Otu1110	1	Bacteria(100)	Firmicutes(100)	Clostridia(100)	Thermoanaerobacterales(100)	Thermoanaerobacteraceae(100)	Gelria(100)
Otu1111	1	Bacteria(100)	unclassified(100)	unclassified(100)	unclassified(100)	unclassified(100)	unclassified(100)
Otu1112	1	Bacteria(100)	Firmicutes(100)	Clostridia(100)	Clostridiales(100)	Ruminococcaceae(100)	Incertae_Sedis(100)
Otu1113	1	Bacteria(100)	unclassified(100)	unclassified(100)	unclassified(100)	unclassified(100)	unclassified(100)
Otu1114	1	unknown(100)	unclassified(100)	unclassified(100)	unclassified(100)	unclassified(100)	unclassified(100)
Otu1115	1	Bacteria(100)	unclassified(100)	unclassified(100)	unclassified(100)	unclassified(100)	unclassified(100)
Otu1116	1	Bacteria(100)	Firmicutes(100)	unclassified(100)	unclassified(100)	unclassified(100)	unclassified(100)
Otu1117	1	Bacteria(100)	Firmicutes(100)	Clostridia(100)	Clostridiales(100)	Ruminococcaceae(100)	Fastidiosipila(100)
Otu1118	1	Bacteria(100)	Firmicutes(100)	Clostridia(100)	unclassified(100)	unclassified(100)	unclassified(100)
Otu1119	1	Bacteria(100)	Chloroflexi(100)	Anaerolineae(100)	Anaerolineales(100)	Anaerolineaceae(100)	unclassified(100)
Otu1120	1	Bacteria(100)	Tenericutes(100)	Mollicutes(100)	NB1-n(100)	unclassified(100)	unclassified(100)
Otu1121	1	Bacteria(100)	Firmicutes(100)	Clostridia(100)	Thermoanaerobacterales(100)	Thermoanaerobacteraceae(100)	Gelria(100)
Otu1122	1	Bacteria(100)	Tenericutes(100)	Mollicutes(100)	NB1-n(100)	unclassified(100)	unclassified(100)
Otu1123	1	Bacteria(100)	Firmicutes(100)	Clostridia(100)	Clostridiales(100)	Syntrophomonadaceae(100)	Dethiobacter(100)
Otu1124	1	Bacteria(100)	Firmicutes(100)	Clostridia(100)	Thermoanaerobacterales(100)	Thermoanaerobacteraceae(100)	Gelria(100)
Otu1125	1	Bacteria(100)	Firmicutes(100)	Clostridia(100)	Clostridiales(100)	Ruminococcaceae(100)	Fastidiosipila(100)
Otu1126	1	Bacteria(100)	Bacteroidetes(100)	Sphingobacteriia(100)	Sphingobacteriales(100)	CMW-169(100)	unclassified(100)
Otu1127	1	Bacteria(100)	unclassified(100)	unclassified(100)	unclassified(100)	unclassified(100)	unclassified(100)
Otu1128	1	Bacteria(100)	Firmicutes(100)	Clostridia(100)	Thermoanaerobacterales(100)	Thermoanaerobacteraceae(100)	Gelria(100)
Otu1129	1	Bacteria(100)	unclassified(100)	unclassified(100)	unclassified(100)	unclassified(100)	unclassified(100)
Otu1130	1	Bacteria(100)	Firmicutes(100)	OPB54(100)	unclassified(100)	unclassified(100)	unclassified(100)
Otu1131	1	Bacteria(100)	unclassified(100)	unclassified(100)	unclassified(100)	unclassified(100)	unclassified(100)
Otu1132	1	Bacteria(100)	Firmicutes(100)	Clostridia(100)	Thermoanaerobacterales(100)	Family_III(100)	Tepidanaerobacter(100)
Otu1133	1	Bacteria(100)	Firmicutes(100)	Clostridia(100)	Clostridiales(100)	Ruminococcaceae(100)	unclassified(100)
Otu1134	1	Bacteria(100)	Tenericutes(100)	Mollicutes(100)	unclassified(100)	unclassified(100)	unclassified(100)
Otu1135	1	Bacteria(100)	Firmicutes(100)	unclassified(100)	unclassified(100)	unclassified(100)	unclassified(100)
Otu1136	1	Bacteria(100)	Tenericutes(100)	Mollicutes(100)	unclassified(100)	unclassified(100)	unclassified(100)
Otu1137	1	Bacteria(100)	Bacteroidetes(100)	Sphingobacteriia(100)	Sphingobacteriales(100)	WCHB1-69(100)	unclassified(100)
Otu1138	1	Bacteria(100)	Bacteroidetes(100)	unclassified(100)	unclassified(100)	unclassified(100)	unclassified(100)
Otu1139	1	Bacteria(100)	Lentisphaerae(100)	Oligosphaeria(100)	Oligosphaerales(100)	Oligosphaeraceae(100)	Oligosphaera(100)
Otu1140	1	Bacteria(100)	unclassified(100)	unclassified(100)	unclassified(100)	unclassified(100)	unclassified(100)
Otu1141	1	Bacteria(100)	Firmicutes(100)	Clostridia(100)	Clostridiales(100)	Ruminococcaceae(100)	Fastidiosipila(100)
Otu1142	1	Bacteria(100)	Firmicutes(100)	Clostridia(100)	Thermoanaerobacterales(100)	Thermoanaerobacteraceae(100)	Gelria(100)
Otu1143	1	Bacteria(100)	Firmicutes(100)	Clostridia(100)	Clostridiales(100)	Family_XIV(100)	Anaerobranca(100)
Otu1144	1	Bacteria(100)	Planctomycetes(100)	Planctomycetacia(100)	Planctomycetales(100)	Planctomycetaceae(100)	p-1088-a5_gut_group(100)
Otu1145	1	Bacteria(100)	Armatimonadetes(100)	Chthonomonadetes(100)	Chthonomonadales(100)	unclassified(100)	unclassified(100)
Otu1146	1	Bacteria(100)	Firmicutes(100)	Clostridia(100)	Thermoanaerobacterales(100)	Thermoanaerobacteraceae(100)	Gelria(100)
Otu1147	1	Bacteria(100)	Bacteroidetes(100)	unclassified(100)	unclassified(100)	unclassified(100)	unclassified(100)
Otu1148	1	Bacteria(100)	Firmicutes(100)	Clostridia(100)	Clostridiales(100)	Family_XI(100)	Anaerosalibacter(100)
Otu1149	1	Bacteria(100)	Firmicutes(100)	unclassified(100)	unclassified(100)	unclassified(100)	unclassified(100)
Otu1150	1	Bacteria(100)	Bacteroidetes(100)	unclassified(100)	unclassified(100)	unclassified(100)	unclassified(100)
Otu1151	1	Bacteria(100)	unclassified(100)	unclassified(100)	unclassified(100)	unclassified(100)	unclassified(100)
Otu1152	1	Bacteria(100)	Firmicutes(100)	Clostridia(100)	Thermoanaerobacterales(100)	Thermoanaerobacteraceae(100)	Gelria(100)
Otu1153	1	Bacteria(100)	Firmicutes(100)	Clostridia(100)	unclassified(100)	unclassified(100)	unclassified(100)
Otu1154	1	Bacteria(100)	Lentisphaerae(100)	Oligosphaeria(100)	Oligosphaerales(100)	Oligosphaeraceae(100)	Oligosphaera(100)
Otu1155	1	Bacteria(100)	unclassified(100)	unclassified(100)	unclassified(100)	unclassified(100)	unclassified(100)
Otu1156	1	Bacteria(100)	Firmicutes(100)	Clostridia(100)	D8A-2(100)	unclassified(100)	unclassified(100)
Otu1157	1	Bacteria(100)	Planctomycetes(100)	Planctomycetacia(100)	Planctomycetales(100)	Planctomycetaceae(100)	p-1088-a5_gut_group(100)
Otu1158	1	Bacteria(100)	Firmicutes(100)	Clostridia(100)	Clostridiales(100)	unclassified(100)	unclassified(100)
Otu1159	1	Bacteria(100)	Lentisphaerae(100)	unclassified(100)	unclassified(100)	unclassified(100)	unclassified(100)
Otu1160	1	Bacteria(100)	Firmicutes(100)	Clostridia(100)	unclassified(100)	unclassified(100)	unclassified(100)
Otu1161	1	Bacteria(100)	unclassified(100)	unclassified(100)	unclassified(100)	unclassified(100)	unclassified(100)
Otu1162	1	Bacteria(100)	Firmicutes(100)	Clostridia(100)	Clostridiales(100)	unclassified(100)	unclassified(100)
Otu1163	1	Bacteria(100)	unclassified(100)	unclassified(100)	unclassified(100)	unclassified(100)	unclassified(100)
Otu1164	1	Bacteria(100)	Firmicutes(100)	Clostridia(100)	Clostridiales(100)	Peptostreptococcaceae(100)	unclassified(100)
Otu1165	1	Bacteria(100)	Firmicutes(100)	Clostridia(100)	Thermoanaerobacterales(100)	Thermoanaerobacteraceae(100)	Gelria(100)
Otu1166	1	Bacteria(100)	unclassified(100)	unclassified(100)	unclassified(100)	unclassified(100)	unclassified(100)
Otu1167	1	Bacteria(100)	unclassified(100)	unclassified(100)	unclassified(100)	unclassified(100)	unclassified(100)
Otu1168	1	Bacteria(100)	Firmicutes(100)	Clostridia(100)	unclassified(100)	unclassified(100)	unclassified(100)
Otu1169	1	Bacteria(100)	Firmicutes(100)	Clostridia(100)	D8A-2(100)	unclassified(100)	unclassified(100)
Otu1170	1	Bacteria(100)	unclassified(100)	unclassified(100)	unclassified(100)	unclassified(100)	unclassified(100)
Otu1171	1	Bacteria(100)	Lentisphaerae(100)	unclassified(100)	unclassified(100)	unclassified(100)	unclassified(100)
Otu1172	1	Bacteria(100)	Firmicutes(100)	unclassified(100)	unclassified(100)	unclassified(100)	unclassified(100)
Otu1173	1	unknown(100)	unclassified(100)	unclassified(100)	unclassified(100)	unclassified(100)	unclassified(100)
Otu1174	1	Bacteria(100)	unclassified(100)	unclassified(100)	unclassified(100)	unclassified(100)	unclassified(100)
Otu1175	1	Bacteria(100)	unclassified(100)	unclassified(100)	unclassified(100)	unclassified(100)	unclassified(100)
Otu1176	1	Bacteria(100)	Firmicutes(100)	unclassified(100)	unclassified(100)	unclassified(100)	unclassified(100)
Otu1177	1	Bacteria(100)	Lentisphaerae(100)	unclassified(100)	unclassified(100)	unclassified(100)	unclassified(100)
Otu1178	1	Bacteria(100)	Bacteroidetes(100)	Bacteroidia(100)	Bacteroidales(100)	Marinilabiaceae(100)	Natronoflexus(100)
Otu1179	1	Bacteria(100)	Bacteroidetes(100)	unclassified(100)	unclassified(100)	unclassified(100)	unclassified(100)
Otu1180	1	Bacteria(100)	Proteobacteria(100)	Deltaproteobacteria(100)	unclassified(100)	unclassified(100)	unclassified(100)
Otu1181	1	Bacteria(100)	Firmicutes(100)	OPB54(100)	unclassified(100)	unclassified(100)	unclassified(100)
Otu1182	1	Bacteria(100)	unclassified(100)	unclassified(100)	unclassified(100)	unclassified(100)	unclassified(100)
Otu1183	1	Bacteria(100)	Firmicutes(100)	Clostridia(100)	Clostridiales(100)	Christensenellaceae(100)	unclassified(100)
Otu1184	1	Bacteria(100)	unclassified(100)	unclassified(100)	unclassified(100)	unclassified(100)	unclassified(100)
Otu1185	1	Bacteria(100)	Firmicutes(100)	Clostridia(100)	D8A-2(100)	unclassified(100)	unclassified(100)
Otu1186	1	Bacteria(100)	unclassified(100)	unclassified(100)	unclassified(100)	unclassified(100)	unclassified(100)
Otu1187	1	Bacteria(100)	Firmicutes(100)	unclassified(100)	unclassified(100)	unclassified(100)	unclassified(100)
Otu1188	1	Bacteria(100)	Firmicutes(100)	unclassified(100)	unclassified(100)	unclassified(100)	unclassified(100)
Otu1189	1	Bacteria(100)	Actinobacteria(100)	unclassified(100)	unclassified(100)	unclassified(100)	unclassified(100)
Otu1190	1	Bacteria(100)	unclassified(100)	unclassified(100)	unclassified(100)	unclassified(100)	unclassified(100)
Otu1191	1	Bacteria(100)	Proteobacteria(100)	Gammaproteobacteria(100)	Pseudomonadales(100)	Pseudomonadaceae(100)	Pseudomonas(100)
Otu1192	1	Bacteria(100)	Firmicutes(100)	Clostridia(100)	Clostridiales(100)	unclassified(100)	unclassified(100)
Otu1193	1	Bacteria(100)	Firmicutes(100)	Clostridia(100)	Clostridiales(100)	Lachnospiraceae(100)	unclassified(100)
Otu1194	1	Bacteria(100)	Firmicutes(100)	Clostridia(100)	unclassified(100)	unclassified(100)	unclassified(100)
Otu1195	1	Bacteria(100)	Firmicutes(100)	OPB54(100)	unclassified(100)	unclassified(100)	unclassified(100)
Otu1196	1	Bacteria(100)	Firmicutes(100)	Clostridia(100)	unclassified(100)	unclassified(100)	unclassified(100)
Otu1197	1	Bacteria(100)	Tenericutes(100)	Mollicutes(100)	unclassified(100)	unclassified(100)	unclassified(100)
Otu1198	1	Bacteria(100)	Firmicutes(100)	Clostridia(100)	Clostridiales(100)	Peptococcaceae(100)	Desulfitibacter(100)
Otu1199	1	Bacteria(100)	Bacteroidetes(100)	unclassified(100)	unclassified(100)	unclassified(100)	unclassified(100)
Otu1200	1	Bacteria(100)	Firmicutes(100)	Clostridia(100)	Clostridiales(100)	unclassified(100)	unclassified(100)
Otu1201	1	Bacteria(100)	unclassified(100)	unclassified(100)	unclassified(100)	unclassified(100)	unclassified(100)
Otu1202	1	Bacteria(100)	unclassified(100)	unclassified(100)	unclassified(100)	unclassified(100)	unclassified(100)
Otu1203	1	Bacteria(100)	unclassified(100)	unclassified(100)	unclassified(100)	unclassified(100)	unclassified(100)
Otu1204	1	Bacteria(100)	unclassified(100)	unclassified(100)	unclassified(100)	unclassified(100)	unclassified(100)
Otu1205	1	Bacteria(100)	Bacteroidetes(100)	Flavobacteriia(100)	Flavobacteriales(100)	Flavobacteriaceae(100)	unclassified(100)
Otu1206	1	Bacteria(100)	Actinobacteria(100)	Actinobacteria(100)	Actinomycetales(100)	Actinomycetaceae(100)	Actinomyces(100)
Otu1207	1	Bacteria(100)	unclassified(100)	unclassified(100)	unclassified(100)	unclassified(100)	unclassified(100)
Otu1208	1	Bacteria(100)	Firmicutes(100)	Clostridia(100)	Clostridiales(100)	Ruminococcaceae(100)	Incertae_Sedis(100)
Otu1209	1	Bacteria(100)	unclassified(100)	unclassified(100)	unclassified(100)	unclassified(100)	unclassified(100)
Otu1210	1	Bacteria(100)	Firmicutes(100)	Clostridia(100)	Clostridiales(100)	unclassified(100)	unclassified(100)
Otu1211	1	Bacteria(100)	Firmicutes(100)	unclassified(100)	unclassified(100)	unclassified(100)	unclassified(100)
Otu1212	1	Bacteria(100)	Proteobacteria(100)	Betaproteobacteria(100)	Burkholderiales(100)	Alcaligenaceae(100)	unclassified(100)
Otu1213	1	Bacteria(100)	Firmicutes(100)	Clostridia(100)	Clostridiales(100)	Caldicoprobacteraceae(100)	Caldicoprobacter(100)
Otu1214	1	Bacteria(100)	Bacteroidetes(100)	Bacteroidia(100)	Bacteroidales(100)	RF16(100)	unclassified(100)
Otu1215	1	Bacteria(100)	Firmicutes(100)	unclassified(100)	unclassified(100)	unclassified(100)	unclassified(100)
Otu1216	1	Bacteria(100)	unclassified(100)	unclassified(100)	unclassified(100)	unclassified(100)	unclassified(100)
Otu1217	1	Bacteria(100)	Firmicutes(100)	Clostridia(100)	Thermoanaerobacterales(100)	Thermoanaerobacteraceae(100)	Gelria(100)
Otu1218	1	Bacteria(100)	Firmicutes(100)	unclassified(100)	unclassified(100)	unclassified(100)	unclassified(100)
Otu1219	1	Bacteria(100)	Bacteroidetes(100)	unclassified(100)	unclassified(100)	unclassified(100)	unclassified(100)
Otu1220	1	Bacteria(100)	Firmicutes(100)	Clostridia(100)	Clostridiales(100)	Christensenellaceae(100)	unclassified(100)
Otu1221	1	Bacteria(100)	Firmicutes(100)	Clostridia(100)	D8A-2(100)	unclassified(100)	unclassified(100)
Otu1222	1	Bacteria(100)	unclassified(100)	unclassified(100)	unclassified(100)	unclassified(100)	unclassified(100)
Otu1223	1	Bacteria(100)	Firmicutes(100)	Clostridia(100)	Clostridiales(100)	unclassified(100)	unclassified(100)
Otu1224	1	Bacteria(100)	Firmicutes(100)	unclassified(100)	unclassified(100)	unclassified(100)	unclassified(100)
Otu1225	1	Bacteria(100)	unclassified(100)	unclassified(100)	unclassified(100)	unclassified(100)	unclassified(100)
Otu1226	1	Bacteria(100)	unclassified(100)	unclassified(100)	unclassified(100)	unclassified(100)	unclassified(100)
Otu1227	1	Bacteria(100)	Firmicutes(100)	Clostridia(100)	Thermoanaerobacterales(100)	Family_III(100)	Tepidanaerobacter(100)
Otu1228	1	Bacteria(100)	Tenericutes(100)	Mollicutes(100)	unclassified(100)	unclassified(100)	unclassified(100)
Otu1229	1	Bacteria(100)	unclassified(100)	unclassified(100)	unclassified(100)	unclassified(100)	unclassified(100)
Otu1230	1	Bacteria(100)	unclassified(100)	unclassified(100)	unclassified(100)	unclassified(100)	unclassified(100)
Otu1231	1	Bacteria(100)	Bacteroidetes(100)	Bacteroidia(100)	Bacteroidales(100)	unclassified(100)	unclassified(100)
Otu1232	1	Bacteria(100)	Firmicutes(100)	Clostridia(100)	unclassified(100)	unclassified(100)	unclassified(100)
Otu1233	1	Bacteria(100)	Actinobacteria(100)	Actinobacteria(100)	unclassified(100)	unclassified(100)	unclassified(100)
Otu1234	1	Bacteria(100)	unclassified(100)	unclassified(100)	unclassified(100)	unclassified(100)	unclassified(100)
Otu1235	1	Bacteria(100)	Tenericutes(100)	Mollicutes(100)	unclassified(100)	unclassified(100)	unclassified(100)
Otu1236	1	Bacteria(100)	unclassified(100)	unclassified(100)	unclassified(100)	unclassified(100)	unclassified(100)
Otu1237	1	Bacteria(100)	unclassified(100)	unclassified(100)	unclassified(100)	unclassified(100)	unclassified(100)
Otu1238	1	Bacteria(100)	Firmicutes(100)	Clostridia(100)	unclassified(100)	unclassified(100)	unclassified(100)
Otu1239	1	Bacteria(100)	Synergistetes(100)	Synergistia(100)	Synergistales(100)	Synergistaceae(100)	Aminivibrio(100)
Otu1240	1	Bacteria(100)	Deinococcus-Thermus(100)	Deinococci(100)	Deinococcales(100)	Trueperaceae(100)	Truepera(100)
Otu1241	1	Bacteria(100)	unclassified(100)	unclassified(100)	unclassified(100)	unclassified(100)	unclassified(100)
Otu1242	1	Bacteria(100)	Firmicutes(100)	Clostridia(100)	Thermoanaerobacterales(100)	Thermoanaerobacteraceae(100)	Gelria(100)
Otu1243	1	Bacteria(100)	Firmicutes(100)	Clostridia(100)	unclassified(100)	unclassified(100)	unclassified(100)
Otu1244	1	Bacteria(100)	Fibrobacteres(100)	Fibrobacteria(100)	Fibrobacterales(100)	Fibrobacteraceae(100)	unclassified(100)
Otu1245	1	Bacteria(100)	Bacteroidetes(100)	Flavobacteriia(100)	Flavobacteriales(100)	Flavobacteriaceae(100)	Myroides(100)
Otu1246	1	Bacteria(100)	unclassified(100)	unclassified(100)	unclassified(100)	unclassified(100)	unclassified(100)
Otu1247	1	Bacteria(100)	Firmicutes(100)	OPB54(100)	unclassified(100)	unclassified(100)	unclassified(100)
Otu1248	1	Bacteria(100)	Firmicutes(100)	unclassified(100)	unclassified(100)	unclassified(100)	unclassified(100)
Otu1249	1	Bacteria(100)	Firmicutes(100)	Clostridia(100)	Clostridiales(100)	unclassified(100)	unclassified(100)
Otu1250	1	Bacteria(100)	Firmicutes(100)	OPB54(100)	unclassified(100)	unclassified(100)	unclassified(100)
Otu1251	1	Bacteria(100)	Firmicutes(100)	Clostridia(100)	Clostridiales(100)	Family_XIV(100)	Anaerobranca(100)
Otu1252	1	Bacteria(100)	Firmicutes(100)	Clostridia(100)	Clostridiales(100)	unclassified(100)	unclassified(100)
Otu1253	1	Bacteria(100)	Bacteroidetes(100)	Bacteroidia(100)	Bacteroidales(100)	unclassified(100)	unclassified(100)
Otu1254	1	Bacteria(100)	Firmicutes(100)	Clostridia(100)	Thermoanaerobacterales(100)	Thermoanaerobacteraceae(100)	Gelria(100)
Otu1255	1	Bacteria(100)	Actinobacteria(100)	Actinobacteria(100)	Corynebacteriales(100)	Dietziaceae(100)	Dietzia(100)
Otu1256	1	Bacteria(100)	Lentisphaerae(100)	Oligosphaeria(100)	Oligosphaerales(100)	Oligosphaeraceae(100)	unclassified(100)
Otu1257	1	Bacteria(100)	unclassified(100)	unclassified(100)	unclassified(100)	unclassified(100)	unclassified(100)
Otu1258	1	Bacteria(100)	Firmicutes(100)	Clostridia(100)	Clostridiales(100)	Ruminococcaceae(100)	unclassified(100)
Otu1259	1	Bacteria(100)	Lentisphaerae(100)	Oligosphaeria(100)	Oligosphaerales(100)	unclassified(100)	unclassified(100)
Otu1260	1	Bacteria(100)	unclassified(100)	unclassified(100)	unclassified(100)	unclassified(100)	unclassified(100)
Otu1261	1	Bacteria(100)	Firmicutes(100)	Clostridia(100)	Clostridiales(100)	Family_XI(100)	Tepidimicrobium(100)
Otu1262	1	Bacteria(100)	Proteobacteria(100)	Alphaproteobacteria(100)	unclassified(100)	unclassified(100)	unclassified(100)
Otu1263	1	Bacteria(100)	unclassified(100)	unclassified(100)	unclassified(100)	unclassified(100)	unclassified(100)
Otu1264	1	Bacteria(100)	unclassified(100)	unclassified(100)	unclassified(100)	unclassified(100)	unclassified(100)
Otu1265	1	Bacteria(100)	Firmicutes(100)	Clostridia(100)	Clostridiales(100)	unclassified(100)	unclassified(100)
Otu1266	1	Bacteria(100)	Firmicutes(100)	Clostridia(100)	D8A-2(100)	unclassified(100)	unclassified(100)
Otu1267	1	Bacteria(100)	Synergistetes(100)	Synergistia(100)	Synergistales(100)	Synergistaceae(100)	Thermovirga(100)
Otu1268	1	Bacteria(100)	Firmicutes(100)	Clostridia(100)	Thermoanaerobacterales(100)	Thermoanaerobacteraceae(100)	Gelria(100)
Otu1269	1	Bacteria(100)	Firmicutes(100)	OPB54(100)	unclassified(100)	unclassified(100)	unclassified(100)
Otu1270	1	Bacteria(100)	unclassified(100)	unclassified(100)	unclassified(100)	unclassified(100)	unclassified(100)
Otu1271	1	Bacteria(100)	Firmicutes(100)	Clostridia(100)	Thermoanaerobacterales(100)	Thermoanaerobacteraceae(100)	Gelria(100)
Otu1272	1	Bacteria(100)	Firmicutes(100)	Clostridia(100)	Thermoanaerobacterales(100)	Thermoanaerobacteraceae(100)	Gelria(100)
Otu1273	1	Bacteria(100)	Firmicutes(100)	unclassified(100)	unclassified(100)	unclassified(100)	unclassified(100)
Otu1274	1	Bacteria(100)	Lentisphaerae(100)	Oligosphaeria(100)	Oligosphaerales(100)	Oligosphaeraceae(100)	Oligosphaera(100)
Otu1275	1	Bacteria(100)	Proteobacteria(100)	Deltaproteobacteria(100)	Syntrophobacterales(100)	Syntrophaceae(100)	Syntrophus(100)
Otu1276	1	Bacteria(100)	unclassified(100)	unclassified(100)	unclassified(100)	unclassified(100)	unclassified(100)
Otu1277	1	Bacteria(100)	Bacteroidetes(100)	Bacteroidia(100)	Bacteroidales(100)	unclassified(100)	unclassified(100)
Otu1278	1	Bacteria(100)	Firmicutes(100)	Clostridia(100)	Clostridiales(100)	Caldicoprobacteraceae(100)	Caldicoprobacter(100)
Otu1279	1	Bacteria(100)	Proteobacteria(100)	Deltaproteobacteria(100)	Desulfobacterales(100)	Desulfobulbaceae(100)	Desulfobulbus(100)
Otu1280	1	Bacteria(100)	unclassified(100)	unclassified(100)	unclassified(100)	unclassified(100)	unclassified(100)
Otu1281	1	Bacteria(100)	Firmicutes(100)	Bacilli(100)	Lactobacillales(100)	Lactobacillaceae(100)	Lactobacillus(100)
Otu1282	1	Bacteria(100)	Firmicutes(100)	Clostridia(100)	Thermoanaerobacterales(100)	Thermoanaerobacteraceae(100)	Gelria(100)
Otu1283	1	Bacteria(100)	Firmicutes(100)	Clostridia(100)	Thermoanaerobacterales(100)	Thermoanaerobacteraceae(100)	Gelria(100)
Otu1284	1	Bacteria(100)	unclassified(100)	unclassified(100)	unclassified(100)	unclassified(100)	unclassified(100)
Otu1285	1	Bacteria(100)	Firmicutes(100)	Clostridia(100)	D8A-2(100)	unclassified(100)	unclassified(100)
Otu1286	1	Bacteria(100)	Bacteroidetes(100)	unclassified(100)	unclassified(100)	unclassified(100)	unclassified(100)
Otu1287	1	Bacteria(100)	unclassified(100)	unclassified(100)	unclassified(100)	unclassified(100)	unclassified(100)
Otu1288	1	Bacteria(100)	Firmicutes(100)	Clostridia(100)	Clostridiales(100)	Lachnospiraceae(100)	unclassified(100)
Otu1289	1	Bacteria(100)	Chloroflexi(100)	Dehalococcoidia(100)	vadinBA26(100)	unclassified(100)	unclassified(100)
Otu1290	1	Bacteria(100)	unclassified(100)	unclassified(100)	unclassified(100)	unclassified(100)	unclassified(100)
Otu1291	1	Bacteria(100)	Firmicutes(100)	unclassified(100)	unclassified(100)	unclassified(100)	unclassified(100)
Otu1292	1	Bacteria(100)	Bacteroidetes(100)	Bacteroidia(100)	Bacteroidales(100)	Porphyromonadaceae(100)	Petrimonas(100)
Otu1293	1	Bacteria(100)	Tenericutes(100)	Mollicutes(100)	RF9(100)	unclassified(100)	unclassified(100)
Otu1294	1	Bacteria(100)	unclassified(100)	unclassified(100)	unclassified(100)	unclassified(100)	unclassified(100)
Otu1295	1	Bacteria(100)	unclassified(100)	unclassified(100)	unclassified(100)	unclassified(100)	unclassified(100)
Otu1296	1	Bacteria(100)	unclassified(100)	unclassified(100)	unclassified(100)	unclassified(100)	unclassified(100)
Otu1297	1	Bacteria(100)	Firmicutes(100)	Bacilli(100)	Lactobacillales(100)	Lactobacillaceae(100)	Lactobacillus(100)
Otu1298	1	Bacteria(100)	Spirochaetae(100)	Spirochaetes(100)	Spirochaetales(100)	Spirochaetaceae(100)	Treponema(100)
Otu1299	1	Bacteria(100)	unclassified(100)	unclassified(100)	unclassified(100)	unclassified(100)	unclassified(100)
Otu1300	1	Bacteria(100)	Firmicutes(100)	Clostridia(100)	Thermoanaerobacterales(100)	Thermoanaerobacteraceae(100)	Gelria(100)
Otu1301	1	Bacteria(100)	Tenericutes(100)	Mollicutes(100)	Acholeplasmatales(100)	Acholeplasmataceae(100)	Acholeplasma(100)
Otu1302	1	Bacteria(100)	Tenericutes(100)	Mollicutes(100)	Acholeplasmatales(100)	Acholeplasmataceae(100)	Acholeplasma(100)
Otu1303	1	Bacteria(100)	Chloroflexi(100)	Anaerolineae(100)	Anaerolineales(100)	Anaerolineaceae(100)	unclassified(100)
Otu1304	1	Bacteria(100)	unclassified(100)	unclassified(100)	unclassified(100)	unclassified(100)	unclassified(100)
Otu1305	1	Bacteria(100)	Firmicutes(100)	Clostridia(100)	Clostridiales(100)	Ruminococcaceae(100)	unclassified(100)
Otu1306	1	Bacteria(100)	unclassified(100)	unclassified(100)	unclassified(100)	unclassified(100)	unclassified(100)
Otu1307	1	Bacteria(100)	Planctomycetes(100)	Planctomycetacia(100)	Planctomycetales(100)	Planctomycetaceae(100)	Pir3_lineage(100)
Otu1308	1	Bacteria(100)	unclassified(100)	unclassified(100)	unclassified(100)	unclassified(100)	unclassified(100)
Otu1309	1	Bacteria(100)	unclassified(100)	unclassified(100)	unclassified(100)	unclassified(100)	unclassified(100)
Otu1310	1	Bacteria(100)	Firmicutes(100)	Clostridia(100)	Thermoanaerobacterales(100)	Thermoanaerobacteraceae(100)	Gelria(100)
Otu1311	1	Bacteria(100)	Bacteroidetes(100)	Bacteroidia(100)	Bacteroidales(100)	Rikenellaceae(100)	unclassified(100)
Otu1312	1	Bacteria(100)	Proteobacteria(100)	Betaproteobacteria(100)	unclassified(100)	unclassified(100)	unclassified(100)
Otu1313	1	Bacteria(100)	Firmicutes(100)	unclassified(100)	unclassified(100)	unclassified(100)	unclassified(100)
Otu1314	1	Bacteria(100)	unclassified(100)	unclassified(100)	unclassified(100)	unclassified(100)	unclassified(100)
Otu1315	1	Bacteria(100)	unclassified(100)	unclassified(100)	unclassified(100)	unclassified(100)	unclassified(100)
Otu1316	1	Bacteria(100)	Firmicutes(100)	Clostridia(100)	Clostridiales(100)	Lachnospiraceae(100)	unclassified(100)
Otu1317	1	Bacteria(100)	Firmicutes(100)	Clostridia(100)	D8A-2(100)	unclassified(100)	unclassified(100)
Otu1318	1	Bacteria(100)	Firmicutes(100)	Clostridia(100)	Thermoanaerobacterales(100)	Thermoanaerobacteraceae(100)	Gelria(100)
Otu1319	1	Bacteria(100)	Firmicutes(100)	Clostridia(100)	Thermoanaerobacterales(100)	Thermoanaerobacteraceae(100)	Gelria(100)
Otu1320	1	Bacteria(100)	Firmicutes(100)	Clostridia(100)	Clostridiales(100)	Family_XIII(100)	Anaerovorax(100)
Otu1321	1	Bacteria(100)	unclassified(100)	unclassified(100)	unclassified(100)	unclassified(100)	unclassified(100)
Otu1322	1	Bacteria(100)	Firmicutes(100)	Clostridia(100)	Clostridiales(100)	Family_XI(100)	Sedimentibacter(100)
Otu1323	1	Bacteria(100)	unclassified(100)	unclassified(100)	unclassified(100)	unclassified(100)	unclassified(100)
Otu1324	1	Bacteria(100)	unclassified(100)	unclassified(100)	unclassified(100)	unclassified(100)	unclassified(100)
Otu1325	1	Bacteria(100)	Bacteroidetes(100)	SB-1(100)	unclassified(100)	unclassified(100)	unclassified(100)
Otu1326	1	Bacteria(100)	unclassified(100)	unclassified(100)	unclassified(100)	unclassified(100)	unclassified(100)
Otu1327	1	Bacteria(100)	Tenericutes(100)	Mollicutes(100)	RF9(100)	unclassified(100)	unclassified(100)
Otu1328	1	Bacteria(100)	unclassified(100)	unclassified(100)	unclassified(100)	unclassified(100)	unclassified(100)
Otu1329	1	Bacteria(100)	Lentisphaerae(100)	Oligosphaeria(100)	Oligosphaerales(100)	Oligosphaeraceae(100)	Oligosphaera(100)
Otu1330	1	Bacteria(100)	unclassified(100)	unclassified(100)	unclassified(100)	unclassified(100)	unclassified(100)
Otu1331	1	Bacteria(100)	Firmicutes(100)	Clostridia(100)	Clostridiales(100)	Peptococcaceae(100)	Desulfitibacter(100)
Otu1332	1	Bacteria(100)	Bacteroidetes(100)	Bacteroidia(100)	Bacteroidales(100)	unclassified(100)	unclassified(100)
Otu1333	1	Bacteria(100)	Firmicutes(100)	Clostridia(100)	unclassified(100)	unclassified(100)	unclassified(100)
Otu1334	1	Bacteria(100)	Firmicutes(100)	unclassified(100)	unclassified(100)	unclassified(100)	unclassified(100)
Otu1335	1	Bacteria(100)	Firmicutes(100)	OPB54(100)	unclassified(100)	unclassified(100)	unclassified(100)
Otu1336	1	Bacteria(100)	Firmicutes(100)	unclassified(100)	unclassified(100)	unclassified(100)	unclassified(100)
Otu1337	1	Bacteria(100)	Firmicutes(100)	Clostridia(100)	Clostridiales(100)	Lachnospiraceae(100)	unclassified(100)
Otu1338	1	Bacteria(100)	Firmicutes(100)	Bacilli(100)	Lactobacillales(100)	Lactobacillaceae(100)	Lactobacillus(100)
Otu1339	1	Bacteria(100)	unclassified(100)	unclassified(100)	unclassified(100)	unclassified(100)	unclassified(100)
Otu1340	1	Bacteria(100)	unclassified(100)	unclassified(100)	unclassified(100)	unclassified(100)	unclassified(100)
Otu1341	1	Bacteria(100)	unclassified(100)	unclassified(100)	unclassified(100)	unclassified(100)	unclassified(100)
Otu1342	1	Bacteria(100)	Bacteroidetes(100)	unclassified(100)	unclassified(100)	unclassified(100)	unclassified(100)
Otu1343	1	Bacteria(100)	Firmicutes(100)	Clostridia(100)	Clostridiales(100)	Syntrophomonadaceae(100)	Dethiobacter(100)
Otu1344	1	Bacteria(100)	Firmicutes(100)	Clostridia(100)	Thermoanaerobacterales(100)	Thermoanaerobacteraceae(100)	Gelria(100)
Otu1345	1	Bacteria(100)	Firmicutes(100)	Clostridia(100)	Clostridiales(100)	Family_XI(100)	Gallicola(100)
Otu1346	1	Bacteria(100)	Lentisphaerae(100)	unclassified(100)	unclassified(100)	unclassified(100)	unclassified(100)
Otu1347	1	Bacteria(100)	unclassified(100)	unclassified(100)	unclassified(100)	unclassified(100)	unclassified(100)
Otu1348	1	Bacteria(100)	unclassified(100)	unclassified(100)	unclassified(100)	unclassified(100)	unclassified(100)
Otu1349	1	Bacteria(100)	Firmicutes(100)	unclassified(100)	unclassified(100)	unclassified(100)	unclassified(100)
Otu1350	1	Bacteria(100)	Firmicutes(100)	Clostridia(100)	Thermoanaerobacterales(100)	Thermoanaerobacteraceae(100)	Gelria(100)
Otu1351	1	Bacteria(100)	Firmicutes(100)	Clostridia(100)	Clostridiales(100)	Peptococcaceae(100)	Desulfitibacter(100)
Otu1352	1	Bacteria(100)	unclassified(100)	unclassified(100)	unclassified(100)	unclassified(100)	unclassified(100)
Otu1353	1	Bacteria(100)	Actinobacteria(100)	Actinobacteria(100)	Actinomycetales(100)	Actinomycetaceae(100)	Actinomyces(100)
Otu1354	1	Bacteria(100)	Spirochaetae(100)	Spirochaetes(100)	Spirochaetales(100)	Spirochaetaceae(100)	unclassified(100)
Otu1355	1	Bacteria(100)	Firmicutes(100)	unclassified(100)	unclassified(100)	unclassified(100)	unclassified(100)
Otu1356	1	Bacteria(100)	Bacteroidetes(100)	Bacteroidia(100)	Bacteroidales(100)	Rikenellaceae(100)	RC9_gut_group(100)
Otu1357	1	Bacteria(100)	Spirochaetae(100)	Spirochaetes(100)	Spirochaetales(100)	Spirochaetaceae(100)	Spirochaeta(100)
Otu1358	1	Bacteria(100)	Spirochaetae(100)	Spirochaetes(100)	unclassified(100)	unclassified(100)	unclassified(100)
Otu1359	1	Bacteria(100)	Chloroflexi(100)	Anaerolineae(100)	Anaerolineales(100)	Anaerolineaceae(100)	unclassified(100)
Otu1360	1	Bacteria(100)	Firmicutes(100)	Clostridia(100)	unclassified(100)	unclassified(100)	unclassified(100)
Otu1361	1	Bacteria(100)	Tenericutes(100)	Mollicutes(100)	unclassified(100)	unclassified(100)	unclassified(100)
Otu1362	1	Bacteria(100)	Firmicutes(100)	unclassified(100)	unclassified(100)	unclassified(100)	unclassified(100)
Otu1363	1	Bacteria(100)	unclassified(100)	unclassified(100)	unclassified(100)	unclassified(100)	unclassified(100)
Otu1364	1	Bacteria(100)	Firmicutes(100)	Clostridia(100)	Thermoanaerobacterales(100)	Thermoanaerobacteraceae(100)	Gelria(100)
Otu1365	1	Bacteria(100)	unclassified(100)	unclassified(100)	unclassified(100)	unclassified(100)	unclassified(100)
Otu1366	1	Bacteria(100)	Firmicutes(100)	Clostridia(100)	Clostridiales(100)	Syntrophomonadaceae(100)	Syntrophomonas(100)
Otu1367	1	Bacteria(100)	Firmicutes(100)	Clostridia(100)	Clostridiales(100)	Family_XIII(100)	Anaerovorax(100)
Otu1368	1	Bacteria(100)	Bacteroidetes(100)	Bacteroidia(100)	Bacteroidales(100)	Rikenellaceae(100)	vadinBC27_wastewater-sludge_group(100)
Otu1369	1	Bacteria(100)	Bacteroidetes(100)	Bacteroidia(100)	Bacteroidales(100)	Marinilabiaceae(100)	Natronoflexus(100)
Otu1370	1	Bacteria(100)	Bacteroidetes(100)	unclassified(100)	unclassified(100)	unclassified(100)	unclassified(100)
Otu1371	1	unknown(100)	unclassified(100)	unclassified(100)	unclassified(100)	unclassified(100)	unclassified(100)
Otu1372	1	Bacteria(100)	Firmicutes(100)	Clostridia(100)	unclassified(100)	unclassified(100)	unclassified(100)
Otu1373	1	Bacteria(100)	Spirochaetae(100)	Spirochaetes(100)	Spirochaetales(100)	Spirochaetaceae(100)	unclassified(100)
Otu1374	1	Bacteria(100)	Actinobacteria(100)	Actinobacteria(100)	Propionibacteriales(100)	Propionibacteriaceae(100)	unclassified(100)
Otu1375	1	Bacteria(100)	Firmicutes(100)	Clostridia(100)	Clostridiales(100)	Defluviitaleaceae(100)	Incertae_Sedis(100)
Otu1376	1	Bacteria(100)	Firmicutes(100)	Clostridia(100)	Clostridiales(100)	unclassified(100)	unclassified(100)
Otu1377	1	Bacteria(100)	unclassified(100)	unclassified(100)	unclassified(100)	unclassified(100)	unclassified(100)
Otu1378	1	Bacteria(100)	Bacteroidetes(100)	Flavobacteriia(100)	Flavobacteriales(100)	Flavobacteriaceae(100)	Gelidibacter(100)
Otu1379	1	Bacteria(100)	Firmicutes(100)	Bacilli(100)	Lactobacillales(100)	Lactobacillaceae(100)	Lactobacillus(100)
Otu1380	1	Bacteria(100)	Firmicutes(100)	Clostridia(100)	Clostridiales(100)	Caldicoprobacteraceae(100)	Caldicoprobacter(100)
Otu1381	1	Bacteria(100)	Firmicutes(100)	Clostridia(100)	Clostridiales(100)	Ruminococcaceae(100)	unclassified(100)
Otu1382	1	Bacteria(100)	unclassified(100)	unclassified(100)	unclassified(100)	unclassified(100)	unclassified(100)
Otu1383	1	Bacteria(100)	Firmicutes(100)	Clostridia(100)	Thermoanaerobacterales(100)	Thermoanaerobacteraceae(100)	Gelria(100)
Otu1384	1	Bacteria(100)	Firmicutes(100)	Clostridia(100)	unclassified(100)	unclassified(100)	unclassified(100)
Otu1385	1	Bacteria(100)	Firmicutes(100)	Clostridia(100)	Clostridiales(100)	unclassified(100)	unclassified(100)
Otu1386	1	Bacteria(100)	unclassified(100)	unclassified(100)	unclassified(100)	unclassified(100)	unclassified(100)
Otu1387	1	Bacteria(100)	Bacteroidetes(100)	unclassified(100)	unclassified(100)	unclassified(100)	unclassified(100)
Otu1388	1	Bacteria(100)	Firmicutes(100)	Clostridia(100)	Thermoanaerobacterales(100)	Thermoanaerobacteraceae(100)	Gelria(100)
Otu1389	1	Bacteria(100)	unclassified(100)	unclassified(100)	unclassified(100)	unclassified(100)	unclassified(100)
Otu1390	1	Bacteria(100)	unclassified(100)	unclassified(100)	unclassified(100)	unclassified(100)	unclassified(100)
Otu1391	1	Bacteria(100)	Actinobacteria(100)	Actinobacteria(100)	unclassified(100)	unclassified(100)	unclassified(100)
Otu1392	1	Bacteria(100)	Firmicutes(100)	Clostridia(100)	Thermoanaerobacterales(100)	Thermoanaerobacteraceae(100)	Gelria(100)
Otu1393	1	Bacteria(100)	unclassified(100)	unclassified(100)	unclassified(100)	unclassified(100)	unclassified(100)
Otu1394	1	Bacteria(100)	Tenericutes(100)	Mollicutes(100)	unclassified(100)	unclassified(100)	unclassified(100)
Otu1395	1	Bacteria(100)	unclassified(100)	unclassified(100)	unclassified(100)	unclassified(100)	unclassified(100)
Otu1396	1	Bacteria(100)	unclassified(100)	unclassified(100)	unclassified(100)	unclassified(100)	unclassified(100)
Otu1397	1	Bacteria(100)	Firmicutes(100)	Clostridia(100)	Clostridiales(100)	Ruminococcaceae(100)	unclassified(100)
Otu1398	1	Bacteria(100)	unclassified(100)	unclassified(100)	unclassified(100)	unclassified(100)	unclassified(100)
Otu1399	1	Bacteria(100)	unclassified(100)	unclassified(100)	unclassified(100)	unclassified(100)	unclassified(100)
Otu1400	1	Bacteria(100)	Bacteroidetes(100)	Bacteroidia(100)	Bacteroidales(100)	Rikenellaceae(100)	RC9_gut_group(100)
Otu1401	1	Bacteria(100)	Firmicutes(100)	Clostridia(100)	Clostridiales(100)	Family_XI(100)	Tissierella(100)
Otu1402	1	Bacteria(100)	unclassified(100)	unclassified(100)	unclassified(100)	unclassified(100)	unclassified(100)
Otu1403	1	Bacteria(100)	Firmicutes(100)	unclassified(100)	unclassified(100)	unclassified(100)	unclassified(100)
Otu1404	1	Bacteria(100)	Bacteroidetes(100)	Bacteroidia(100)	Bacteroidales(100)	unclassified(100)	unclassified(100)
Otu1405	1	Bacteria(100)	unclassified(100)	unclassified(100)	unclassified(100)	unclassified(100)	unclassified(100)
Otu1406	1	Bacteria(100)	Firmicutes(100)	Negativicutes(100)	Selenomonadales(100)	Veillonellaceae(100)	Sporomusa(100)
Otu1407	1	Bacteria(100)	Firmicutes(100)	Clostridia(100)	Clostridiales(100)	Caldicoprobacteraceae(100)	Caldicoprobacter(100)
Otu1408	1	Bacteria(100)	unclassified(100)	unclassified(100)	unclassified(100)	unclassified(100)	unclassified(100)
Otu1409	1	Bacteria(100)	Firmicutes(100)	Clostridia(100)	Clostridiales(100)	Syntrophomonadaceae(100)	Dethiobacter(100)
Otu1410	1	Bacteria(100)	Firmicutes(100)	Clostridia(100)	Clostridiales(100)	Peptococcaceae(100)	Desulfitibacter(100)
Otu1411	1	Bacteria(100)	Chloroflexi(100)	Dehalococcoidia(100)	unclassified(100)	unclassified(100)	unclassified(100)
Otu1412	1	Bacteria(100)	Firmicutes(100)	unclassified(100)	unclassified(100)	unclassified(100)	unclassified(100)
Otu1413	1	Bacteria(100)	unclassified(100)	unclassified(100)	unclassified(100)	unclassified(100)	unclassified(100)
Otu1414	1	Bacteria(100)	Fibrobacteres(100)	Fibrobacteria(100)	Fibrobacterales(100)	Fibrobacteraceae(100)	Fibrobacter(100)
Otu1415	1	Bacteria(100)	unclassified(100)	unclassified(100)	unclassified(100)	unclassified(100)	unclassified(100)
Otu1416	1	Bacteria(100)	Firmicutes(100)	Clostridia(100)	Clostridiales(100)	Family_XIII(100)	unclassified(100)
Otu1417	1	Bacteria(100)	Bacteroidetes(100)	Bacteroidia(100)	Bacteroidales(100)	Porphyromonadaceae(100)	Paludibacter(100)
Otu1418	1	Bacteria(100)	Firmicutes(100)	Clostridia(100)	Clostridiales(100)	Family_XIII(100)	Anaerovorax(100)
Otu1419	1	Bacteria(100)	Firmicutes(100)	Clostridia(100)	Thermoanaerobacterales(100)	Thermoanaerobacteraceae(100)	Gelria(100)
Otu1420	1	Bacteria(100)	Firmicutes(100)	Clostridia(100)	Thermoanaerobacterales(100)	Thermoanaerobacteraceae(100)	Gelria(100)
Otu1421	1	Bacteria(100)	Tenericutes(100)	Mollicutes(100)	Acholeplasmatales(100)	Acholeplasmataceae(100)	Acholeplasma(100)
Otu1422	1	Bacteria(100)	Firmicutes(100)	Clostridia(100)	Clostridiales(100)	unclassified(100)	unclassified(100)
Otu1423	1	Bacteria(100)	unclassified(100)	unclassified(100)	unclassified(100)	unclassified(100)	unclassified(100)
Otu1424	1	Bacteria(100)	Tenericutes(100)	Mollicutes(100)	Acholeplasmatales(100)	Acholeplasmataceae(100)	Acholeplasma(100)
Otu1425	1	Bacteria(100)	Chloroflexi(100)	Dehalococcoidia(100)	unclassified(100)	unclassified(100)	unclassified(100)
Otu1426	1	Bacteria(100)	Spirochaetae(100)	Spirochaetes(100)	Spirochaetales(100)	Spirochaetaceae(100)	unclassified(100)
Otu1427	1	Bacteria(100)	unclassified(100)	unclassified(100)	unclassified(100)	unclassified(100)	unclassified(100)
Otu1428	1	Bacteria(100)	unclassified(100)	unclassified(100)	unclassified(100)	unclassified(100)	unclassified(100)
Otu1429	1	Bacteria(100)	unclassified(100)	unclassified(100)	unclassified(100)	unclassified(100)	unclassified(100)
Otu1430	1	Bacteria(100)	Bacteroidetes(100)	unclassified(100)	unclassified(100)	unclassified(100)	unclassified(100)
Otu1431	1	Bacteria(100)	Planctomycetes(100)	Phycisphaerae(100)	unclassified(100)	unclassified(100)	unclassified(100)
Otu1432	1	Bacteria(100)	unclassified(100)	unclassified(100)	unclassified(100)	unclassified(100)	unclassified(100)
Otu1433	1	Bacteria(100)	unclassified(100)	unclassified(100)	unclassified(100)	unclassified(100)	unclassified(100)
Otu1434	1	Bacteria(100)	Firmicutes(100)	Clostridia(100)	Clostridiales(100)	unclassified(100)	unclassified(100)
Otu1435	1	Bacteria(100)	Firmicutes(100)	Clostridia(100)	Clostridiales(100)	unclassified(100)	unclassified(100)
Otu1436	1	Bacteria(100)	unclassified(100)	unclassified(100)	unclassified(100)	unclassified(100)	unclassified(100)
Otu1437	1	Bacteria(100)	Firmicutes(100)	Clostridia(100)	Clostridiales(100)	Family_XI(100)	Gallicola(100)
Otu1438	1	Bacteria(100)	Proteobacteria(100)	Betaproteobacteria(100)	Burkholderiales(100)	Comamonadaceae(100)	Delftia(100)
Otu1439	1	Bacteria(100)	Firmicutes(100)	Clostridia(100)	Clostridiales(100)	Family_XI(100)	Tepidimicrobium(100)
Otu1440	1	Bacteria(100)	unclassified(100)	unclassified(100)	unclassified(100)	unclassified(100)	unclassified(100)
Otu1441	1	Bacteria(100)	Firmicutes(100)	OPB54(100)	unclassified(100)	unclassified(100)	unclassified(100)
Otu1442	1	Bacteria(100)	Bacteroidetes(100)	unclassified(100)	unclassified(100)	unclassified(100)	unclassified(100)
Otu1443	1	Bacteria(100)	Spirochaetae(100)	Spirochaetes(100)	Spirochaetales(100)	Spirochaetaceae(100)	Spirochaeta(100)
Otu1444	1	Bacteria(100)	unclassified(100)	unclassified(100)	unclassified(100)	unclassified(100)	unclassified(100)
Otu1445	1	Bacteria(100)	Bacteroidetes(100)	Bacteroidia(100)	Bacteroidales(100)	unclassified(100)	unclassified(100)
Otu1446	1	Bacteria(100)	Firmicutes(100)	Clostridia(100)	Thermoanaerobacterales(100)	Thermoanaerobacteraceae(100)	Gelria(100)
Otu1447	1	Bacteria(100)	Firmicutes(100)	OPB54(100)	unclassified(100)	unclassified(100)	unclassified(100)
Otu1448	1	Bacteria(100)	unclassified(100)	unclassified(100)	unclassified(100)	unclassified(100)	unclassified(100)
Otu1449	1	Bacteria(100)	Tenericutes(100)	Mollicutes(100)	Acholeplasmatales(100)	Acholeplasmataceae(100)	Acholeplasma(100)
Otu1450	1	Bacteria(100)	Actinobacteria(100)	Actinobacteria(100)	Propionibacteriales(100)	Propionibacteriaceae(100)	unclassified(100)
Otu1451	1	Bacteria(100)	unclassified(100)	unclassified(100)	unclassified(100)	unclassified(100)	unclassified(100)
Otu1452	1	Bacteria(100)	Firmicutes(100)	Clostridia(100)	Clostridiales(100)	unclassified(100)	unclassified(100)
Otu1453	1	Bacteria(100)	Firmicutes(100)	Clostridia(100)	Clostridiales(100)	Family_XI(100)	Gallicola(100)
Otu1454	1	Bacteria(100)	Firmicutes(100)	Clostridia(100)	Thermoanaerobacterales(100)	Thermoanaerobacteraceae(100)	Gelria(100)
Otu1455	1	Bacteria(100)	Bacteroidetes(100)	unclassified(100)	unclassified(100)	unclassified(100)	unclassified(100)
Otu1456	1	Bacteria(100)	Firmicutes(100)	Clostridia(100)	Clostridiales(100)	unclassified(100)	unclassified(100)
Otu1457	1	Bacteria(100)	Firmicutes(100)	Clostridia(100)	Clostridiales(100)	unclassified(100)	unclassified(100)
Otu1458	1	Bacteria(100)	Firmicutes(100)	Clostridia(100)	Clostridiales(100)	Lachnospiraceae(100)	unclassified(100)
Otu1459	1	Bacteria(100)	Lentisphaerae(100)	unclassified(100)	unclassified(100)	unclassified(100)	unclassified(100)
Otu1460	1	Bacteria(100)	unclassified(100)	unclassified(100)	unclassified(100)	unclassified(100)	unclassified(100)
Otu1461	1	Bacteria(100)	Firmicutes(100)	Clostridia(100)	Clostridiales(100)	Peptococcaceae(100)	unclassified(100)
Otu1462	1	Bacteria(100)	unclassified(100)	unclassified(100)	unclassified(100)	unclassified(100)	unclassified(100)
Otu1463	1	Bacteria(100)	Firmicutes(100)	Clostridia(100)	Clostridiales(100)	Family_XI(100)	Sedimentibacter(100)
Otu1464	1	Bacteria(100)	Firmicutes(100)	Clostridia(100)	Thermoanaerobacterales(100)	Thermoanaerobacteraceae(100)	Gelria(100)
Otu1465	1	Bacteria(100)	Firmicutes(100)	unclassified(100)	unclassified(100)	unclassified(100)	unclassified(100)
Otu1466	1	Bacteria(100)	Bacteroidetes(100)	Bacteroidia(100)	Bacteroidales(100)	Rikenellaceae(100)	RC9_gut_group(100)
Otu1467	1	Bacteria(100)	Firmicutes(100)	OPB54(100)	unclassified(100)	unclassified(100)	unclassified(100)
Otu1468	1	Bacteria(100)	Tenericutes(100)	Mollicutes(100)	RF9(100)	unclassified(100)	unclassified(100)
Otu1469	1	Bacteria(100)	Bacteroidetes(100)	Bacteroidia(100)	Bacteroidales(100)	Porphyromonadaceae(100)	unclassified(100)
Otu1470	1	Bacteria(100)	Firmicutes(100)	Clostridia(100)	unclassified(100)	unclassified(100)	unclassified(100)
Otu1471	1	Bacteria(100)	Firmicutes(100)	Clostridia(100)	Thermoanaerobacterales(100)	Thermoanaerobacteraceae(100)	Gelria(100)
Otu1472	1	Bacteria(100)	Bacteroidetes(100)	Bacteroidia(100)	Bacteroidales(100)	Rikenellaceae(100)	RC9_gut_group(100)
Otu1473	1	Bacteria(100)	Firmicutes(100)	unclassified(100)	unclassified(100)	unclassified(100)	unclassified(100)
Otu1474	1	Bacteria(100)	unclassified(100)	unclassified(100)	unclassified(100)	unclassified(100)	unclassified(100)
Otu1475	1	Bacteria(100)	Firmicutes(100)	unclassified(100)	unclassified(100)	unclassified(100)	unclassified(100)
Otu1476	1	Bacteria(100)	Bacteroidetes(100)	Bacteroidia(100)	Bacteroidales(100)	Porphyromonadaceae(100)	unclassified(100)
Otu1477	1	Bacteria(100)	Bacteroidetes(100)	unclassified(100)	unclassified(100)	unclassified(100)	unclassified(100)
Otu1478	1	Bacteria(100)	unclassified(100)	unclassified(100)	unclassified(100)	unclassified(100)	unclassified(100)
Otu1479	1	Bacteria(100)	Firmicutes(100)	Clostridia(100)	Clostridiales(100)	Family_XIII(100)	unclassified(100)
Otu1480	1	Bacteria(100)	Firmicutes(100)	Clostridia(100)	Thermoanaerobacterales(100)	Thermoanaerobacteraceae(100)	Gelria(100)
Otu1481	1	Bacteria(100)	Proteobacteria(100)	Gammaproteobacteria(100)	unclassified(100)	unclassified(100)	unclassified(100)
Otu1482	1	Bacteria(100)	Spirochaetae(100)	Spirochaetes(100)	Spirochaetales(100)	Spirochaetaceae(100)	unclassified(100)
Otu1483	1	Bacteria(100)	unclassified(100)	unclassified(100)	unclassified(100)	unclassified(100)	unclassified(100)
Otu1484	1	Bacteria(100)	unclassified(100)	unclassified(100)	unclassified(100)	unclassified(100)	unclassified(100)
Otu1485	1	Bacteria(100)	Actinobacteria(100)	Actinobacteria(100)	Actinomycetales(100)	Actinomycetaceae(100)	Actinomyces(100)
Otu1486	1	Bacteria(100)	unclassified(100)	unclassified(100)	unclassified(100)	unclassified(100)	unclassified(100)
Otu1487	1	Bacteria(100)	unclassified(100)	unclassified(100)	unclassified(100)	unclassified(100)	unclassified(100)
Otu1488	1	Bacteria(100)	Firmicutes(100)	Clostridia(100)	Clostridiales(100)	Peptococcaceae(100)	Pelotomaculum(100)
Otu1489	1	Bacteria(100)	Proteobacteria(100)	Deltaproteobacteria(100)	Desulfuromonadales(100)	GR-WP33-58(100)	unclassified(100)
Otu1490	1	Bacteria(100)	Firmicutes(100)	Clostridia(100)	Clostridiales(100)	Ruminococcaceae(100)	unclassified(100)
Otu1491	1	Bacteria(100)	Tenericutes(100)	Mollicutes(100)	NB1-n(100)	unclassified(100)	unclassified(100)
Otu1492	1	Bacteria(100)	Firmicutes(100)	Clostridia(100)	Clostridiales(100)	Ruminococcaceae(100)	Fastidiosipila(100)
Otu1493	1	Bacteria(100)	Proteobacteria(100)	Alphaproteobacteria(100)	Caulobacterales(100)	Caulobacteraceae(100)	Brevundimonas(100)
Otu1494	1	Bacteria(100)	Spirochaetae(100)	Spirochaetes(100)	Spirochaetes_Incertae_Sedis(100)	Unknown_Family(100)	Candidatus_Cloacamonas(100)
Otu1495	1	Bacteria(100)	Bacteroidetes(100)	Bacteroidia(100)	Bacteroidales(100)	unclassified(100)	unclassified(100)
Otu1496	1	Bacteria(100)	Spirochaetae(100)	Spirochaetes(100)	Spirochaetales(100)	Spirochaetaceae(100)	Spirochaeta(100)
Otu1497	1	Bacteria(100)	Actinobacteria(100)	Actinobacteria(100)	Actinomycetales(100)	Actinomycetaceae(100)	Actinomyces(100)
Otu1498	1	Bacteria(100)	Firmicutes(100)	Clostridia(100)	Thermoanaerobacterales(100)	Thermoanaerobacteraceae(100)	Gelria(100)
Otu1499	1	Bacteria(100)	Proteobacteria(100)	Gammaproteobacteria(100)	Xanthomonadales(100)	Xanthomonadaceae(100)	Aquimonas(100)
Otu1500	1	Bacteria(100)	unclassified(100)	unclassified(100)	unclassified(100)	unclassified(100)	unclassified(100)
Otu1501	1	Bacteria(100)	unclassified(100)	unclassified(100)	unclassified(100)	unclassified(100)	unclassified(100)
Otu1502	1	Bacteria(100)	unclassified(100)	unclassified(100)	unclassified(100)	unclassified(100)	unclassified(100)
Otu1503	1	Bacteria(100)	Firmicutes(100)	Clostridia(100)	Clostridiales(100)	Peptococcaceae(100)	Cryptanaerobacter(100)
Otu1504	1	Bacteria(100)	Bacteroidetes(100)	Bacteroidia(100)	Bacteroidales(100)	Porphyromonadaceae(100)	Proteiniphilum(100)
Otu1505	1	Bacteria(100)	unclassified(100)	unclassified(100)	unclassified(100)	unclassified(100)	unclassified(100)
Otu1506	1	Bacteria(100)	unclassified(100)	unclassified(100)	unclassified(100)	unclassified(100)	unclassified(100)
Otu1507	1	Bacteria(100)	Firmicutes(100)	Clostridia(100)	unclassified(100)	unclassified(100)	unclassified(100)
Otu1508	1	Bacteria(100)	unclassified(100)	unclassified(100)	unclassified(100)	unclassified(100)	unclassified(100)
Otu1509	1	Bacteria(100)	unclassified(100)	unclassified(100)	unclassified(100)	unclassified(100)	unclassified(100)
Otu1510	1	Bacteria(100)	Tenericutes(100)	Mollicutes(100)	Acholeplasmatales(100)	Acholeplasmataceae(100)	Acholeplasma(100)
Otu1511	1	Bacteria(100)	unclassified(100)	unclassified(100)	unclassified(100)	unclassified(100)	unclassified(100)
Otu1512	1	Bacteria(100)	Firmicutes(100)	Clostridia(100)	Clostridiales(100)	unclassified(100)	unclassified(100)
Otu1513	1	Bacteria(100)	Synergistetes(100)	Synergistia(100)	Synergistales(100)	Synergistaceae(100)	Thermovirga(100)
Otu1514	1	Bacteria(100)	Candidate_division_JS1(100)	unclassified(100)	unclassified(100)	unclassified(100)	unclassified(100)
Otu1515	1	Bacteria(100)	unclassified(100)	unclassified(100)	unclassified(100)	unclassified(100)	unclassified(100)
Otu1516	1	Bacteria(100)	unclassified(100)	unclassified(100)	unclassified(100)	unclassified(100)	unclassified(100)
Otu1517	1	Bacteria(100)	Bacteroidetes(100)	Sphingobacteriia(100)	Sphingobacteriales(100)	WCHB1-69(100)	unclassified(100)
Otu1518	1	Bacteria(100)	Tenericutes(100)	Mollicutes(100)	NB1-n(100)	unclassified(100)	unclassified(100)
Otu1519	1	Bacteria(100)	Firmicutes(100)	Clostridia(100)	D8A-2(100)	unclassified(100)	unclassified(100)
Otu1520	1	Bacteria(100)	unclassified(100)	unclassified(100)	unclassified(100)	unclassified(100)	unclassified(100)
Otu1521	1	Bacteria(100)	unclassified(100)	unclassified(100)	unclassified(100)	unclassified(100)	unclassified(100)
Otu1522	1	Bacteria(100)	unclassified(100)	unclassified(100)	unclassified(100)	unclassified(100)	unclassified(100)
Otu1523	1	Bacteria(100)	Firmicutes(100)	Clostridia(100)	Clostridiales(100)	unclassified(100)	unclassified(100)
Otu1524	1	Bacteria(100)	Tenericutes(100)	Mollicutes(100)	NB1-n(100)	unclassified(100)	unclassified(100)
Otu1525	1	Bacteria(100)	Spirochaetae(100)	Spirochaetes(100)	unclassified(100)	unclassified(100)	unclassified(100)
Otu1526	1	Bacteria(100)	Spirochaetae(100)	Spirochaetes(100)	Spirochaetales(100)	Spirochaetaceae(100)	Spirochaeta(100)
Otu1527	1	Bacteria(100)	Firmicutes(100)	Clostridia(100)	Clostridiales(100)	Family_XIV(100)	Anaerobranca(100)
Otu1528	1	Bacteria(100)	unclassified(100)	unclassified(100)	unclassified(100)	unclassified(100)	unclassified(100)
Otu1529	1	Bacteria(100)	Firmicutes(100)	Clostridia(100)	Thermoanaerobacterales(100)	Thermoanaerobacteraceae(100)	Gelria(100)
Otu1530	1	Bacteria(100)	Planctomycetes(100)	Phycisphaerae(100)	KCLunmb-38-53(100)	unclassified(100)	unclassified(100)
Otu1531	1	Bacteria(100)	Firmicutes(100)	Clostridia(100)	Thermoanaerobacterales(100)	Thermoanaerobacteraceae(100)	Gelria(100)
Otu1532	1	Bacteria(100)	unclassified(100)	unclassified(100)	unclassified(100)	unclassified(100)	unclassified(100)
Otu1533	1	Bacteria(100)	Proteobacteria(100)	unclassified(100)	unclassified(100)	unclassified(100)	unclassified(100)
Otu1534	1	Bacteria(100)	Firmicutes(100)	Clostridia(100)	Thermoanaerobacterales(100)	Thermoanaerobacteraceae(100)	Gelria(100)
Otu1535	1	Bacteria(100)	Bacteroidetes(100)	Bacteroidia(100)	Bacteroidales(100)	unclassified(100)	unclassified(100)
Otu1536	1	Bacteria(100)	Chloroflexi(100)	Caldilineae(100)	Caldilineales(100)	Caldilineaceae(100)	unclassified(100)
Otu1537	1	Bacteria(100)	Firmicutes(100)	Clostridia(100)	Thermoanaerobacterales(100)	Thermoanaerobacteraceae(100)	Gelria(100)
Otu1538	1	Bacteria(100)	Bacteroidetes(100)	Bacteroidia(100)	Bacteroidales(100)	unclassified(100)	unclassified(100)
Otu1539	1	Bacteria(100)	Firmicutes(100)	Clostridia(100)	Clostridiales(100)	Ruminococcaceae(100)	unclassified(100)
Otu1540	1	Bacteria(100)	Firmicutes(100)	unclassified(100)	unclassified(100)	unclassified(100)	unclassified(100)
Otu1541	1	Bacteria(100)	Spirochaetae(100)	Spirochaetes(100)	Spirochaetales(100)	PL-11B10(100)	unclassified(100)
Otu1542	1	Bacteria(100)	Firmicutes(100)	Clostridia(100)	Clostridiales(100)	Lachnospiraceae(100)	unclassified(100)
Otu1543	1	Bacteria(100)	Bacteroidetes(100)	Bacteroidia(100)	Bacteroidales(100)	Rikenellaceae(100)	vadinBC27_wastewater-sludge_group(100)
Otu1544	1	Bacteria(100)	Firmicutes(100)	unclassified(100)	unclassified(100)	unclassified(100)	unclassified(100)
Otu1545	1	Bacteria(100)	Firmicutes(100)	Clostridia(100)	Clostridiales(100)	Family_XIV(100)	Anaerobranca(100)
Otu1546	1	Bacteria(100)	Bacteroidetes(100)	Bacteroidia(100)	Bacteroidales(100)	unclassified(100)	unclassified(100)
Otu1547	1	Bacteria(100)	Firmicutes(100)	Clostridia(100)	Thermoanaerobacterales(100)	Thermoanaerobacteraceae(100)	Gelria(100)
Otu1548	1	Bacteria(100)	Firmicutes(100)	Clostridia(100)	Thermoanaerobacterales(100)	Family_III(100)	Tepidanaerobacter(100)
Otu1549	1	Bacteria(100)	Proteobacteria(100)	Deltaproteobacteria(100)	Desulfuromonadales(100)	unclassified(100)	unclassified(100)
Otu1550	1	Bacteria(100)	Firmicutes(100)	Clostridia(100)	Clostridiales(100)	unclassified(100)	unclassified(100)
Otu1551	1	Bacteria(100)	Firmicutes(100)	Clostridia(100)	Clostridiales(100)	Family_XI(100)	Tissierella(100)
Otu1552	1	Bacteria(100)	unclassified(100)	unclassified(100)	unclassified(100)	unclassified(100)	unclassified(100)
Otu1553	1	Bacteria(100)	Proteobacteria(100)	Gammaproteobacteria(100)	Xanthomonadales(100)	Xanthomonadaceae(100)	Luteimonas(100)
Otu1554	1	Bacteria(100)	Firmicutes(100)	Clostridia(100)	Clostridiales(100)	Ruminococcaceae(100)	unclassified(100)
Otu1555	1	Bacteria(100)	Firmicutes(100)	unclassified(100)	unclassified(100)	unclassified(100)	unclassified(100)
Otu1556	1	Bacteria(100)	Firmicutes(100)	Bacilli(100)	Bacillales(100)	unclassified(100)	unclassified(100)
Otu1557	1	Bacteria(100)	unclassified(100)	unclassified(100)	unclassified(100)	unclassified(100)	unclassified(100)
Otu1558	1	Bacteria(100)	unclassified(100)	unclassified(100)	unclassified(100)	unclassified(100)	unclassified(100)
Otu1559	1	Bacteria(100)	unclassified(100)	unclassified(100)	unclassified(100)	unclassified(100)	unclassified(100)
Otu1560	1	Bacteria(100)	Lentisphaerae(100)	Oligosphaeria(100)	Oligosphaerales(100)	Oligosphaeraceae(100)	Oligosphaera(100)
Otu1561	1	Bacteria(100)	Firmicutes(100)	Clostridia(100)	unclassified(100)	unclassified(100)	unclassified(100)
Otu1562	1	Bacteria(100)	Bacteroidetes(100)	unclassified(100)	unclassified(100)	unclassified(100)	unclassified(100)
Otu1563	1	Bacteria(100)	unclassified(100)	unclassified(100)	unclassified(100)	unclassified(100)	unclassified(100)
Otu1564	1	Bacteria(100)	unclassified(100)	unclassified(100)	unclassified(100)	unclassified(100)	unclassified(100)
Otu1565	1	Bacteria(100)	unclassified(100)	unclassified(100)	unclassified(100)	unclassified(100)	unclassified(100)
Otu1566	1	Bacteria(100)	unclassified(100)	unclassified(100)	unclassified(100)	unclassified(100)	unclassified(100)
Otu1567	1	Bacteria(100)	Bacteroidetes(100)	Bacteroidia(100)	Bacteroidales(100)	COB_P4-1_termite_group(100)	unclassified(100)
Otu1568	1	Bacteria(100)	Lentisphaerae(100)	unclassified(100)	unclassified(100)	unclassified(100)	unclassified(100)
Otu1569	1	Bacteria(100)	Firmicutes(100)	Clostridia(100)	D8A-2(100)	unclassified(100)	unclassified(100)
Otu1570	1	Bacteria(100)	Firmicutes(100)	Clostridia(100)	Thermoanaerobacterales(100)	Thermoanaerobacteraceae(100)	Gelria(100)
Otu1571	1	Bacteria(100)	unclassified(100)	unclassified(100)	unclassified(100)	unclassified(100)	unclassified(100)
Otu1572	1	Bacteria(100)	unclassified(100)	unclassified(100)	unclassified(100)	unclassified(100)	unclassified(100)
Otu1573	1	Bacteria(100)	Bacteroidetes(100)	Bacteroidia(100)	Bacteroidales(100)	unclassified(100)	unclassified(100)
Otu1574	1	Bacteria(100)	unclassified(100)	unclassified(100)	unclassified(100)	unclassified(100)	unclassified(100)
Otu1575	1	Bacteria(100)	Firmicutes(100)	OPB54(100)	unclassified(100)	unclassified(100)	unclassified(100)
Otu1576	1	Bacteria(100)	Firmicutes(100)	Clostridia(100)	Clostridiales(100)	Eubacteriaceae(100)	unclassified(100)
Otu1577	1	Bacteria(100)	Firmicutes(100)	Clostridia(100)	D8A-2(100)	unclassified(100)	unclassified(100)
Otu1578	1	Bacteria(100)	unclassified(100)	unclassified(100)	unclassified(100)	unclassified(100)	unclassified(100)
Otu1579	1	Bacteria(100)	Firmicutes(100)	Clostridia(100)	Thermoanaerobacterales(100)	Thermoanaerobacteraceae(100)	Gelria(100)
Otu1580	1	Bacteria(100)	Firmicutes(100)	unclassified(100)	unclassified(100)	unclassified(100)	unclassified(100)
Otu1581	1	Bacteria(100)	Firmicutes(100)	Clostridia(100)	Clostridiales(100)	Peptococcaceae(100)	Pelotomaculum(100)
Otu1582	1	Bacteria(100)	Firmicutes(100)	Clostridia(100)	Clostridiales(100)	Ruminococcaceae(100)	Fastidiosipila(100)
Otu1583	1	Bacteria(100)	Firmicutes(100)	unclassified(100)	unclassified(100)	unclassified(100)	unclassified(100)
Otu1584	1	Bacteria(100)	Tenericutes(100)	Mollicutes(100)	Acholeplasmatales(100)	Acholeplasmataceae(100)	Acholeplasma(100)
Otu1585	1	Bacteria(100)	Proteobacteria(100)	unclassified(100)	unclassified(100)	unclassified(100)	unclassified(100)
Otu1586	1	Bacteria(100)	Bacteroidetes(100)	Bacteroidia(100)	Bacteroidales(100)	Rikenellaceae(100)	RC9_gut_group(100)
Otu1587	1	Bacteria(100)	Firmicutes(100)	Clostridia(100)	Clostridiales(100)	unclassified(100)	unclassified(100)
Otu1588	1	Bacteria(100)	Firmicutes(100)	Clostridia(100)	Clostridiales(100)	Peptococcaceae(100)	Desulfitibacter(100)
Otu1589	1	Bacteria(100)	Firmicutes(100)	OPB54(100)	unclassified(100)	unclassified(100)	unclassified(100)
Otu1590	1	Bacteria(100)	Firmicutes(100)	Clostridia(100)	Thermoanaerobacterales(100)	Thermoanaerobacteraceae(100)	Gelria(100)
Otu1591	1	Bacteria(100)	Firmicutes(100)	Clostridia(100)	Thermoanaerobacterales(100)	Thermoanaerobacteraceae(100)	Gelria(100)
Otu1592	1	Bacteria(100)	unclassified(100)	unclassified(100)	unclassified(100)	unclassified(100)	unclassified(100)
Otu1593	1	Bacteria(100)	Actinobacteria(100)	Actinobacteria(100)	Micrococcales(100)	unclassified(100)	unclassified(100)
Otu1594	1	Bacteria(100)	Bacteroidetes(100)	Sphingobacteriia(100)	Sphingobacteriales(100)	S15A-MN91(100)	unclassified(100)
Otu1595	1	Bacteria(100)	Spirochaetae(100)	Spirochaetes(100)	Spirochaetales(100)	Spirochaetaceae(100)	Spirochaeta(100)
Otu1596	1	Bacteria(100)	Firmicutes(100)	Clostridia(100)	Thermoanaerobacterales(100)	Thermoanaerobacteraceae(100)	Gelria(100)
Otu1597	1	Bacteria(100)	Tenericutes(100)	Mollicutes(100)	Acholeplasmatales(100)	Acholeplasmataceae(100)	Acholeplasma(100)
Otu1598	1	Bacteria(100)	Spirochaetae(100)	Spirochaetes(100)	unclassified(100)	unclassified(100)	unclassified(100)
Otu1599	1	Bacteria(100)	Firmicutes(100)	Clostridia(100)	Clostridiales(100)	unclassified(100)	unclassified(100)
Otu1600	1	Bacteria(100)	Firmicutes(100)	Clostridia(100)	Clostridiales(100)	Caldicoprobacteraceae(100)	Caldicoprobacter(100)
Otu1601	1	Bacteria(100)	Firmicutes(100)	Clostridia(100)	D8A-2(100)	unclassified(100)	unclassified(100)
Otu1602	1	Bacteria(100)	Spirochaetae(100)	Spirochaetes(100)	Spirochaetales(100)	Spirochaetaceae(100)	Treponema(100)
Otu1603	1	Bacteria(100)	Firmicutes(100)	Clostridia(100)	unclassified(100)	unclassified(100)	unclassified(100)
Otu1604	1	Bacteria(100)	Firmicutes(100)	Clostridia(100)	Clostridiales(100)	Ruminococcaceae(100)	unclassified(100)
Otu1605	1	Bacteria(100)	Bacteroidetes(100)	Bacteroidia(100)	Bacteroidales(100)	unclassified(100)	unclassified(100)
Otu1606	1	Bacteria(100)	Firmicutes(100)	Clostridia(100)	unclassified(100)	unclassified(100)	unclassified(100)
Otu1607	1	Bacteria(100)	Firmicutes(100)	unclassified(100)	unclassified(100)	unclassified(100)	unclassified(100)
Otu1608	1	Bacteria(100)	Firmicutes(100)	unclassified(100)	unclassified(100)	unclassified(100)	unclassified(100)
Otu1609	1	Bacteria(100)	Firmicutes(100)	Clostridia(100)	Thermoanaerobacterales(100)	Thermoanaerobacteraceae(100)	Gelria(100)
Otu1610	1	Bacteria(100)	Firmicutes(100)	Clostridia(100)	Thermoanaerobacterales(100)	Thermoanaerobacteraceae(100)	Gelria(100)
Otu1611	1	Bacteria(100)	Proteobacteria(100)	Gammaproteobacteria(100)	unclassified(100)	unclassified(100)	unclassified(100)
Otu1612	1	Bacteria(100)	unclassified(100)	unclassified(100)	unclassified(100)	unclassified(100)	unclassified(100)
Otu1613	1	Bacteria(100)	Firmicutes(100)	Clostridia(100)	Thermoanaerobacterales(100)	Thermoanaerobacteraceae(100)	Gelria(100)
Otu1614	1	Bacteria(100)	Bacteroidetes(100)	Bacteroidia(100)	Bacteroidales(100)	Rikenellaceae(100)	unclassified(100)
Otu1615	1	Bacteria(100)	Proteobacteria(100)	Deltaproteobacteria(100)	Desulfuromonadales(100)	Desulfuromonadaceae(100)	Pelobacter(100)
Otu1616	1	Bacteria(100)	unclassified(100)	unclassified(100)	unclassified(100)	unclassified(100)	unclassified(100)
Otu1617	1	Bacteria(100)	unclassified(100)	unclassified(100)	unclassified(100)	unclassified(100)	unclassified(100)
Otu1618	1	Bacteria(100)	Bacteroidetes(100)	unclassified(100)	unclassified(100)	unclassified(100)	unclassified(100)
Otu1619	1	Bacteria(100)	Firmicutes(100)	unclassified(100)	unclassified(100)	unclassified(100)	unclassified(100)
Otu1620	1	Bacteria(100)	Fibrobacteres(100)	Fibrobacteria(100)	Fibrobacterales(100)	Fibrobacteraceae(100)	unclassified(100)
Otu1621	1	unknown(100)	unclassified(100)	unclassified(100)	unclassified(100)	unclassified(100)	unclassified(100)
Otu1622	1	Bacteria(100)	Actinobacteria(100)	Actinobacteria(100)	unclassified(100)	unclassified(100)	unclassified(100)
Otu1623	1	Bacteria(100)	Firmicutes(100)	Clostridia(100)	Clostridiales(100)	unclassified(100)	unclassified(100)
Otu1624	1	Bacteria(100)	Bacteroidetes(100)	Bacteroidia(100)	Bacteroidales(100)	Porphyromonadaceae(100)	Proteiniphilum(100)
Otu1625	1	Bacteria(100)	Chloroflexi(100)	Dehalococcoidia(100)	vadinBA26(100)	unclassified(100)	unclassified(100)
Otu1626	1	Bacteria(100)	Firmicutes(100)	Clostridia(100)	Thermoanaerobacterales(100)	Thermoanaerobacteraceae(100)	Gelria(100)
Otu1627	1	Bacteria(100)	Firmicutes(100)	unclassified(100)	unclassified(100)	unclassified(100)	unclassified(100)
Otu1628	1	Bacteria(100)	unclassified(100)	unclassified(100)	unclassified(100)	unclassified(100)	unclassified(100)
Otu1629	1	Bacteria(100)	Firmicutes(100)	Clostridia(100)	Thermoanaerobacterales(100)	Thermoanaerobacteraceae(100)	Gelria(100)
Otu1630	1	Bacteria(100)	Firmicutes(100)	Clostridia(100)	Clostridiales(100)	unclassified(100)	unclassified(100)
Otu1631	1	Bacteria(100)	Firmicutes(100)	Clostridia(100)	Thermoanaerobacterales(100)	SRB2(100)	unclassified(100)
Otu1632	1	Bacteria(100)	Firmicutes(100)	Clostridia(100)	Clostridiales(100)	Family_XIV(100)	Anaerobranca(100)
Otu1633	1	Bacteria(100)	Firmicutes(100)	Clostridia(100)	Thermoanaerobacterales(100)	Thermoanaerobacteraceae(100)	Gelria(100)
Otu1634	1	Bacteria(100)	Tenericutes(100)	Mollicutes(100)	NB1-n(100)	unclassified(100)	unclassified(100)
Otu1635	1	Bacteria(100)	Tenericutes(100)	Mollicutes(100)	unclassified(100)	unclassified(100)	unclassified(100)
Otu1636	1	Bacteria(100)	Firmicutes(100)	Clostridia(100)	D8A-2(100)	unclassified(100)	unclassified(100)
Otu1637	1	Bacteria(100)	Tenericutes(100)	Mollicutes(100)	unclassified(100)	unclassified(100)	unclassified(100)
Otu1638	1	Bacteria(100)	Proteobacteria(100)	unclassified(100)	unclassified(100)	unclassified(100)	unclassified(100)
Otu1639	1	Bacteria(100)	unclassified(100)	unclassified(100)	unclassified(100)	unclassified(100)	unclassified(100)
Otu1640	1	Bacteria(100)	unclassified(100)	unclassified(100)	unclassified(100)	unclassified(100)	unclassified(100)
Otu1641	1	Bacteria(100)	Firmicutes(100)	Clostridia(100)	Clostridiales(100)	unclassified(100)	unclassified(100)
Otu1642	1	Bacteria(100)	Firmicutes(100)	unclassified(100)	unclassified(100)	unclassified(100)	unclassified(100)
Otu1643	1	Bacteria(100)	Firmicutes(100)	Clostridia(100)	Clostridiales(100)	unclassified(100)	unclassified(100)
Otu1644	1	Bacteria(100)	Firmicutes(100)	Clostridia(100)	Clostridiales(100)	Peptococcaceae(100)	Dehalobacterium(100)
Otu1645	1	Bacteria(100)	Firmicutes(100)	unclassified(100)	unclassified(100)	unclassified(100)	unclassified(100)
Otu1646	1	Bacteria(100)	Firmicutes(100)	Clostridia(100)	D8A-2(100)	unclassified(100)	unclassified(100)
Otu1647	1	Bacteria(100)	Firmicutes(100)	OPB54(100)	unclassified(100)	unclassified(100)	unclassified(100)
Otu1648	1	Bacteria(100)	unclassified(100)	unclassified(100)	unclassified(100)	unclassified(100)	unclassified(100)
Otu1649	1	Bacteria(100)	unclassified(100)	unclassified(100)	unclassified(100)	unclassified(100)	unclassified(100)
Otu1650	1	Bacteria(100)	Firmicutes(100)	Clostridia(100)	Clostridiales(100)	Ruminococcaceae(100)	unclassified(100)
Otu1651	1	Bacteria(100)	Firmicutes(100)	Clostridia(100)	unclassified(100)	unclassified(100)	unclassified(100)
Otu1652	1	Bacteria(100)	Firmicutes(100)	Clostridia(100)	Clostridiales(100)	Peptococcaceae(100)	Desulfitibacter(100)
Otu1653	1	Bacteria(100)	Firmicutes(100)	Clostridia(100)	Thermoanaerobacterales(100)	Thermoanaerobacteraceae(100)	Gelria(100)
Otu1654	1	Bacteria(100)	Proteobacteria(100)	Betaproteobacteria(100)	Burkholderiales(100)	Alcaligenaceae(100)	Paenalcaligenes(100)
Otu1655	1	Bacteria(100)	Firmicutes(100)	Clostridia(100)	Thermoanaerobacterales(100)	Thermoanaerobacteraceae(100)	Gelria(100)
Otu1656	1	Bacteria(100)	Tenericutes(100)	Mollicutes(100)	Acholeplasmatales(100)	Acholeplasmataceae(100)	Acholeplasma(100)
Otu1657	1	Bacteria(100)	unclassified(100)	unclassified(100)	unclassified(100)	unclassified(100)	unclassified(100)
Otu1658	1	Bacteria(100)	Proteobacteria(100)	Betaproteobacteria(100)	Burkholderiales(100)	Comamonadaceae(100)	unclassified(100)
Otu1659	1	Bacteria(100)	Tenericutes(100)	Mollicutes(100)	Acholeplasmatales(100)	Acholeplasmataceae(100)	Acholeplasma(100)
Otu1660	1	Bacteria(100)	unclassified(100)	unclassified(100)	unclassified(100)	unclassified(100)	unclassified(100)
Otu1661	1	Bacteria(100)	Bacteroidetes(100)	Bacteroidia(100)	Bacteroidales(100)	Rikenellaceae(100)	unclassified(100)

## Sheet: Representative Sequences
>IG0ORQV01CQVML	Otu0001|6732
G-ATG-AA-C-G-C-TA-GC-GG-C-AGG-C--CT-AA-C--AC-A-T-GC-A-A-G--T-C--GA-G-GG-----------G-CAG--C-AC-A-----------------------------G-G-T-A--------------GCA-A---------------------T--A--CTG---------------------------G-G---TG--GC--G-------AC-C-GGC-GGA-T-GGGTGCG-T-A-AC-G-C-G--T-A-TG---CAA-C-CT-A-C-C-ATT--GA-T-T-G-G-G-GC--AT-AG-C--CC-----------------------G-A-A-G-AA-A-TTC-G-G-A-TT--AA-TA--C-T-C--C-A--T-A--A-…
>IG0ORQV01DUJYF	Otu0002|5507
G-ATG-AA-C-G-C-TA-GC-GA-T-AGG-C--CT-AA-C--AC-A-T-GC-A-A-G--T-C--GA-G-GG-----------G-CAT-------C---------------A--------TG-G-G-G-T-A--------------GCA-A---------------------T--A--C---T-C--TG-------------------A-T----G--GC--G-------AC-C-GGC-GGA-T-GGGTGAG-T-A-AC-A-C-G--T-A-TG---CAA-C-CT-A-C-C-TAC--GA-C-A-T-T-G-GG--AT-AA-C--CC-----------------------G-T-T-G-AA-A-GAC-G-G-A-CT--AA-TA--C-C-T--T-A--T-A--A-…
>IG0ORQV01DSY5C	Otu0003|4783
G-ATT-AA-C-G-C-TG-GC-GG-T-ACG-T--CT-AA-T--AC-A-T-GC-A-A-G--T-C--GA-A-CG-G---------A-G-----------------------------------------C-A-C--------------TT--G---------------------T--G------------------------------------------CT--C-------AG-T-GGC-GAA-C-GGGTGAG-T-A-AC-A-C-G--T-A-GG---TAA-C-CT-G-C-C-CTT--AA-G-A-C-G-A-GG--AT-AA-C--TC-----------------------T-T-G-G-AA-A-CGA-G-A-G-CT--AA-TA--C-T-G--G-A--T-T--G-…
>IG0ORQV01BKD5Q	Otu0004|3647
G-ATG-AA-C-G-C-TA-GC-GA-T-AGG-C--CT-AA-C--AC-A-T-GC-A-A-G--T-C--GA-G-GG-----------G-CAT--C-A--T-------------------------G-G-G-G-T-A--------------GCA-A---------------------T--A--C-T-C-T--G--------------------A-T----G--GC--G-------AC-C-GGC-GGA-T-GGGTGAG-T-A-AC-A-C-G--T-A-TG---CAA-C-CT-A-C-C-TAC--GA-C-A-T-T-G-GG--AT-AA-C--CC-----------------------G-T-T-G-AA-A-GAC-G-G-A-CT--AA-TA--C-C-T--T-A--T-A--A-…
>IG0ORQV01C442E	Otu0005|1942
G-ACG-AA-C-G-C-TG-GC-GG-C-GTG-C--CT-AA-C--AC-A-T-GC-A-A-G--T-C--GA-G-CG-G---------A-G------T-TGATC---------GA-C--------GG-A-A-G-C-C--------------TTC-G---------------------G--G--C-G-G-A--AGA-----------TG--AT-T-A----A--CT--T-------AG-C-GGC-GGA-T-GGGTGAG-T-A-AC-G-C-G--T-G-GG---CAA-C-CT-G-C-C-TCG--AA-G-A-C-C-G-GG--AT-AA-C--AG-----------------------T-T-C-G-AA-A-GGG-C-T-G-CT--AA-TA--C-C-G--G-A--T-G----…
>IG0ORQV01DSSNV	Otu0006|1609
G-ATG-AA-C-G-C-TG-GC-GG-C-GTG-C--CT-AA-T--AC-A-T-GC-A-A-G--T-C--GA-G-CG-----------C-A-----------------------------------------C-T-ACT------------TCG-G---------------------T--A--G---------------------------------------TG----------AG-C-GGC-GAA-C-GGGTGAG-T-A-AC-A-C-G--T-A-GG---TAA-C-AT-G-T-C-CAT--AC-G-A-C-G-A-GG--AT-AA-C--GG-----------------------T-T-G-G-AA-A-CGA-C-T-G-CT--AA-GA--C-T-G--G-A--T-A--G-…
>IG0ORQV01DIJJB	Otu0007|1556
G-ACG-AA-C-G-C-TG-GC-GG-C-GTG-C--CT-AA-T--AC-A-T-GC-A-A-G--T-C--GA-G-CG-G---------A-C----T-TA-T------------------------TCGG-G-T-A-G--------------CTT-G---------------------C--TA-T-T-T-G--G------------------A-T-A----A--GT--T-------AG-C-GGC-GGA-C-GGGTGAG-T-A-AC-A-C-G--T-G-GG---TAA-T-CT-G-C-C-TCG--TA-G-A-C-T-G-GG--AT-AA-C--AG-----------------------G-C-C-G-AA-A-GGT-T-T-G-CT--AA-TA--C-C-G--G-A--TGA----…
>IVZM54101DMU41	Otu0008|1526
A-ACG-AA-C-G-C-TG-GC-GG-C-GCG-T--TT-TA-A--GC-A-T-GC-A-A-G--T-C--GA-G-CG-G---------C-A----A-G--G-------------------------------G-T-A--------------GCA-A---------------------T--A--C-----------------------------C-C----C--TA--G-------AG-C-GGC-GGA-C-GGGTGAG-T-A-AC-A-C-G--T-G-GA---CAA-C-CT-G-C-C-CTT--AG-G-T-G-A-G-GG--AT-AG-C--CC-----------------------A-G-G-G-AA-A-CCT-G-G-A-TT--AA-TA--C-C-T--C-A--T-A--A-…
>IG0ORQV01DPTJJ	Otu0009|1523
G-ATG-AA-C-G-C-TA-GC-GG-C-AGG-C--TT-AA-C--AC-A-T-GC-A-A-G--T-C--GA-G-GG-----------G-CAT--C-G--C---------------------------G-G-G-T-G--------------GCA-A---------------------C--A--C-C-T-----------------------G-G-C----G--GC--G-------AC-C-GGC-GAA-C-GGGTGAG-T-A-AC-G-C-G--T-G-AG---CAA-C-AT-G-T-C-CTC--AG-T-C-G-G-G-GG--AT-AA-G--CG-----------------------A-G-G-G-AA-A-CTT-C-G-T-CT--AA-TA--C-C-C--C-A--T-A--A-…
>IG0ORQV01DDYH6	Otu0010|1471
G-ATG-AA-C-G-C-TA-GC-GG-C-AGG-C--CT-AA-C--AC-A-T-GC-A-A-G--T-C--GA-G-GG-----------G-CAG--C-A--C-------------------------A-G---G-T-A--------------GCA-A---------------------T--A--C---T-G---------------------G-G-T----G--GC--G-------AC-C-GGC-GGA-T-GGGTGCG-T-A-AC-G-C-G--T-A-TG---CAA-C-CT-A-C-C-ATT--GA-T-T-G-G-G-GC--AT-AG-C--CC-----------------------G-A-A-G-AA-A-TTC-G-G-A-TT--AA-TA--C-T-C--C-A--T-A--A-…
>IVZM54101AIKAC	Otu0011|1449
G-ATG-AA-C-G-T-TG-GC-GG-T-GTG-C--CT-AA-T--AC-A-T-GC-A-A-G--T-C--GA-A-CG-G---------A-G----A-C--T-------------------------------G-T-A--------------GCA-A---------------------T--A--C-----------------------------T-G----T--CT--T-------AG-T-GGC-GAA-C-GGGTGAG-T-A-AC-G-C-G--T-T-GG---TGA-T-CT-G-C-C-TCG--AA-G-T-G-T-G-GA--AT-AA-C--CT-----------------------C-C-C-G-AA-A-GGG-A-A-G-CT--AA-TA--C-C-G--C-A--T-G--G-…
>IG0ORQV01AK1XU	Otu0012|1439
G-ATG-AA-C-G-C-TA-GC-GG-C-AGG-C--TT-AA-C--AC-A-T-GC-A-A-G--T-C--GA-G-GG-----------G-CAT--C-A--C---------------------------A-G-G-T-A--------------GCA-A---------------------T--A--C-T-T-----------------------G-G-T----G--GC--G-------AC-C-GGC-GTA-A-GGGTGCG-T-A-AC-G-C-G--T-G-AG---CAA-C-AT-G-C-C-CTA--TA-C-A-G-G-G-GG--AT-AC-G--CC-----------------------A-G-G-G-AA-A-CTT-G-G-T-TT--AA-TA--C-T-C--C-A--T-G--T-…
>IG0ORQV01CRAHR	Otu0013|1386
G-ACG-AA-C-G-C-TG-GC-GG-C-GTG-C--TT-AA-T--AC-A-T-GC-A-A-G--T-C--GA-G-CG-G---------G-G----T-T--A--------CTGCGA-C--------AG-A-T-C-C-C--------------TTC-G---------------------G--G--G-T-G-A--CGT--TGCTT-----------T-A----A--CC--T-------AG-C-GGC-GGA-C-GGGTGAG-T-A-AC-G-C-G--T-G-GG---TAA-C-CT-A-C-C-CTA--AA-G-C-T-C-G-GG--AT-AA-C--AG-----------------------T-G-G-G-AA-A-CCG-C-T-G-CT--AA-TA--C-C-G--G-A--T-G--A-…
>IG0ORQV01BM1F3	Otu0014|1268
G-ATG-AA-C-G-C-TA-GC-GA-T-AGG-C--TT-AA-C--AC-A-T-GC-A-A-G--T-C--GA-G-GG-----------G-CAT--C-A---------------------------CG-A-G-G-T-A--------------GCA-A---------------------T--A--C-T-T-T---------------------G-G-T----G--GC--G-------AC-C-GGC-GTA-C-GGGTGCG-T-A-AC-A-C-G--T-A-TG---CAA-C-CT-T-C-C-TGT--AA-G-T-G-T-G-GG--AT-AG-C--CT-----------------------C-C-T-G-AA-A-GGG-A-G-A-TT--AA-TA--C-C-T--C-A--T-G--A-…
>IG0ORQV01AGBQT	Otu0015|972
G-ACG-AA-C-G-C-TG-GC-GG-C-GTG-C--TT-AA-C--AC-A-T-GC-A-A-G--T-C--GA-G-CG-G---------G-G----T-T---------T-AT-----C--------GG-A-T-T-A-G--------------CTT-G---------------------C--T--A-A-A-------------------------C-T----G--ATAAACCT----AG-C-GGC-GGA-C-GGGTGAG-T-A-AC-G-C-G--T-G-AG---CAA-T-CT-G-C-C-TCA--TA-C-A-G-G-G-GG--AT-AA-C--AG-----------------------G-T-G-G-AA-A-CAC-C-T-G-CT--AA-TA--C-C-G--C-A--T-A--A-…
>IG0ORQV01DNAW6	Otu0016|822
G-ATG-AA-C-G-C-TG-GC-GG-C-GTG-C--CT-AA-T--AC-A-T-GC-A-A-G--T-C--GA-A-C--G---------A-G---------G------------------------TT-A-------G--------------ATT-----------------------------C-G-T-C--T--------------------A------A--CC--T-------AG-T-GGC-GAA-C-GGGTGAG-T-A-AC-A-C-G--T-A-GG---TAA-C-CT-G-C-C-CTT--CA-G-T-T-G-G-GA--AT-AC-C--TA-----------------------G-A-G-G-AA-A-CTT-T-A-G-TT--AA-TA--C-C-G--A-A--T-A----…
>IG0ORQV01BV3W1	Otu0017|729
G-ATT-AA-C-G-C-TG-GC-GG-T-ACG-T--CT-AA-T--AC-A-T-GC-A-A-G--T-C--GA-A-CG-G-----------A-----------------------------------------G-C-A--------------GAA-A---------------------T--G------------------------------------------CT--C-------AG-T-GGC-GAA-C-GGGTGAG-T-A-AC-A-C-G--T-A-GG---TAA-C-CT-G-C-C-CTT--AA-G-A-C-G-A-GG--AT-AA-C--TC-----------------------T-G-G-G-AA-A-CTA-G-A-G-CT--AA-TA--C-T-G--G-A--T-T--G-…
>IG0ORQV01C70KD	Otu0018|709
G-ATG-AA-C-G-C-TG-GC-GG-C-GTG-C--CT-AA-T--AC-A-T-GC-A-A-G--T-C--GA-A-CG-----------A-G---------G---------------T--------TA---G---A-----------------TT-----------------------C--G--T---C------T------------------A------A--CC--T-------AG-T-GGC-GAA-C-GGGTGAG-T-A-AC-A-C-G--T-A-GG---TAA-C-CT-G-C-C-CTT--CA-G-T-T-G-G-GA--AT-AC-C--TA-----------------------G-A-G-G-AA-A-CTT-T-A-G-TT--AA-TA--C-C-G--A-A--T-A--A-…
>IVZM54101CMNEB	Otu0019|683
G-ACG-AA-C-G-C-TG-GC-GG-C-GTG-G--AT-TA-G--GC-A-T-GC-A-A-G--T-C--GA-A-CG-G---------T-A----TCG--G-----------------------------T-T-C-C--------------TTC-G---------------------G--GA-G-C---------------------------T-G----A--GA--G-------AG-T-GGC-GAA-C-GGGTGAG-T-A-AC-A-C-G--T-A-GG---TTA-T-CT-G-C-C-CTC--GA-G-A-T-C-G-GG--AC-AA-C--CC-----------------------A-G-G-G-AA-A-CTT-G-G-G-CT--AA-TA--C-C-G--G-A--T-G----…
>IG0ORQV01CNSV4	Otu0020|646
G-ATG-AA-C-G-C-TG-GC-GG-C-ATG-C--CT-AA-T--AC-A-T-GC-A-A-G--T-C--GA-A-CG-G---------GAA----A-G--A--------------------------------------------------CTT-G---------------------------------------------------------TCT----T--TC--C-------AG-T-GGC-GAA-C-GGGTGAG-T-A-AC-G-C-G--T-A-GA---CAA-C-TT-G-C-C-TTT--AA-G-A-C-G-A-GG--AT-AA-C--GG-----------------------C-T-G-G-AA-A-CGG-C-T-G-CT--AA-TA--C-T-G--G-A--T-A----…
>IVZM54101B78WN	Otu0021|640
G-ATG-AA-C-G-C-TA-GC-GA-T-AGG-C--TT-AA-C--AC-A-T-GC-A-A-G--T-C--GA-G-GG-----------G-CAG--C-A--CTG----------------------GT-T-A-T-C-G--------------GCA-ACGG------------------T--A--T-C-C-T--G--------------------G-T----G--GC--G-------AC-C-GGC-GCA-C-GGGTGAG-T-A-AC-A-C-A--T-A-TG---CAA-C-CT-A-C-C-CTT--AA-C-C-G-G-G-GG--AT-AA-C--CC-----------------------G-G-G-G-AA-A-TCC-G-G-G-CT--AA-TA--C-C-C--C-A--T-G--A-…
>IG0ORQV01B39HD	Otu0022|628
G-ATT-AA-C-G-C-TG-GC-GG-T-ACG-T--CT-AA-T--AC-A-T-GC-A-A-G--T-C--GA-A-CG-G---------A-G----C-A-------------------------------------------------------G-A---------------------A--A----------------------------------T----G--CT--C-------AG-T-GGC-GAA-C-GGGTGAG-T-A-AC-A-C-G--T-A-GG---TAA-C-CT-G-C-C-CTT--AA-G-A-C-G-A-GG--AT-AA-C--TC-----------------------T-G-G-G-AA-A-CTA-G-A-G-CT--AA-TA--C-T-G--G-A--T-T--G-…
>IG0ORQV01DIW5N	Otu0023|575
G-ATG-AA-C-G-C-TA-GC-GG-C-AGG-C--TT-AA-C--AC-A-T-GC-A-A-G--T-C--GA-G-GG-----------G-CAG--C-A--T---------------------------G-T-C-C-A--------------GCA-A---------------------T--G--G-A-T-----------------------G-A-T----G--GC--G-------AC-C-GGC-GTA-A-GGGTGCG-T-A-AC-G-C-G--T-G-AG---CAA-C-AT-G-C-C-CTA--TA-C-A-G-G-A-GG--AT-AC-T--CC-----------------------G-G-G-G-AA-A-CCC-G-G-T-CT--AA-TA--C-T-C--C-A--T-A--G-…
>IG0ORQV01B4TYL	Otu0024|572
G-ACG-AA-C-G-C-TG-GC-GG-C-GTG-C--CT-AA-C--AC-A-T-GC-A-A-G--T-C--GA-G-CG-G---------A-G----T-T--G---------ATCGA-C--------GG-A-A-G-C-C--------------TTC-G---------------------G--G--C-G-G-A--AGA--TGAT------------T-A----A--CT--T-------AG-C-GGC-GGA-T-GGGTGAG-T-A-AC-G-C-G--T-G-GG---CAA-C-CT-G-C-C-TCG--AA-G-A-C-C-G-GG--AT-AA-C--AG-----------------------T-T-C-G-AA-A-GGG-C-T-G-CT--AA-TA--C-C-G--G-A--TGT--G-…
>IVZM54101CGXX0	Otu0025|508
G-ACG-AA-C-G-T-TG-GC-GA-C-GTG-C--CT-AA-C--AC-A-T-GC-A-A-G--T-C--GA-G-CG-A---------A-G----T-G--C--------TTACAA-T--------GA-A-A-T-C----------------TTC-G------------------------G--A-T-T-G--ATT--TGTAA-----------T-C----CA-CT--T-------AG-C-GGC-GGA-T-GGGTGAG-T-A-AC-G-C-G--T-G-AG---GAA-C-CT-G-C-C-TAG--TA-C-A-A-G-G-GG--AT-AG-C--CT-----------------------C-G-G-G-AA-A-CCG-G-G-A-TT--AA-TA--C-C-C--T-A--T-G--A-…
>IG0ORQV01A1TLX	Otu0026|480
G-ATT-AA-C-G-C-TG-GC-GG-T-ACG-T--CT-AA-T--AC-A-T-GC-A-A-G--T-C--GA-A-CG-G---------A-G-----------------------------------------C-A-C--------------TT--G---------------------T--G------------------------------------------CT--C-------AG-T-GGC-GAA-C-GGGTGAG-T-A-AC-A-C-G--T-A-GG---TAA-C-CT-G-C-C-CTT--AA-G-A-C-G-A-GG--AT-AA-C--CA-----------------------T-T-G-G-AA-A-CGA-T-G-G-CT--AA-TA--C-T-G--G-A--T-T--G-…
>IG0ORQV01CX84Y	Otu0027|480
G-ACG-AA-C-G-C-TG-GC-GG-C-GTG-C--TT-AA-T--AC-A-T-GC-A-A-G--T-C--GA-G-CG-A---------G-G----T-T--A--------CTGCGA-C--------AG-A-T-C-C-C--------------TTC-G---------------------G--G--G-T-G-A--AGT--TGCTT-----------T-A----G--CC--T-------AG-C-GGC-GGA-C-GGGTGAG-T-A-AC-G-C-G--T-G-GG---TAA-C-CT-A-C-C-CTA--AA-G-T-T-C-G-GG--AT-AA-C--AG-----------------------C-G-G-G-AA-A-CCG-C-T-G-CT--AA-TA--C-C-G--G-A--T-G--C-…
>IG0ORQV01B1FC7	Otu0028|476
G-ACG-AA-C-G-C-TG-GC-GG-C-GTG-C--CT-AA-T--AC-A-T-GC-A-A-G--T-C--GA-G-CG-G---------A-C----T-TA-T------------------------TCGG-G-T-A-G--------------CTT-G---------------------C--TA-T-T-T-G--G------------------A-T-A----A--GT--T-------AG-C-GGC-GGA-C-GGGTGAG-T-A-AC-A-C-G--T-G-GG---TAA-T-CT-G-C-C-TCG--TA-G-A-C-T-G-GG--AT-AA-C--AG-----------------------G-C-C-G-AA-A-GGT-T-T-G-CT--AA-TA--C-C-G--G-A--T------…
>IG0ORQV01BRRLQ	Otu0029|452
G-ATG-AA-C-G-C-TG-GC-GG-C-GTG-C--CT-AA-C--AC-A-T-GC-A-A-G--T-C--GA-G-CG-T---------G-A----A-C--C---------CTGCG-A--------AT-G-A-A-A-C--------------TTC-G---------------------G--T--C-G-A-T--TTT--GCAG------------G-A----G--GA--A-------AG-C-GGC-GGA-C-GGGTGAG-T-A-AC-G-C-G--T-A-GG---TAA-C-CT-G-C-C-CCA--TA-C-T-G-A-G-GG--AT-AG-C--CT-----------------------C-G-G-G-AA-A-CCG-G-G-A-TT--AA-TA--C-C-T--C-A--T-A--A-…
>IG0ORQV01DQYDS	Otu0030|431
A-GTG-AA-C-G-C-TG-GC-GG-C-GTG-C--CT-AA-C--AC-A-T-GC-A-A-G--T-C--GC-G-CG-G---------G-G----T-T--T-----------------------------T-G-C-A--------------GAGTA---------------------T-CG--C-A---------------------------G-A----A--CC--T-------AG-C-GGC-AAA-C-GGGTGAG-T-A-AC-A-C-G--T-A-GG---AAA-C-CT-C-C-C-TCA--GA-A-T-G-G-G-GA--AT-AT-C--TC-----------------------C-G-A-G-AA-A-TCG-G-A-G-TC--AA-TA--C-C-G--C-A--T-A--A-…
>IG0ORQV01CC9XE	Otu0031|430
G-ACG-AA-C-G-C-TG-GC-GG-C-GTG-C--CT-AA-C--AC-A-T-GC-A-A-G--T-C--GA-GCGGAG---------T-T----G-A--T---------------CG-------ACGG-A-A-GCCT-------------TCG-G---------------------GC-G--G-A-A-GA-TGAT-----------------T-A----A--CT--T-------AG-C-GGC-GGA-T-GGGTGAG-T-A-AC-G-C-G--T-G-GG---CAA-C-CT-G-C-C-TCG--AA-G-A-C-C-G-GG--AT-AA-C--AG-----------------------T-T-C-G-AA-A-GGG-C-T-G-CT--AA-TA--C-C-G--G-A--T-G--T-…
>IG0ORQV01DEDPC	Otu0032|418
G-ACG-AA-C-G-C-TG-GC-GG-C-GTG-C--CT-AA-C--AC-A-T-GC-A-A-G--T-C--GA-A-CG-G---------A-C----C-C--A---------------G--------CC-C-G-G-T-A--------------GTA-A---------------------T--A--T-T-G-G--GC-------------------G-AA---G--GT--T-------AG-T-GGC-GAA-C-GGGTGAG-T-A-AC-G-C-G--T-G-AG---CAA-C-CT-G-C-C-TTT--CA-G-A-G-G-G-GG--AT-AA-C--AG-----------------------C-T-G-G-AA-A-CAG-T-T-G-CT--AA-TA--C-C-G--C-A--T-A--A-…
>IG0ORQV01CFQIA	Otu0033|411
G-ACG-AA-C-G-C-TG-GC-GG-C-GTG-C--TT-AA-T--AC-A-T-GC-A-A-G--T-C--GA-G-CG-A---------G-G----T-T--A--------CTACGA-C--------AG-A-T-T-C-C--------------TTC-G---------------------G--G--A-T-G-A--AGT--TGTTT-----------T-A----A--CC--T-------AG-C-GGC-GGA-C-GGGTGAG-T-A-AC-G-C-G--T-G-GG---CAA-C-CT-A-C-C-CTA--AA-G-T-C-T-G-GG--AT-AA-C--AG-----------------------C-G-G-G-AA-A-CTG-C-T-G-CT--AA-TA--C-C-G--G-A--T-A--T-…
>IG0ORQV01DHKU6	Otu0034|404
G-ATG-AA-C-G-C-TG-GC-GG-C-GTG-C--TT-AA-C--AC-A-T-GC-A-A-G--T-C--GA-A-CG-G---------A-G----C-T--A---------TGA-C-A--------CG-G-A-G-T-C--------------TTC-G---------------------G--A--T-G-A-A--GTG--CT-G------------T-A----G--CT--T-------AG-T-GGC-GGA-C-GGGTGAG-T-A-AC-A-C-G--T-G-AG---CAA-C-CT-A-C-C-TTT--TG-C-A-G-G-G-GA--AT-AA-C--TC-----------------------T-G-G-G-AA-A-CCA-G-A-G-CT--AA-TA--C-C-G--C-A--T-G--C-…
>IVZM54101CPTTF	Otu0035|402
G-ACG-AA-C-G-C-TG-GC-GG-C-GTG-C--CT-AA-T--AC-A-T-GC-A-A-G--T-C--GA-G-CG-G---------A-CT---T-A--T------------------------TT-G-GAT-A-G--------------CTT-G---------------------CTAT--T-T-G-G--A--------------------T-A----A--GT--T-------AG-C-GGC-GGA-C-GGGTGAG-T-A-AC-A-C-G--T-G-GG---TAA-T-CT-G-C-C-TCG--TA-G-A-C-T-G-GG--AT-AA-C--AG-----------------------G-C-C-G-AA-A-GGT-T-T-G-CT--AA-TA--C-C-G--G-A--T-G----…
>IG0ORQV01C0DEA	Otu0036|375
G-ATG-AA-C-G-C-TA-GC-GG-C-AGG-C--TT-AA-C--AC-A-T-GC-A-A-G--T-C--GA-G-GG-----------G-CAG--C-A--C---------------------------A-G-G-T-G--------------GCA-A---------------------C--A--C-C-G-----------------------G-G-T----G--GC--G-------AC-C-GGC-GTA-A-GGGTGCG-T-A-AC-A-C-G--T-G-AG---CAA-C-AT-A-C-C-CGT--AT-C-T-G-G-A-GG--AT-AA-C--CG-----------------------G-A-G-G-AA-A-CTC-T-G-C-CT--AA-TA--C-T-C--C-A--T-A--A-…
>IG0ORQV01CLC7K	Otu0037|375
G-ATG-AA-C-G-C-TA-GC-GA-T-AGG-C--CT-AA-C--AC-A-T-GC-A-A-G--T-C--GA-G-GG-----------G-CAG--C-----------------------------GA-T-G-G-T-A--------------GCA-A---------------------T--A--C---C-A--G--------------------T-C----G--GC--G-------AC-C-GGC-GGA-T-GGGTGAG-T-A-AC-A-C-G--T-A-TG---CAA-C-CT-G-C-C-TTC--AA-C-A-T-T-G-GA--AT-AA-C--CC-----------------------G-T-T-G-AA-A-GAC-G-G-A-CT--AA-TG--C-C-T--T-A--T-A--A-…
>IG0ORQV01C30Q7	Otu0038|371
G-ACG-AA-C-G-C-TG-GC-GG-C-GTG-C--CT-AA-T--AC-A-T-GC-A-A-G--T-C--GA-G-C------------G-G---------A--------CTTATT-C--------GG-A-T-A-G-C--------------TT---------------------------G--C-T------ATT--TG-GA-----------T-A----A--GT--T-------AG-C-GGC-GGA-C-GGGTGAG-T-A-AC-A-C-G--T-G-GG---TAA-T-CT-G-C-C-TCG--TA-G-A-C-T-G-GG--AT-AA-C--AG-----------------------G-C-C-G-AA-A-GGT-T-T-G-CT--AA-TA--C-C-G--G-A--T-G--A-…
>IVZM54101BMLFC	Otu0039|371
G-ATG-AA-C-G-C-TA-GC-GA-T-AGG-C--TT-AA-C--AC-A-T-GC-A-A-G--T-C--GA-G-GG-----------G-TAG--CACTGGTT----------------------AT-C-G-G-C-A--------------ACG-G---------------------T--A--T-C-C-T--G--------------------G-T----G--GC--G-------AC-C-GGC-GCA-C-GGGTGAG-T-A-AC-A-C-G--T-A-TG---CAA-C-CT-A-C-C-CTT--AA-C-C-G-G-G-GG--AT-AA-C--CC-----------------------G-G-G-G-AA-A-TCC-G-G-G-CT--AA-TA--C-C-C--C-A--T-G--A-…
>IG0ORQV01AFXJS	Otu0040|361
G-ACG-AA-C-G-C-TG-GC-GG-C-GTG-C--CT-AA-T--AC-A-T-GC-A-A-G--T-C--GA-G-C------------G-G---------A--------CTTATT-C--------GG---G-T------------------AGC-T---------------------T--G----C---T--ATT--TG-GA-----------T-A----A--GT--T-------AG-C-GGC-GGA-C-GGGTGAG-T-A-AC-A-C-G--T-G-GG---TAA-T-CT-G-C-C-TCG--TA-G-T-T-T-G-GG--AT-AA-C--AA-----------------------G-C-C-G-AA-A-GGT-T-T-G-CT--AA-TA--C-C-G--G-A--T-A--A-…
>IG0ORQV01DM6UV	Otu0041|348
G-ATG-AA-C-G-C-TA-GC-TA-C-AGG-C--TT-AA-C--AC-A-T-GC-A-A-G--T-C--GA----------------G-CGG--T-A--T---------------G---------------T---G--------------CTT--------------------------T----A-G----TG-----------------C-A-T-------AC----------AG-C-GGC-AGA-C-GGGTGAG-T-A-AC-A-C-G--T-A-TC---TAA-C-CT-T-C-C-CCT--TA-C-T-T-G-G-GC--AT-AG-C--CT-----------------------C-T-G-G-AA-A-CGG-A-G-A-TT--AA-TT--T-C-C--G-A--T-G--T-…
>IVZM54101AL5YL	Otu0042|348
G-ATG-AA-C-G-C-TA-GC-GA-T-AGG-C--TT-AA-C--AC-A-T-GC-A-A-G--T-C--GA-G-GG-----------G-CAG--C-A--C---------------T--------GGTT-A-T-C-G--------------GCA-ACG-------------------G--T--A-T-C-C--TG-------------------G-T----G--GC--G-------AC-C-GGC-GCA-C-GGGTGAG-T-A-AC-A-C-G--T-A-TG---CAA-C-CT-A-C-C-CTT--AA-C-C-G-G-G-GG--AT-AA-C--CC-----------------------G-G-G-G-AA-A-TCC-G-G-G-CT--AA-TA--C-C-C--C-A--T-G--A-…
>IG0ORQV01DMSEP	Otu0043|346
G-ATG-AA-C-G-C-TA-GC-GA-T-AGG-C--CT-AA-C--AC-A-T-GC-A-A-G--T-C--GA-G-GG-----------G-CAG--C-A--C------------------------AT-GAA-G-T-A--------------GCA-A---------------------T--A--CAG-A-T--G--------------------G-T----G--GC--G-------AC-C-GGC-GCA-C-GGGTGAG-T-A-AC-A-C-G--T-A-TG---CAA-C-CT-A-C-C-TTC--CA-C-A-G-G-A-GA--AT-AA-C--CC-----------------------G-T-T-G-AA-A-AAC-G-G-A-CT--AA-TA--C-T-C--C-A--T-A--A-…
>IG0ORQV01B3WTO	Otu0044|336
G-ATG-AA-C-G-C-TG-GC-GG-C-GTG-C--TT-AA-C--AC-A-T-GC-A-A-G--T-C--GA-A-CG-G---------A-G----C-T--A---------TGA-C-A--------CG-G-A-G-T-C--------------TTC-G---------------------G--A--T-G-A-A--G----TGCT----------A-T-T----G--CT--T-------AG-T-GGC-GGA-C-GGGTGAG-T-A-AC-A-C-G--T-G-AG---CAA-C-CT-A-C-C-TTT--TG-C-A-G-G-G-GA--AT-AA-C--TC-----------------------T-G-G-G-AA-A-CCA-G-A-G-CT--AA-TA--C-C-G--C-A--T-G--C-…
>IG0ORQV01CWH7A	Otu0045|329
G-ACG-AA-C-G-C-TG-GC-GG-C-GTG-C--CT-AA-C--AC-A-T-GC-A-A-G--T-C--GA-G-CG-G---------A-G----G-T--A---------------C--------AA-T-G-A-G-A--------------GCA-A---------------------T--C--G-A-G-A--TG-------------------T-A----C--TT--T-------AG-C-GGC-GGA-C-GGGTGAG-T-A-AC-G-C-G--T-G-AG---CAA-C-CT-G-C-C-TAT--CA-C-A-G-G-G-GG--AT-AA-G--GC-----------------------G-G-C-G-AA-A-GCC-G-C-T-CT--AA-TA--C-C-G--C-A--T-G--A-…
>IG0ORQV01CTEYS	Otu0046|323
G-ACG-AA-C-G-C-TG-GC-GG-C-GTG-C--TT-AA-T--AC-A-T-GC-A-A-G--T-C--GA-G-CG-A---------G-G----T-T--A--------CTGCAT-C--------AG-A-T-T-C-C--------------TTC-G---------------------G--G--A-T-G-A--AGA--AGCTT-----------T-A----A--CC--T-------AG-C-GGC-GGA-C-GGGTGAG-T-A-AC-G-C-G--T-G-GG---TAA-C-CT-A-C-C-CTA--GA-G-A-T-C-G-GG--AT-AA-C--AG-----------------------C-G-G-G-AA-A-CTG-C-T-G-CT--AA-TA--C-C-G--G-A--T-G--T-…
>IG0ORQV01DWGAU	Otu0047|321
G-ACG-AA-C-G-C-TG-GC-GG-C-GTG-C--CT-AA-T--AC-A-T-GC-A-A-G--T-C--GA-G-C------------G-G---------A--------C-TTAT-T--------CG-A-G-T------------------AGC-T---------------------T--G----C---T--ATT--TG-GA-----------T-A----A--GT--T-------AG-C-GGC-GGA-C-GGGTGAG-T-A-AC-A-C-G--T-G-GG---TAA-T-CT-G-C-C-TCG--TA-G-A-C-T-G-GG--AT-AA-C--AG-----------------------G-C-C-G-AA-A-GGT-T-T-G-CT--AA-TA--C-C-G--G-A--T-G--A-…
>IG0ORQV01ANQZA	Otu0048|315
G-ACG-AA-C-G-C-TG-GC-GG-C-GTG-C--CT-AA-C--AC-A-T-GC-A-A-G--T-C--GA-G-CG-G---------A-G----GTAT-A---------------TA-------CGAAGA-A-GTTT-------------TCG-G---------------------A--C--G-G-A-ATTGTATA----------------T-A----C--TT--T-------AG-C-GGC-GGA-C-GGGTGAG-T-A-AC-G-C-G--T-G-AG---CAA-C-CT-G-C-C-TTT--CA-C-A-G-G-G-GG--AT-AA-G--GC-----------------------G-G-C-G-AA-A-GCC-G-C-T-CT--AA-TA--C-C-G--C-A--T-G--A-…
>IG0ORQV01CNWJ2	Otu0049|298
G-ACT-AA-C-G-C-TG-GC-GG-C-GTG-C--CT-AA-T--AC-A-T-GC-A-A-G--T-C--GA-A-CG-G---------G-A----T-T-----------CTTTGA-T-----------C---A-G-C--------------TT------------------------G--C--T-G-A-G--AGA--AG--G------------------A--TC--T-------AG-T-GGC-GGA-C-GGGTGAG-T-A-AC-G-C-G--T-G-GG----AA-T-CT-G-C-C-TCT--TA-C-T-G-G-G-GG--AT-AA-C--AG-----------------------T-G-G-G-AA-A-CTA-C-T-G-CT--AA-TA--C-C-G--C-A--T-A--A-…
>IG0ORQV01BSN89	Otu0050|292
G-ACG-AA-C-G-C-TG-GC-GG-C-GTG-C--CT-AA-C--AC-A-T-GC-A-A-G--T-C--GA-G-CG-A---------G-G----G-A--T--------TTGCAA-C--------TG-A-T-T-C-C--------------TTC-G---------------------G--G--A-T-G-A--AGA--TGCAA-----------A-T----AG-CC--T-------AG-C-GGC-GGA-C-GGGTGAG-T-A-AC-G-C-G--T-G-AG---AAA-C-CT-G-C-C-TTT--CA-C-T-A-A-G-GG--AT-AG-C--CT-----------------------C-G-G-G-AA-A-CTG-G-G-A-TT--AA-TA--C-C-T--T-A--T-G--A-…
>IVZM54101C3LUJ	Otu0051|281
G-ACG-AA-C-G-C-TG-GC-GG-C-ATG-C--CT-AA-C--AC-A-T-GC-A-A-G--T-C--GA-ACGGAAGT-------G-T----G-T--ATTT-----------------------------------------------ATATA---------------------------------------------------------T-A----C--TT--T-------AG-T-GGC-GAA-C-GGGTGAG-T-A-AC-A-C-G--T-G-AG---C-A-ACCT-A-C-C-TTA--TA-C-A-T-G-G-GG--AT-AA-C--AC-----------------------T-G-G-G-AA-A-CTG-G-T-G-CT--AA-TA--C-C-G--A-A--T-A--A-…
>IG0ORQV01C58UF	Otu0052|279
G-ACG-AA-C-G-C-TG-GC-GG-C-GTG-C--TT-AA-T--AC-A-T-GC-A-A-G--T-C--GA-G-CG-A---------G-G----T-T--A--------CTGTTT-T--------GG-A-T-C-C-C--------------TTC-G---------------------G--G--G-T-G-A--AGA--AGCTT-----------T-A----A--CC--T-------AG-C-GGC-GGA-C-GGGTGAG-T-A-AC-G-C-G--T-G-GG---TAA-C-CT-A-C-C-CCA--AA-G-T-C-C-G-GG--AT-AA-C--AG-----------------------C-G-G-G-AA-A-CCG-C-T-G-CT--AA-TA--C-C-G--G-A--T-G--C-…
>IG0ORQV01C9F1L	Otu0053|278
G-ACG-AA-C-G-C-TG-GC-GG-C-GTG-C--TT-AA-C--AC-A-T-GC-A-A-G--T-C--GA-G-CG-A---------A-G----T-A--T--------TCAAGA-T--------AG-A-T-T-T-C--------------TTC-G---------------------G--A--T-T-G-A--AGT--CTTGA-----------A-T----AT-CT--T-------AG-C-GGC-GAA-C-GGGTGAG-T-A-AC-G-C-G--T-G-AG---AAA-C-CT-G-C-C-TTT--CA-C-A-A-A-G-GG--AT-AG-C--CT-----------------------C-G-G-G-AA-A-CTG-G-G-A-TT--AA-TA--C-C-T--T-A--T-G--A-…
>IG0ORQV01CWUER	Otu0054|270
G-ACG-AA-C-G-C-TG-GC-GG-C-GTG-C--CT-AA-T--AC-A-T-GC-A-A-G--T-C--GA-A-CG-A---------G-G----C-T-------------TTTT-G--------AT-T-G-A-T-G--------------CTT-G---------------------C--A--T-C---A--GCT--AAA---------------A----G--CC--G-------AG-T-GGC-GAA-T-GGGTGAG-T-A-AC-A-C-G--T-G-GG---TAA-C-CT-G-C-C-TTG--AA-G-C-G-G-G-GG--AT-AA-C--AT-----------------------T-T-G-G-AA-A-CAG-A-T-G-CT--AA-TA--C-C-G--C-A--T-A----…
>IVZM54101BL8HY	Otu0055|257
G-ACG-AA-C-G-C-TG-GC-GG-C-GTG-C--CT-AA-T--AC-A-T-GC-A-A-G--T-C--GA-G-CG-G---------A-CT---T-A--T------------------------TC-GAG-T-A-G--------------CTT-G---------------------CTAT--T-T-G-G--A--------------------T-A----A--GT--T-------AG-C-GGC-GGA-C-GGGTGAG-T-A-AC-A-C-G--T-G-GG---TAA-T-CT-G-C-C-TCG--TA-G-A-C-T-G-GG--AT-AA-C--AG-----------------------G-C-C-G-AA-A-GGT-T-T-G-CT--AA-TA--C-C-G--G-A--TGA----…
>IG0ORQV01BJTQP	Otu0056|257
G-ACG-AA-C-G-C-TG-GC-GG-C-GTG-C--CT-AA-T--AC-A-T-GC-A-A-G--T-C--GA-G-CG-G---------G-G----T-T--G--------TCGGAG-T--------GG-A-G-T-C-C--------------TTC-G---------------------G--G--A-T-G-A--AGC--ACCGC-----------C-A----A--CC--T-------AG-C-GGC-GGA-C-GGGTGAG-T-A-AC-G-C-G--T-G-GG---TAA-C-CT-G-C-C-CTA--AA-G-C-C-C-G-GG--AT-AA-C--AC-----------------------C-G-G-G-AA-A-CTG-G-T-G-CT--AA-CA--C-C-G--G-A--T-A--C-…
>IG0ORQV01BU31S	Otu0057|255
G-ATG-AA-C-G-C-TG-GC-GG-C-GTG-C--TT-AA-C--AC-A-T-GC-A-A-G--T-C--GA-A-C--G---------G-G----C-T---------------TT-A---------T-G---G-G-A---------------TT-----------------------T-----------A---TC--TTAT----------A-G-A----G---T--T-------AG-T-GGC-GGA-C-GGGTGAG-T-A-AC-A-C-G--T-G-AG---CAA-C-CT-A-C-C-TTT--TG-C-A-G-G-G-GA--AT-AA-C--AC-----------------------T-G-G-G-AA-A-CCA-A-T-G-CT--AA-TA--C-C-G--C-A--T-G--T-…
>IG0ORQV01C6EM9	Otu0058|248
G-ATG-AA-C-G-C-TG-GC-GG-C-ATG-C--CT-AA-T--AC-A-T-GC-A-A-G--T-C--GA-A-CG-G---------AGC-----------------------------------------A-C-T--------------TCG-----------------------G--T--G---------------------------------------CT--T-------AG-T-GGC-GAA-C-GGGTGAG-T-A-AC-A-C-G--T-A-GG---TAA-C-AT-A-C-T-TAT--AA-G-C-C-G-A-GG--AT-AA-C--GG-----------------------T-T-G-G-AA-A-CGA-C-T-G-CT--AA-GA--C-T-G--G-A--T-A--G-…
>IG0ORQV01DQIQS	Otu0059|245
G-ATG-AA-C-G-C-TG-GC-GG-C-GTG-C--CT-AA-T--AC-A-T-GC-A-A-G--T-C--GA-G-CG-C---------A-C-----------------------------------------T-A-T--------------TTT-----------------------G--G--TA--------------------------------------GT--G-------AG-C-GGC-GAA-C-GGGTGAG-T-A-AC-A-C-G--T-A-GG---TAA-C-AT-G-T-C-CAT--AC-G-A-C-G-A-GG--AT-AA-C--GG-----------------------T-T-G-G-AA-A-CGA-C-T-G-CT--AA-GA--C-T-G--G-A--T-A--G-…
>IVZM54101BFPOE	Otu0060|244
G-ATG-AA-C-G-C-TA-GC-GG-G-AGG-C--TT-AA-C--AC-A-T-GC-A-A-G--T-C--GA-G-GG-----------G-CAT--C-A--C-------------------------G-A-G-G-T-A--------------GCA-A---------------------T--A--C-C-T-T---------------------G-G-T----G--GC--G-------AC-C-GGC-GCA-C-GGGTGAG-T-A-AC-A-C-G--T-A-TG---CAA-C-CT-T-C-C-CTG--TA-C-A-G-G-G-AG--AT-AA-C--CC-----------------------G-G-A-G-AA-A-TTC-G-G-A-CT--AA-TA--C-C-C--C-A--T-G--A-…
>IG0ORQV01BJLOR	Otu0061|231
G-ATG-AA-C-G-C-TA-GC-GA-C-AGG-C--TT-AA-C--AC-A-T-GC-A-A-G--T-C--GA-G-GG-GT--------A-A----C-A--G-----------------------------G-GTA-G--------------CAA-T---------------------A--C--C-G---------------------------C-T----G--AC--G-------AC-C-GGC-GCA-C-GGGTGAG-T-A-AC-G-C-G--T-A-TG---CAA-C-CT-G-C-C-TAT--AA-C-T-G-G-G-GA--AT-AG-C--TC-----------------------C-C-T-G-AA-A-GGG-G-A-A-TT--AA-CA--C-C-G--C-A--T-A--A-…
>IG0ORQV01DH244	Otu0062|231
G-ACT-AA-C-G-C-TG-GC-GG-C-GTG-C--CT-AA-T--AC-A-T-GC-A-A-G--T-C--GA-A-CG-----------G-G----A-T-----------TCTT-T-G--------AT-C-A---G-C--------------TTG-C---------------------T--G--AGA-G-A--AG----G--A-----------T----------C--T-------AG-T-GGC-GGA-C-GGGTGAG-T-A-AC-G-C-G--T-G-GG----AA-T-CT-G-C-C-TCT--TA-C-T-G-G-G-GG--AT-AA-C--AG-----------------------T-G-G-G-AA-A-CTA-C-T-G-CT--AA-TA--C-C-----------G----…
>IG0ORQV01B0KR3	Otu0063|229
G-ATG-AA-C-G-C-TA-GC-TA-C-AGG-C--TT-AA-C--AC-A-T-GC-A-A-G--T-C--GA----------------G-C-G----G--T---------------------------T-T-G---T--------------GC--T---------------------T--T--T-G-C-A---------------------C-A-T-------TC----------AG-C-GGC-AGA-C-GGGTGAG-T-A-AC-A-C-G--T-A-TC---TAA-C-CT-T-C-C-CCT--TA-C-T-T-G-G-GC--AT-AG-C--CT-----------------------C-T-G-G-AA-A-CGG-A-G-A-TT--AA-TT--T-C-C--G-A--T-G--T-…
>IG0ORQV01B9OHS	Otu0064|220
G-ACG-AA-C-G-C-TG-GC-GG-C-GTG-C--TT-AA-C--AC-A-T-GC-A-A-G--T-C--GA-ACGG-G---------A-T----C-C--T------------------------GG-A-T-G-C-T--------------TTT-T---------------------G--T--G-T-T-T--G--------------------G-G----T--GA--G-------AG-T-GGC-GAA-C-GGGTGAG-T-A-AC-A-C-G--T-G-AG---TAA-C-CT-G-C-C-CCC--TT-C-T-T-T-T-GG--AT-AA-C--CG-----------------------C-A-T-G-AA-A-GTG-T-G-G-CT--AA-TA--C-G-A--G-A--T-A--A-…
>IG0ORQV01C9KZF	Otu0065|218
G-ACG-AA-C-G-C-TG-GC-GG-C-GTG-C--CT-AA-T--AC-A-T-GC-A-A-G--T-C--GA-G-CG-G---------G-G----A-T--T--------ATGCTT-G--------AT-C-G-----C--------------TTC-----------------------G--G--T-G-A-G--ACG--GCATA-----------T-A----T--CC--T-------AG-C-GGC-GGA-C-GGGTGAG-T-A-AC-G-C-G--T-G-GG---TAA-T-CT-A-C-C-TCG--TA-G-T-T-C-G-GG--AT-AA-C--AG-----------------------G-C-C-G-AA-A-GGC-T-T-G-CT--AA-TA--C-C-G--G-A--T-G--A-…
>IG0ORQV01DS5FE	Otu0066|216
G-ATG-AA-C-G-C-TG-GC-GG-C-ATG-C--CT-AA-T--AC-A-T-GC-A-A-G--T-C--GA-A-CG-----------G-AC----------------------------------------CAT-T--------------TCG-G---------------------T--G--G---------------------------------------TA----------AG-T-GGC-GAA-C-GGGTGAG-T-A-AC-A-C-G--T-A-GG---TAA-C-AT-A-T-C-CAT--AC-G-A-C-G-A-GG--AT-AA-C--GG-----------------------C-T-G-G-AA-A-CGG-C-T-G-CT--AA-GA--C-T-G--G-A--T-A--G-…
>IG0ORQV01DH8WZ	Otu0067|207
G-ATG-AA-C-G-C-TG-GC-GG-C-GTG-C--CT-AA-T--AC-A-T-GC-A-A-G--T-C--GA-A-CG-G---------G-GA---TCTA-A-------------G-G--------AG-A-G-A-A-C--------------CTTAGGG-------------------A--A--C-A-ATT--CTG------------------G-A----T--CC--C-------AG-T-GGC-GGA-C-GGGTGAG-T-A-AC-A-C-G--T-G-AG---CAA-C-CT-G-C-C-TTT--CT-C-T-G-G-G-GA--AT-AA-C--AA-----------------------C-G-G-G-AA-A-CCG-T-T-G-CT--AA-TA--C-C-G--C-A--T-A--AC…
>IVZM54101CHEJ9	Otu0068|204
G-ATG-AA-C-G-C-TA-GC-GA-T-AGG-C--CT-AA-C--AC-A-T-GC-A-A-G--T-C--GA-G-GG-----------G-CAT--C-A--T------------------------GG---G-G-T-A--------------GCA-A---------------------T--A--C-T---C--T------------------G-A-T----G--GC--G-------AC-C-GGC-GGA-T-GGGTGAG-T-A-AC-A-C-G--T-A-TG---CAA-C-CT-A-C-C-TAC--GA-C-A-T-T-G-GG--AT-AA-C--CC-----------------------G-T-T-G--A-A-GAC-G-G-A-CT--AA-TA--C-C-T--T-A--T-A--A-…
>IVZM54101BAEDP	Otu0069|200
G-ATG-AA-C-G-C-TG-GC-GG-C-GTG-C--TT-AA-C--AC-A-T-GC-A-A-G--T-C--GA-A-CG-G---------A-G----C-T--A----------TGAC-A--------CG-G-A-G-T-C--------------TTC-----------------------G--G--A-T-G-A---AG--TGCTA-----------T-T----G--CT--T-------AG-T-GGC-GGA-C-GGGTGAG-T-A-AC-A-C-G--T-G-AG---CAA-C-CT-A-C-C-TTT--TG-C-A-G-G-G-GA--AT-AA-C--TC-----------------------T-G-G-G-AA-A-CCA-G-A-G-CT--AA-TA--C-C-G--C-A--T-G--C-…
>IG0ORQV01AFNF2	Otu0070|199
G-ATG-AA-C-G-C-TA-GC-GA-T-AGG-C--CT-AA-C--AC-A-T-GC-A-A-G--T-C--GA-G-GG-----------G-CAG--C----G---------------A--------TG-----G-T-A--------------GCA-A---------------------T--A--C---C-A---G-------------------T-C----G--GC--G-------AC-C-GGC-GGA-T-GGGTGAG-T-A-AC-A-C-G--T-A-TG---CAA-C-CT-G-C-C-TTC--AA-C-A-T-T-G-GA--AT-AA-C--CC-----------------------G-T-T-G-AA-A-GAC-G-G-A-CT--AA-TG--C-C-T--T-A--T-A--A-…
>IG0ORQV01B8LY9	Otu0071|190
G-ACG-AA-C-G-C-TG-GC-GG-C-GTG-C--TT-AA-C--AC-A-T-GC-A-A-G--T-C--GA-A-CG-G---------A-G----G-T--T-------------A-C--------GA-G-G-A-A-G--------------CTT-G---------------------C-----G-A-A-T--CGT------------------A-A----C--TT--T-------AG-T-GGC-GGA-C-GGGTGAG-T-A-AC-G-C-G--T-G-GA---TAA-C-CT-G-C-C-TGT--CA-G-A-C-C-G-GG--AC-AA-C--AT-----------------------C-G-G-G-AA-A-CCG-G-T-G-CT--AA-TA--C-C-G--G-A--T-G--C-…
>IG0ORQV01BVLGV	Otu0072|189
G-ATG-AA-C-G-C-TA-GC-GG-C-AGG-C--TT-AA-C--AC-A-T-GC-A-A-G--T-C--GA-G-GG-----------G-CAG--C----A-------------------------C-A-G-G-T-G--------------GCA-A---------------------C--A--C-C-G-G---------------------G-T------G--GC--G-------AC-C-GGC-GTA-A-GGGTGCG-T-A-AC-A-C-G--T-G-AG---CAA-C-AT-A-C-C-CGT--AT-C-T-G-G-A-GG--AT-AA-C--CG-----------------------G-A-G-G-AA-A-CTC-T-G-C-CT--AA-TA--C-T-C--C-A--T-A--A-…
>IG0ORQV01AI73H	Otu0073|186
A-ACG-AA-C-G-C-TG-GC-GG-C-GCG-T--TT-TA-A--GC-A-T-GC-A-A-G--T-C--GA-G-CG-G---------C-A----A-G--G-------------------------------G-T-A--------------ACA-A---------------------T--A--C-----------------------------C-C----C--TA--G-------AG-C-GGC-GGA-C-GGGTGAG-T-A-AC-A-C-G--T-G-GA---TAA-C-CT-G-C-C-CTT--TG-G-C-G-A-G-GG--AT-AG-G--CC-----------------------A-G-G-G-AA-A-CCT-G-G-A-TT--AA-TA--C-C-T--T-A--T-A--A-…
>IG0ORQV01BQAS1	Otu0074|185
G-ACG-AA-C-G-C-TG-GC-GG-C-GTG-C--TT-AA-C--AC-A-T-GC-A-A-G--T-C--GA-A-CGAG---------A-A----T-C--T---------TATCA-G--------TG-G-A-A-A-C--------------TTC-G---------------------G--T--G-GAA-A--CAG--ATAG------------G-A----G--GA--A-------AG-T-GGC-GAA-C-GGGTGAG-T-A-AC-G-C-G--T-G-AG---CAA-C-CT-G-C-C-TTA--CA-C-A-A-A-G-GG--AT-AG-C--CT-----------------------C-G-G-G-AA-A-CCG-G-G-A-TT--AA-TA--C-C-G--T-A--T-G--A-…
>IG0ORQV01BSA9R	Otu0075|184
G-ACG-AA-C-G-C-TG-GC-GG-C-GTG-C--TT-AA-C--AC-A-T-GC-A-A-G--T-C--GA-A-CGAG---------A-A----T-C--T---------TATTA-G--------TG-G-A-A-A-C--------------TTC-G---------------------G--T--A-G-A-A--ACA--GATA------------AGA----G--GA--A-------AG-T-GGC-GAA-C-GGGTGAG-T-A-AC-G-C-G--T-G-AG---CAA-C-CT-G-C-C-TTA--CA-C-A-A-A-G-GG--AT-AG-C--CT-----------------------C-G-G-G-AA-A-CCG-G-G-A-TT--AA-TA--C-A-A--T-A--T-G--A-…
>IG0ORQV01BXD64	Otu0076|173
G-ACG-AA-C-G-C-TG-GC-GG-C-GTG-C--CT-AA-C--AC-A-T-GC-A-A-G--T-C--GA-A-CG-A---------A-G----T-A--TG------------------------------T-T-T--------------TTC-G---------------------GA-A--T-----------------------------G-T----A--CT--T-------AG-T-GGC-GGA-C-GGGTGAG-T-A-AC-G-C-G--T-G-AA---TAA-T-CT-G-C-C-CCA--TA-C-A-G-G-G-GG--AT-AG-C--CT-----------------------C-G-G-G-AA-A-CCG-G-G-A-TT--AA-AA--C-C-G--C-A--T-G--A-…
>IG0ORQV01AHMS3	Otu0077|167
G-ACG-AA-C-G-C-TG-GC-GG-C-GTG-C--CT-AA-C--AC-A-T-GC-A-A-G--T-C--GA-G-CG-A---------A-G----T-T--T---------ATTTA-G--------CA-G-C-G-A-C--------------TTC-G---------------------G--T--C-A-A-A--GCT--GATT------------A-A----A--CT--T-------AG-C-GGC-GAA-C-GGGTGAG-T-A-AC-A-C-G--T-A-GG---CAA-C-CT-G-C-C-CAT--GA-C-A-C-G-G-GG--AT-AG-C--TT-----------------------C-G-G-G-AA-A-CCG-G-A-G-GT--AA-TA--C-C-C--G-A--T-A--C-…
>IG0ORQV01DDZNV	Otu0078|163
G-ATG-AA-C-G-C-TA-GC-TA-T-AGG-C--TT-AA-C--AC-A-T-GC-A-A-G--T-C--GA-G-GG-----------G-TAA--C-A----------------G-G--------GT-T-A-A-A-G--------------CTT-G---------------------C-----T-T-T-A--ACC----------------G-C-T----G--AC--G-------AC-C-GGC-GGA-T-GGGTGAG-T-A-AC-A-C-G--T-A-TC---CAA-C-CT-G-C-C-GCA--TA-C-A-C-G-G-GG--AT-AG-C--CT-----------------------T-T-C-G-AA-A-GAA-A-G-A-TT--AA-TA--C-C-C--G-A--T-G--G-…
>IVZM54101BPIJR	Otu0079|161
G-ACG-AA-C-G-C-TG-GC-GG-C-GTG-C--CT-AA-T--AC-A-T-GC-A-A-G--T-C--GA-G-CG-G---------A-C----T-T--A-------------T-T--------CG-G-G-T-A-G--------------CTT-G---------------------C--T--A-T-T-T--GGA------------------T-A----A--GT--T-------AG-C-GGC-GGA-C-GGGTGAG-T-A-AC-A-C-G--T-G-GG---TAA-T-CT-G-C-C-TCG--TA-G-A-C-T-G-GG--AT-AA-C--AG-----------------------G-C-C-G-AA-A-GGT-T-T-G-CT--AA-TA--C-C-G--G-A--T-G--A-…
>IG0ORQV01BNMV8	Otu0080|157
G-ATG-AA-C-G-C-TG-GC-GG-C-GTG-C--CT-AA-T--AC-A-T-GC-A-A-G--T-C--GA-A-CG-G---------A-C----T-A------------------------------------C-C--------------TTC-G---------------------G--G----------------------------------T----A--GT--T-------AG-T-GGC-GAA-C-GGGTGAG-T-A-AC-A-C-G--T-A-GA---TAA-C-CT-A-C-C-TTA--AA-C-T-C-G-A-GG--AT-AA-C--TC-----------------------T-G-G-G-AA-A-CCG-G-A-G-CT--AA-TA--C-T-G--G-A--T-A--G-…
>IG0ORQV01DM4TC	Otu0081|153
G-ATG-AA-C-G-C-TA-GC-GG-T-AGG-C--TT-AA-C--AC-A-T-GC-A-A-G--T-C--GC-G-GG-----------G-CAG--C----A------------------------C--G-A-G-T-A--------------GCA-A---------------------T--A--C---T----T------------------G-G-T----G--GC--G-------AC-C-GGC-GGA-T-GGGTGAG-T-A-AC-G-C-G--T-A-TG---CAA-C-CT-A-C-C-TTA--TA-C-T-G-G-G-GA--AT-AG-C--TC-----------------------T-C-G-G-AA-A-CGA-G-G-A-TT--AA-TG--T-C-C--C-A--T-A--G-…
>IG0ORQV01AKBLE	Otu0082|152
G-ACG-AA-C-G-C-TG-GC-GG-C-GTG-C--CT-AA-T--AC-A-T-GC-A-A-G--T-C--GA-G-CG-G---------A-C----T-T--ATT-----------------------T-G-GAT-A-G--------------CTT-G---------------------CTAT--T-T-G-GA----------------------T-A----A--GT--T-------AG-C-GGC-GGA-C-GGGTGAG-T-A-AC-A-C-G--T-G-GG---TAA-T-CT-G-C-C-TCG--TA-G-A-C-T-G-GG--AT-AA-C--AG-----------------------G-C-C-G-AA-A-GGT-T-T-G-CT--AA-TA--C-C-G--G-A--TGA----…
>IG0ORQV01AIM1D	Otu0083|151
G-ATG-AA-C-G-C-TA-GC-GG-G-AGG-C--TT-AA-C--AC-A-T-GC-A-A-G--T-C--GA-G-GG-----------G-TAA--C-A----------------------------G-G-G-G-T-A--------------GCA-A---------------------T--A--C---C-T---------------------G-C-T----G--AC--G-------AC-C-GGC-GTA-C-GGGTGAG-T-A-AC-G-C-G--T-A-TG---CAA-C-CT-G-C-C-CTA--TA-C-A-G-G-A-GG--AT-AG-C--CC-----------------------G-G-A-G-AA-A-TTC-G-G-A-TT--AA-TA--C-T-C--C-A--T-G--T-…
>IG0ORQV01B1IBM	Otu0084|151
G-ATG-AA-C-G-C-TA-GC-GA-C-AGG-C--TT-AA-C--AC-A-T-GC-A-A-G--T-C--GA-G-GG-----------G-TAA--C-A----------------------------G---G-G-T-A--------------GCA-A---------------------T--A--C-----C---------------------G-C-T----G--AC--G-------AC-C-GGC-GCA-C-GGGTGAG-T-A-AC-G-C-G--T-A-TG---CAA-C-CT-G-C-C-TAT--AA-C-T-G-G-G-GA--AT-AG-C--TC-----------------------C-C-T-G-AA-A-GGG-G-A-A-TT--AA-CA--C-C-G--C-A--T-A--A-…
>IG0ORQV01DC6SA	Otu0085|150
G-ACG-AA-C-G-C-TG-GC-GG-C-GTG-C--TT-AA-T--AC-A-T-GC-A-A-G--T-C--GA-G-CG-A---------G-G----T-T--A--------TGTTGT-G--------GA-C-A-T-C-C--------------TTC-G---------------------G--G--AGG-G-A--AG---CGATA-----------T-G----A--CC--T-------AG-C-GGC-GGA-C-GGGTGAG-T-A-AC-G-C-G--T-G-GG---CAA-T-CT-G-C-C-CTA--AA-G-C-T-C-G-GG--AT-AA-C--AG-----------------------T-G-G-G-AA-A-CTG-C-T-G-CT--AA-TA--C-C-G--G-A--T-G--A-…
>IG0ORQV01BH3MT	Otu0086|140
G-ACG-AA-C-G-C-TG-GC-GG-C-GTG-C--CT-CA-A--AC-A-T-GC-A-A-G--T-C--GA-G-CGAG---------G-T----G-A--A-------------------------ACC-G-A-ACCG-------------CAA-G---------------------G--TGAG-G-T-T-----------------------G-A----A--CC--T-------AG-C-GGC-GAA-C-GGGTGAG-T-A-AC-A-C-G--T-G-GG---TAA-C-CT-G-C-C-TGG--AA-G-A-T-T-G-GG--AT-AA-C--GG-----------------------C-T-C-G-AA-A-GAG-T-C-G-CT--AA-TA--C-C-G--G-A--T-A----…
>IG0ORQV01B229U	Otu0087|139
G-ATG-AA-C-G-C-TA-GC-GA-T-AGG-C--CT-AA-C--AC-A-T-GC-A-A-G--T-C--GA-G-GG-----------G-CAG--C-G--C------------------------A--G-A-T-T-A--------------GCA-A---------------------T--A--A-T-T-T--G--------------------G-C----G--GC--G-------AC-C-GGC-GGA-C-GGGTGAG-T-A-AC-A-C-G--T-A-TG---CAA-C-CT-G-C-C-TTC--TA-C-T-C-C-G-GC--AT-AA-C--CC-----------------------G-T-C-G-AA-A-GGC-G-G-A-CT--AA-TT--T-C-G--G-A--T-G--A-…
>IG0ORQV01AHVRR	Otu0088|139
G-ATG-AA-C-G-C-TG-GC-GG-C-ATG-C--CT-AA-T--AC-A-T-GC-A-A-G--T-C--GA-A-CG-----------G-AG----------------------------------------CAC-T--------------TCG-G---------------------T--G--C---------------------------------------TT----------AG-T-GGC-GAA-C-GGGTGAG-T-A-AC-A-C-G--T-A-GG---TAA-C-AT-A-C-T-TAT--AA-G-C-C-G-A-GG--AT-AA-C--GG-----------------------T-T-G-G-AA-A-CGA-C-T-G-CT--AA-GA--C-T-G--G-A--T-A--G-…
>IG0ORQV01BBCQZ	Otu0089|138
G-ACG-AA-C-G-C-TG-GC-GG-C-GTG-C--CT-AA-T--AC-A-T-GC-A-A-G--T-C--GA-G-CG-G---------A------C----T--------TAT--T-C--------GA-G-T-A-G-C--------------TT---------------------------G--C-T-A-T--T-T--G-GA----------T-A-A-------GT--T-------AG-C-GGC-GGA-C-GGGTGAG-T-A-AC-A-C-G--T-G-GG---TAA-T-CT-G-C-C-TCG--TA-G-A-C-T-G-GG--AT-AA-C--AG-----------------------G-C-C-G-AA-A-GGT-T-T-G-CT--AA-TA--C-C-G--G-A--T-G--A-…
>IG0ORQV01DRNS3	Otu0090|129
G-ACG-AA-C-G-C-TG-GC-GG-C-GTG-G--AT-TA-G--GC-A-T-GC-A-A-G--T-C--GA-A-CG-G---------T-A----TCG--G-----------------------------T-T-C-C--------------TTC-G---------------------G--G--G-A---------------------------T-CG---A--GA--G-------AG-T-GGC-GAA-C-GGGTGAG-T-A-AC-A-C-G--T-A-GG---TTA-T-CT-G-C-C-CTC--GA-G-A-T-C-G-GG--AC-AA-C--CC-----------------------A-G-G-G-AA-A-CTT-G-G-G-CT--AA-TA--C-C-G--G-A--T-G----…
>IVZM54101CSKDO	Otu0091|126
G-ATG-AA-C-G-C-TA-GC-GA-C-AGG-C--CT-AA-C--AC-A-T-GC-A-A-G--T-C--GA-G-GG-----------G-CAT--C-G--G-------------------------G-G-C-G-T-A--------------GCA-A---------------------T--A--C-G-C-T---------------------G-C-C----G--GC--G-------AC-C-GGC-GGA-T-GGGTGAG-T-A-AC-G-C-G--T-A-TG---CAA-C-CT-G-C-C-TTC--AG-C-A-G-G-G-GG--AT-AG-C--CC-----------------------G-T-T-G-AA-A-GAC-G-G-A-TT--AA-TA--C-C-C--C-A--T-A--A-…
>IG0ORQV01DAQCX	Otu0092|124
G-CCT-AA-C-A-CATGCAA-GT-C-GAA-C--GA-GA-A--TC-A-A-CT-T-A-T--G-A--AG-T-TT-T---------C-G----G-A--T-------------------------------G-G-A--------------ATG-A---------------------G--T--T-----------------------------G-A----G--GA--A-------AG-T-GGC-GAA-C-GGGTGAG-T-A-AC-G-C-G--T-G-AG---CAA-T-CT-A-C-C-TTG--TA-C-T-G-G-G-GG--AT-AA-C--GT-----------------------C-G-G-G-AA-A-CCG-G-C-G-CT--AA-TA--C-C-G--C-A--T-A--A-…
>IG0ORQV01BSUH0	Otu0093|123
G-ACG-AA-C-G-C-TG-GC-GG-C-GTG-C--CT-AA-C--AC-A-T-GC-A-A-G--T-C--GA-G-CG-G---------A-G----T-T--G---------------A-----TCGAC-G-G-A-A-GC-------------CTT-C---------------------G--G--G-C-G-GAAGATG-----------------A-T----TAACT--T-------AG-C-GGC-GGA-T-GGGTGAG-T-A-AC-G-C-G--T-G-GG---CAA-C-CT-G-C-C-TCG--AA-G-A-C-C-G-GG--AT-AA-C--AG-----------------------T-T-C-G-AA-A-GGG-C-T-G-CT--AA-TA--C-C-G--G-A--T-G--T-…
>IG0ORQV01AHXNC	Otu0094|121
A-ACG-AA-C-G-C-TG-GC-GG-C-GCG-T--CT-TA-A--GC-A-T-GC-A-A-G--T-C--GA-A-CG-G---------C-AA---G-GC-----------------------------A-G-G-T-G--------------CTT-G---------------------C--AC-C-T-G---------------------------C-C--C--TA--G-------AG-T-GGC-GGA-C-TGGTGAG-T-A-AC-A-C-G--T-G-GG---TGA-C-AT-G-C-C-TTT--TA-G-T-T-G-G-GG--AT-AG-C--TA-----------------------C-T-A-G-AA-A-TAG-T-A-G-AT--AA-TA--C-C-G--A-A--T-G--T-…
>IVZM54101BP89W	Otu0095|118
A-ACG-AA-C-G-C-TG-GT-GG-C-GTG----TT-TA-T--AC-A-T-GC-A-A-A--T-C--GA-G-CG-A---------G-G----A-C--A-------------------------------A-T-A------------GCTTG-C---------------------T--A--T-----------------------------T-GA---G--CC--G-------AG-C-GGC-GAA-C-GGGTGAG-T-A-AC-G-C-G--T-A-AG---CAA-T-CT-G-C-C--CA--TA-G-T-C-G-G-GA--AT-AA-C--CG-----------------------C-G-C-T-AA-C-GTG-C-G-G-CT--AA-TG--C-CGGA-T-AT-T-G--T-…
>IG0ORQV01CKAJY	Otu0096|116
G-CTT-AA-C-A-C-AT-GC--A-A-GTC-G--AA-CG-G--AG-T-T-AC-G-T-A--T-G--AA-G-TA-----------T-TT---C-G--G---------------------------T---A-C-G--------------GAC-T---------------------A--T--G---T-------------------------A-A----C--T---T-------AG-T-GGC-GAA-C-GGGTGAG-T-A-AC-A-C-G--T-G-GG---CAA-C-CT-G-C-C-CTT--AA-C-C-G-G-G-GG--AT-AA-C--AT-----------------------T-G-T-G-AA-A-ACA-G-T-G-CT--AA-TA--C-C-G--C-A--T-A--A-…
>IG0ORQV01C4VUV	Otu0097|115
G-ATG-AA-C-G-C-TG-GC-GG-C-GTG-C--CT-AA-C--AC-A-T-GC-A-A-G--T-C--GA-G-CG-A---------G-A----A-G--C---------CTTTG-A--------TT-G-A-A-A-C--------------TTC-G---------------------G--T--C-G-A-A--AGA--GGAG------------G-C----G--GA--A-------AG-C-GGC-GGA-C-GGGTGAG-T-A-AC-G-C-G--T-A-GG---TAA-G-CT-G-C-C-CCA--CA-C-A-C-A-G-GG--AT-AG-C--CC-----------------------G-G-G-G-AA-A-CTT-G-G-A-TT--AA-TA--C-C-T--G-A--T-G--A-…
>IG0ORQV01BFDYZ	Otu0098|113
G-ACG-AA-C-G-C-TG-GC-GG-C-ATG-C--CT-CA-T--AC-A-T-GC-A-A-G--T-C--GA-G-CG-G---------T-C----T-T-----------TAAGA--A--------GA-A-G---G-C--------------TT------------------------G--C--C-T-------TC--ATCTT-----------A-A----A--GA--T-------AG-C-GGC-GGA-C-GGGTGAG-T-A-AC-G-C-G--T-G-GG---TAA-C-CT-G-C-C-CTA--AA-G-T-A-G-G-GG--AT-AA-C--AT-----------------------T-C-C-G-AA-A-GGG-A-T-G-CT--AA-TA--C-C-G--T-A--T-A--A-…
>IG0ORQV01DAWB3	Otu0099|111
G-ATG-AA-C-G-C-TA-GC-GA-C-AGG-C--TT-AA-C--AC-A-T-GC-A-A-G--T-C--GA-G-GG-G---------T-A----A-C--A---------------------------G-G-G-T-A--------------GCA-A---------------------T--A--C-C-G-------------------------C-T----G--AC--G-------AC-C-GGC-GCA-C-GGGTGAG-T-A-AC-G-C-G--T-A-TG---CAA-C-CT-G-C-C-TAT--AA-C-T-G-G-G-GA--AT-AG-C--TC-----------------------C-C-T-G-AA-A-GGG-G-A-A-TT--AA-CA--C-C-G--C-A--T-A--A-…
>IVZM54101AI0HS	Otu0100|109
A-ACG-AA-C-G-C-TG-GT-GG-C-GTG-T--TT-TA-T--AC-A-T-GC-A-A-G--T-C--GA-G-CG-A---------G-G------------------A------C-----------A-A-T-A-G--------------CTT-G---------------------C--T------A-------------------------T-T----G--AT---CCG----AG-C-GGC-GAA-C-GGGTGAG-T-A-AC-G-C-G--T-A-AG---CAA-T-CT-G-C-C-CCA--TA-G-T-C-G-G-GA--AT-AA-C--CG-----------------------C-G-C-T-AA-C-GTG-C-G-G-CT--AA-TG--C-C-G--G-A--T----A-…
>IG0ORQV01B50GT	Otu0101|107
G-ATG-AA-C-G-C-TA-GC-GA-T-AGG-C--TT-AA-C--AC-A-T-GC-A-A-G--T-C--GA-G-GG-----------G-CAG--C-A--C------------------------TG-G-C-GATCG-------------GCGACGA--------------------T--T--T-C-C-T--G--------------------G-T----G--GC--G-------AC-C-GGC-GCA-C-GGGTGAG-T-A-AC-A-C-G--T-A-TG---CAA-C-CT-A-C-C-CCT--TA-C-C-G-G-G-GG--AT-AA-C--CC-----------------------G-G-G-G-AA-A-TCC-G-G-G-CT--AA-TA--C-C-C--C-A--T-G--A-…
>IG0ORQV01AZ3GS	Otu0102|104
G-ATG-AA-C-G-C-TG-GC-GG-C-GTG-C--CT-AA-T--AC-A-T-GC-A-A-G--T-C--GA-G-CG-C---------ACT-----------------------------------------A-C-T--------------TCG-----------------------G--T--A---------------------------------------GT--G-------AG-C-GGC-GAA-C-GGGTGAG-T-A-AC-A-C-G--T-A-GG---TAA-C-AT-G-T-C-CAT--AC-G-A-C-G-A-GG--AT-AA-C--GG-----------------------T-T-G-G-AA-A-CGA-C-T-G-CT--AA-GA--C-T-G--G-A--T-A--G-…
>IG0ORQV01CDNV7	Otu0103|104
G-ATG-AA-C-G-C-TA-GC-GA-C-AGG-C--CT-AA-C--AC-A-T-GC-A-A-G--T-C--GA-G-GG-----------G-CAT--C----G------------------------GG-A-C-G-T-A--------------GCA-A---------------------T--A--C-G-T-T--G--------------------C-C----G--GC--G-------AC-C-GGC-GGA-T-GGGTGAG-T-A-AC-G-C-G--T-A-TG---CAA-C-CT-A-C-C-CGT--AG-C-A-G-G-G-GG--AT-AG-C--CC-----------------------G-T-T-G-AA-A-GAC-G-G-A-TT--AA-TA--C-C-C--C-G--T-A--A-…
>IG0ORQV01C79G1	Otu0104|103
G-ACG-AA-C-G-C-TG-GC-GG-C-GTG-C--CT-AA-C--AC-A-T-GC-A-A-G--T-C--GA-A-CG-G---------A-G----A-T--T------------CA-G---------A-A-G-A-A-GC-------------CTA-G---------------------C--G--A-T-T-C---TG------------------A-G----T--CT--T-------AG-T-GGC-GGA-C-GGGTGAG-T-A-AC-G-C-G--T-G-GG---TAA-T-CT-G-C-C-CTT--GA-G-C-G-G-G-GG--AT-AA-C--AG-----------------------T-C-G-G-AA-A-CGA-C-T-G-CT--AA-TA--C-C-G--C-A--T-AC-AC…
>IG0ORQV01AA1C7	Otu0105|102
G-ATG-AA-C-G-C-TG-GC-GG-C-GTG-C--CT-AA-T--AC-A-T-GC-A-A-G--T-C--GA-A-CG--------------------G----G---AA-ATTTGT-A--------TA-G-A-G-A-G--------------CTT-G---------------------C--T--C-----A-------AAGTACTT----A-TTT-C-----------T-------AG-T-GGC-GAA-C-GGGTGAG-T-A-AC-A-C-G--T-G-GG---TAA-C-CT-G-C-C-TTT--CA-G-T-T-G-G-GG--AT-AA-C--TA-----------------------G-A-G-G-AA-A-CTT-T-A-G-CT--AA-TA--C-C-G--A-A--T-A----…
>IVZM54101DRTVJ	Otu0106|102
G-ATG-AA-C-G-C-TG-GC-GG-C-GTG-C--CT-AA-C--AC-A-T-GC-A-A-G--T-C--GA-A-CG-A---------A-G----C-A--C--------TTTTTATG--------AA-G-C-C-C-C--------------TCG-G---------------------G--G--C-G-G-A--GCA--AAAAG-----------T-G----A--CT--T-------AG-T-GGC-GGA-T-GGGTGAG-T-A-AC-G-C-G--T-G-GG---CAA-C-CT-G-C-C-TTG--CA-C-T-G-G-G-GG--AT-AA-C--AA-----------------------C-C-G-G-AA-A-CGG-T-T-G-CT--AA-TA--C-C-G--C-A--T-A--A-…
>IG0ORQV01C6BYF	Otu0107|102
G-ACG-AA-C-G-C-TG-GC-GG-C-GTG-C--CT-AA-T--AC-A-T-GC-A-A-G--T-C--GA-G-CG-A---------G-C----G-G--A---ACCA-ACA----G--------A--T-T-T-A-C--------------TTC-G---------------------G--T--A-A-T----GA-----CGTTGG-G------A-A----A--GC--G-------AG-C-GGC-GGA-T-GGGTGAG-T-A-AC-A-C-G--T-G-GG---GAA-C-CT-G-C-C-CCT--AA-G-T-C-T-G-GG--AT-AC-C--AT-----------------------T-T-G-G-AA-A-CAG-G-T-G-CT--AA-TA--C-C-G--G-A--T-A----…
>IG0ORQV01DL86Z	Otu0108|101
G-ACG-AA-C-G-C-TG-GC-GG-C-GTG-C--TT-AA-C--AC-A-T-GC-A-A-G--T-C--GA-A-CG-G---------A-G----T-TA-C---------------G--------TA-T-G-A-A-G-------------TATT-T---------------------CGGT--A-C-G-GA-CTA------------------T-G----TAACT--T-------AG-T-GGC-GAA-C-GGGTGAG-T-A-AC-A-C-G--T-G-GG---CAA-C-CT-G-C-C-CTT--AA-C-C-G-G-G-GG--AT-AA-C--AT-----------------------T-G-T-G-AA-A-ACA-G-T-G-CT--AA-TA--C-C-G--C-A--T-A--A-…
>IG0ORQV01BSBM2	Otu0109|99
A-ACG-AA-C-G-C-TG-GC-GG-C-GCG-T--CT-TA-A--GC-A-T-GC-A-A-G--T-C--GA-A-CG-G---------C-AA---G-GC-----------------------------A-G-G-T-G--------------CTT-G---------------------C--AC-C-T-G---------------------------C-C--C--TA--G-------AG-T-GGC-GGA-C-TGGTGAG-T-A-AC-A-C-G--T-G-GG---TGA-C-AT-G-C-C-TTT--TA-G-T-T-G-G-GG--AT-AG-C--TA-----------------------C-T-A-G-AA-A-TAG-T-A-G-AT--AA-TA--C-C-G--A-A--T-G--T-…
>IG0ORQV01AY4CA	Otu0110|97
G-ATG-AA-C-G-C-TG-GC-GG-C-ATG-C--CT-AA-T--AC-A-T-GC-A-A-G--T-C--GA-A-CG-G---------A-C----T-A--------------------------------------A--------------TTA-A---------------------T-------------------------------------T----A--GT--C-------AG-T-GGC-GAA-C-GGGTGAG-T-A-AC-A-C-G--T-A-GA---TAA-C-CT-G-C-C-CTA--AA-C-T-T-T-A-GG--AT-AA-C--TT-----------------------T-G-G-G-AA-A-CTG-G-A-G-GT--AA-TA--C-T-A--A-A--T-A--G-…
>IG0ORQV01B6YCT	Otu0111|94
G-ACG-AA-C-G-C-TG-GC-GG-C-GTG-C--CT-AA-T--AC-A-T-GC-A-A-G--T-T--GA-G-CG-A---------A-G------C--A--------TAGGGC-T--------CA-A-G-T---C--------------TTC-G---------------------G--A--T-G-C-G--AG---GCCTA-----------T-G----A--CT--T-------AG-C-GGC-GAA-C-GGGTGAG-T-A-AC-G-C-G--T-G-GG---TAA-C-CT-G-C-C-CTC--TA-G-A-C-T-G-GG--AT-AA-C--AG-----------------------C-T-C-G-AA-A-GGG-C-T-G-CT--AA-TA--C-C-G--G-A--T-G--T-…
>IVZM54101ANMXL	Otu0112|94
G-ACG-AA-C-G-C-TG-GC-GG-C-GTG-C--CT-AA-T--AC-A-T-GC-A-A-G--T-C--GA-G-CG-G---------ACTT---A-T--T-------------------------C-G-A-GTA-G--------------CTT-G---------------------CTAT--T-T-G-G-----------------------A-T----A-AGT--T-------AG-C-GGC-GGA-C-GGGTGAG-T-A-AC-A-C-G--T-G-GG---TAA-T-CT-G-C-C-TCG--TA-G-A-C-T-G-GG--AT-AA-C--AG-----------------------G-C-C-G-AA-A-GGT-T-T-G-CT--AA-TA--C-C-G--G-A--TGA----…
>IG0ORQV01COPUC	Otu0113|89
G-ATG-AA-C-G-C-TG-GC-GG-C-GTG-C--CT-AA-T--AC-A-T-GC-A-A-G--T-C--GA-A-CG-G---------G-G----A-T--C----------TA-A-G--------GA-G-A-G-A-A--------------CCT-T---------------------A--G--G-G-A-A--CAA--TTCT----------G-G-A----T--CC--C-------AG-T-GGC-GGA-C-GGGTGAG-T-A-AC-A-C-G--T-G-AG---CAA-C-CT-G-C-C-TTT--CT-C-T-G-G-G-GA--AT-AA-C--AA-----------------------C-G-G-G-AA-A-CCG-T-T-G-CT--AA-TA--C-C-G--C-A--T-A--A-…
>IG0ORQV01DBC5S	Otu0114|89
G-ACG-AA-C-G-C-TG-GC-GG-C-GTG-C--CT-AA-C--AC-A-T-GC-A-A-G--T-C--GA-G-CG-A---------A-G----T-T--T---------AAGTA-A--------CA-G-C-G-A-T--------------TTC-G---------------------A--T--C-A-A-C--GTT--ATTT------------A-A----A--CT--T-------AG-C-GGC-GGA-C-GGGTGAG-T-A-AC-A-C-G--T-A-GG---CAA-C-CT-G-C-C-CAT--GA-C-A-C-G-G-GG--AT-AG-C--TT-----------------------C-G-G-G-AA-A-CCG-G-A-G-GT--AA-TA--C-C-C--G-A--T-A--C-…
>IG0ORQV01CAPUU	Otu0115|87
G-ATG-AA-C-G-C-TA-GC-GA-T-AGG-C--TT-AA-C--AC-A-T-GC-A-A-G--T-C--GA-G-GG-----------G-CAG--C-A--CTG-----------------------G-T-T-A-TCG--------------GCA-ACGG------------------T--A--T-C-C-T---------------------G-G-T----G--GC--G-------AC-C-GGC-GCA-C-GGGTGAG-T-A-AC-A-C-G--T-A-TG---CAA-C-CT-A-C-C-CTT--AA-C-C-G-G-G-GG--AT-AA-C--CC-----------------------G-G-G-G-AA-A-TCC-G-G-G-CT--AA-TA--C-C-C--C-A--T-G--A-…
>IVZM54101A8834	Otu0116|86
G-ATG-AA-C-G-C-TG-GC-GG-C-GTG-C--CT-AA-C--AC-A-T-GC-A-A-G--T-C--GA-A-CGAAGC-------ACT----T-T--T-------------T-A--------TG-A-A-GCC-C--------------CTCGG---------------------G--G--CAGAGCA--AAA------------------AGTG---A--CT--T-------AG-T-GGC-GGA-T-GGGTGAG-T-A-AC-G-C-G--T-G-GG---CAA-C-CT-G-C-C-TTG--CA-C-T-G-G-G-GG--AT-AA-C--AA-----------------------C-C-G-G-AA-A-CGG-T-T-G-CT--AA-TA--C-C-G--C-A--T-A--A-…
>IG0ORQV01BEA1D	Otu0117|83
A-ACA-AA-C-G-C-TG-GC-GG-C-GTG-C--TT-AA-C--AC-A-T-GC-A-A-G--T-C--GA-A-CG-C---------G-AA---A-G--T-----------------------------T-T---C--------------TTC-G---------------------G-----A-A---------------------------A-C--AAG--TA--G-------AG-T-GGC-GCA-C-GGGTGAG-T-A-AC-G-C-G--T-A-GA---T-A-ACCT-G-T-C-TTC--AT-A-T-C-T-G-GA--AT-AA-T--AC-----------------------G-C-C-G-AA-A-GGG-G-T-G-CT--AA-TA--C-C-G--G-A--T-A--C-…
>IG0ORQV01DLDVV	Otu0118|82
G-ATG-AA-C-G-C-TA-GC-GG-C-AGG-C--CT-AA-C--AC-A-T-GC-A-A-G--T-C--GA-G-GG-----------G-CAG--C-A--C-------------------------A-G-G-T-A-G--------------C-A-A---------------------T--A--C-T---G---------------------G-G-T----G--GC--G-------AC-C-GGC-GGA-T-GGGTGCG-T-A-AC-G-C-G--T-A-TG---CAA-C-CT-A-C-C-ATT--GA-T-T-G-G-G-GC--AT-AG-C--CC-----------------------G-A-A-G-AA-A-TTC-G-G-A-TT--AA-TA--C-T-C--C-A--T-A--A-…
>IG0ORQV01DWISS	Otu0119|81
G-ATG-AA-C-G-C-TA-GC-GA-C-AGG-C--TT-AA-C--AC-A-T-GC-A-A-G--T-C--GA-G-GG-----------G-TAA--C-A--G-----------------------------G-G-T-A--------------GCA-A---------------------T--A--C-C---------------------------G-C---TG--AC--G-------AC-C-GGC-GCA-C-GGGTGAG-T-A-AC-G-C-G--T-A-TG---CAA-C-CT-G-C-C-TAT--AA-C-T-G-G-G-GA--AT-AG-C--TC-----------------------C-C-T-G-AA-A-GGG-G-A-A-TT--AA-CA--C-C-G--C-A--T-A--A-…
>IG0ORQV01AGQKD	Otu0120|81
G-ACG-AA-C-G-C-TG-GC-GG-C-GCG-C--CT-AA-C--AC-A-T-GC-A-A-G--T-C--GA-G-CG-----------G-A----G-G--A-------------T-G--------AC-GAA-G-GAA--------------ATT-T---------------------T-CGGATGG-A-A--TT-------------------T-GTTA-TC-TT--T-------AG-C-GGC-GGA-C-GGGTGAG-T-A-AC-G-C-G--T-G-AG---CAA-C-CA-A-C-C-TTA--TA-C-A-G-G-G-GA--AT-AA-C--GT-----------------------A-G-C-G-AA-A-GCT-A-C-A-CT--AA-TA--C-C-G--C-A--T-G--A-…
>IG0ORQV01AZAZW	Otu0121|81
G-ATG-AA-C-G-C-TG-GC-GG-C-GTG-C--CT-AA-C--AC-A-T-GC-A-A-G--T-C--GA-G-CG-T---------G-A----A-C--C--------CT-GCG-A--------AT-G-A-A-A-C--------------TTC-G---------------------G--T--C-G-A-T--TTT--G-CAG-----------G-A----G--GA--A-------AG-C-GGC-GGA-C-GGGTGAG-T-A-AC-G-C-G--T-A-GG---TAA-C-CT-G-C-C-CCA--TA-C-T-G-A-G-GG--AT-AG-C--CT-----------------------C-G-G-G-AA-A-CCG-G-G-A-TT--AA-TA--C-C-T--C-A--T-A--A-…
>IG0ORQV01DRNK5	Otu0122|79
G-ACG-AA-C-G-C-TG-GC-GG-C-GTG-C--TT-AA-C--AC-A-T-GC-A-A-G--T-C--GA-A-CG-G---------A-GTT--A-C--G-------------T-A--------TG-A-A-G-T-AT-------------TTCGG---------------------T--A--C-G-G-A--CTAT-----------------GTA----A--CT--T-------AG-T-GGC-GAA-C-GGGTGAG-T-A-AC-A-C-G--T-G-GG---CAA-C-CT-G-C-C-CTT--AA-C-C-G-G-G-GG--AT-AA-C--AT-----------------------T-G-T-G-AA-A-ACA-G-T-G-CT--AA-TA--C-C-G--C-A--T-A--A-…
>IG0ORQV01CDM8M	Otu0123|77
G-ACG-AA-C-G-C-TG-GC-GG-C-GTG-C--TT-AA-C--AC-A-T-GC-A-A-G--T-C--GA-A-CG-A---------T-G----A-T--G---------------------------C-----A-C--------------CTT-T---------------------C--G--G-G-G-T--G--------------------T-G----G--AT--T-------AG-T-GGC-GAA-C-GGGTGAG-T-A-AC-A-C-G--T-G-AG---TAA-C-CT-G-C-C-CTC--CT-C-T-T-C-G-GG--AT-AA-C--TG-----------------------T-C-G-G-AA-A-CGG-T-G-G-CT--AA-TA--C-C-G--G-A--T-AT---…
>IG0ORQV01B2D32	Otu0124|75
G-ATT-AA-C-G-C-TG-GC-GG-T-ACG-T--CT-AA-T--AC-A-T-GC-A-A-G--T-C--GA-A-CG-G---------A-G----C-A--------------------------------------C--------------TT------------------------G-------------------------------------T----G--CT--C-------AG-T-GGC-GAA-C-GGGTGAG-T-A-AC-A-C-G--T-A-GG---TAA-C-CT-G-C-C-CTT--AA-G-A-C-G-A-GG--AT-AA-C--TC-----------------------T-T-G-G-AA-A-CGA-G-A-G-CT--AA-TA--C-T-G--G-A--T-T--G-…
>IG0ORQV01CAOEF	Otu0125|75
G-ACG-AA-C-G-C-TG-GC-GG-C-GTG-C--CT-AA-C--AC-A-T-GC-A-A-G--T-C--GA-G-CG-G---------A-G----T-T--T---------AATCA-G--------TA-G-C-G-A-C--------------TTC-G---------------------G--T--C-A-A-A--ACC--GATT------------A-A----A--CT--T-------AG-C-GGC-GGA-C-GGGTGAG-T-A-AC-A-C-G--T-A-GG---CAA-C-CT-G-C-C-CAT--GA-C-A-C-G-G-GG--AC-AG-C--TT-----------------------C-G-G-G-AA-A-CCG-G-A-G-GT--AA-TA--C-C-C--G-A--T-A--C-…
>IVZM54101DIFNF	Otu0126|74
G-TCG-AA-C-G-G-AGTTT-TG-A-CTG-A--AG-AA-G--AA-G-T-GT-T-T-A--C-A--TG-G-AA-T---------C-T----G-A--T--------------------------------------------------TTT-A---------------------------------------------------------A-A----A--CT--T-------AG-T-GGC-GAA-C-GGGTGAG-T-A-AT-G-C-A--T-A-AG---TAA-C-CT-A-C-C-TAT--AAGG-A-C-T-G-GG--AT-AA-C--GT-----------------------T-T-G-G-AA-A-CGA-A-C-G-CT--AA-TA--C-C-G--G-A--T-A--A-…
>IG0ORQV01CEE8F	Otu0127|72
G-ACG-AA-C-G-C-TG-GC-GG-C-ATG-C--CT-AA-C--AC-A-T-GC-A-A-G--T-C--GA-A-CG-G---------A--------A--G------------------------TG-T-G-T-A-----------------TT--------------------------T--A-T-A-T--A--------------------T-A----C--TT--T-------AG-T-GGC-GAA-C-GGGTGAG-T-A-AC-A-C-A--T-G-AG---CAA-C-CT-A-C-C-TTA--TA-C-A-T-G-G-GG--AT-AA-C--AC-----------------------T-G-G-G-AA-A-CTG-G-T-G-CT--AA-TA--C-C-G--A-A--T-A--A-…
>IG0ORQV01CZBS9	Otu0128|71
G-ACG-AA-C-G-C-TG-GC-GG-C-GTG-C--CT-AA-T--AC-A-T-GC-A-A-G--T-C--GA-G-CG-A---------G-C----A-G--A---ACTA-ACA----G--------A--T-C-T-A-C--------------TTC-G---------------------G--T--A-G-T----GA-----CGTTAG-G------G-A----C--GC--G-------AG-C-GGC-GGA-T-GGGTGAG-T-A-AC-A-C-G--T-G-GG---TAA-C-CT-G-C-C-CCG--CA-G-A-C-T-G-GG--AT-AC-C--AC-----------------------T-T-G-G-AA-A-CAG-G-T-G-CT--AA-TA--C-C-G--G-A--T-A----…
>IG0ORQV01C6FOH	Otu0129|70
G-ATG-AA-C-G-C-TG-GC-GG-C-GTG-C--CT-AA-C--AC-A-T-GC-A-A-G--T-C--GA-A-CG-G---------A-G----TAT--T-------------T-T--------TT-ACAGATTTTC-------------TTCGGA--------------------G--A--T-G-A-A--GTAGC----------------TAAT---A--CT--T-------AG-T-GGC-GGA-C-GGGTGAG-T-A-AC-G-C-G--T-G-GG---TAA-C-CT-G-C-C-TTA--TA-C-A-G-G-G-GA--AT-AA-C--AG-----------------------C-C-G-G-AA-A-CGG-T-T-G-CT--AA-AA--C-C-G--C-A--T-A--A-…
>IG0ORQV01CHMSO	Otu0130|67
G-ACG-AA-C-G-C-TG-GC-GG-C-GTG-C--CT-AA-T--AC-A-T-GC-A-A-G--T-C--GA-G-CG-G---------A-C----T-T--A---------TT--T----------GG-A-T-A-G-C--------------TT---------------------------G--C-T-A-T--T-T--G-GA----------T-A-A-------GT--T-------AG-C-GGC-GGA-C-GGGTGAG-T-A-AC-A-C-G--T-G-GG---TAA-T-CT-G-C-C-TCG--TA-G-A-C-T-G-GG--AT-AA-C--AG-----------------------G-C-C-G-AA-A-GGT-T-T-G-CT--AA-TA--C-C-G--G-A--T-G--A-…
>IG0ORQV01BNDS4	Otu0131|65
G-ACG-AA-C-G-C-TG-GC-GG-C-GTG-C--CT-AA-T--AC-A-T-GC-A-A-G--T-C--GA-G-CG-G---------A-C----T-T--AT------------------------TCG-G-GTA-G--------------CTT-G---------------------CTAT--T-T-G-GA----------------------T-A----A--GT--T-------AG-C-GGC-GGA-C-GGGTGAG-T-A-AC-A-C-G--T-G-GG---TAA-T-CT-G-C-C-TCG--TA-G-A-C-T-G-GG--AT-AA-C--AG-----------------------G-C-C-G-AA-A-GGT-T-T-G-CT--AA-TA--C-C-G--G-A--TGA----…
>IG0ORQV01DLLMI	Otu0132|65
G-ACG-AA-C-G-C-TG-GC-GG-C-GTG-C--TT-AA-C--AC-A-T-GC-A-A-G--T-C--GA-A-CG-G---------A-G----G-A--T-------------A-C--------AT-T-G-A-A-AC--------------CT-A----------------G----T-----G-A-T-A--TGT------------------A-A----C--CT--T-------AG-T-GGC-GGA-C-GGGTGAG-T-A-AC-G-C-G--T-G-GA---TAA-C-CT-G-C-C-TAT--CT-G-A-C-C-G-GG--AC-AA-C--AC-----------------------C-T-G-G-AA-A-CGG-G-T-G-CT--AA-TA--C-C-G--G-A--T-A--C-…
>IG0ORQV01BBS4O	Otu0133|64
G-ATG-AA-C-G-C-TA-GC-TA-C-AGG-C--TT-AA-C--AC-A-T-GC-A-A-G--T-C--GA----------------G-CGG--T-A--T---------------------------G-T-G-C----------------TTT-A------------------------G--T-G-------------------------C-A-T-------AC----------AG-C-GGC-AGA-C-GGGTGAG-T-A-AC-A-C-G--T-A-TC---TAA-C-CT-T-C-C-CCT--TA-C-T-T-G-G-GC--AT-AG-C--CT-----------------------C-T-G-G-AA-A-CGG-A-G-A-TT--AA-TT--T-C-C--G-A--T-G--T-…
>IVZM54101C7P77	Otu0134|63
G-ATG-AA-C-G-C-TG-GC-GG-C-GTG-C--CT-AA-C--AC-A-T-GC-A-A-G--T-C--GA-A-CG-A---------A-G----C-A--C---------TTTTT-A--------TG-A-A-GCC-C--------------CTCGG---------------------G--G--C-G-G-A--GCA--AAAAG-----------T-G----A--CT--T-------AG-T-GGC-GGA-T-GGGTGAG-T-A-AC-G-C-G--T-G-GG---CAA-C-CT-G-C-C-TTG--CA-C-T-G-G-G-GG--AT-AA-C--AA-----------------------C-C-G-G-AA-A-CGG-T-T-G-CT--AA-TA--C-C-G--C-A--T-A--A-…
>IG0ORQV01C3W38	Otu0135|62
G-ACG-AA-C-G-C-TG-GC-GG-C-GTG-C--CT-AA-C--AC-A-T-GC-A-A-G--T-C--GA-G-CG-G---------A--------GTTGA--------------T--------CGAC-G-GAA-GC-------------CTTCGGG-------------------CGGAAGA-T-GAT--TA-------------------A-C--------T--T-------AG-C-GGC-GGA-T-GGGTGAG-T-A-AC-G-C-G--T-G-GG---CAA-C-CT-G-C-C-TCG--AA-G-A-C-C-G-GG--AT-AA-C--AG-----------------------T-T-C-G-AA-A-GGG-C-T-G-CT--AA-TA--C-C-G--G-A--T-G--T-…
>IG0ORQV01C2WZI	Otu0136|62
G-ATG-AA-C-G-C-TG-GC-GG-C-GTG-C--TT-AA-C--AC-A-T-GC-A-A-G--T-C--GA-A-CG-G---------A-G----C-G--A---------TGA-C-A--------CG-G-A-G-T-C--------------TTC-G---------------------G--A--T-G-A-A--GTG--TT------------A-T-G----G--CT--T-------AG-T-GGC-GGA-C-GGGTGAG-T-A-AC-A-C-G--T-G-AG---CAA-C-CT-A-C-C-TTT--TG-C-A-G-G-G-GA--AT-AA-C--TC-----------------------T-G-G-G-AA-A-CCA-G-G-G-CT--AA-TA--C-C-G--C-A--T-G--A-…
>IVZM54101BXKEI	Otu0137|60
G-CCT-AA-T-A-C-AT-GC--A-A-GTC-G--AG-CG-G--AC-T-T-AT-T-C-G--G-G--TA-G-CT-T---------G-C----T-A--T--------------------------------------------------TTG-G----------------------------------------------------------ATA---A--GT--T-------AG-C-GGC-GGA-C-GGGTGAG-T-A-AC-A-C-G--T-G-GG---TAA-T-CT-G-C-C-TCG--TA-G-A-C-T-G-GG--AT-AA-C--AG-----------------------G-C-C-G-AA-A-GGT-T-T-G-CT--AA-TA--C-C-G--G-A--T-G--A-…
>IG0ORQV01DGOWU	Otu0138|60
G-ACG-AA-C-G-C-TG-GC-GG-C-GTG-C--CT-CA-A--AC-A-T-GC-A-A-G--T-C--GAGCGGGGA---------G-AG---A-C--C---------------------------G-A-A-C-CG-------------TAA-G---------------------G--G--GAG-G-------------------------T-T--GAA--CC--C-------AG-C-GGC-AAA-C-GGGTGAG-T-A-AC-A-C-G--T-G-GG---TAA-C-CT-G-C-C-TGG--AA-G-A-A-C-G-GG--AT-AA-C--GG-----------------------C-T-T-G-AA-A-GAG-T-C-G-CT--AA-TA--C-C-G--T-A--T-A--A-…
>IG0ORQV01DAZQL	Otu0139|59
G-ACG-AA-C-G-C-TG-GC-GG-C-GCG-C--CT-AA-C--AC-A-T-GC-A-A-G--T-C--GA-A-CG-----------G-G----G-T--A-------------T-A--------TA-G-T-T-G-A--------------GTA-A---------------------T--C--G-A-A-T--GT-------------------A-T----A--CC--T-------AG-T-GGC-GGA-C-GGGTGAG-T-A-AC-G-C-G--T-G-AG---CAA-C-CT-G-C-C-TCT--TA-C-A-G-G-G-GG--AT-AA-C--GT-----------------------A-C-C-G-AA-A-GGC-A-C-A-CT--AA-TA--C-C-G--C-A--T----A-…
>IG0ORQV01AGXIY	Otu0140|59
G-ATG-AA-C-G-C-TA-GC-GA-T-AGG-C--CT-AA-C--AC-A-T-GC-A-A-G--T-C--GA-G-GG-----------G-CAG--C-A--T-------------------------A-G-G-G-T-A--------------GCA-A---------------------T--A--C-T-T-T--G--------------------A-T----G--GC--G-------AC-C-GGC-GGA-T-GGGTGAG-T-A-AC-A-C-G--T-A-TG---CAA-C-CT-A-C-C-TAC--GA-C-A-T-T-G-GG--AT-AA-C--CC-----------------------G-T-T-G-AA-A-GAC-G-G-A-CT--AA-TA--C-C-T--T-A--T-A--A-…
>IG0ORQV01CDZP7	Otu0141|57
G-ATG-AA-C-G-C-TA-GC-GA-T-AGG-C--CT-AA-C--AC-A-T-GC-A-A-G--T-C--GA-G-GG-----------G-CAG--C----G------------------------CA-G-A-T-T-A--------------GCA-A---------------------T--A--A-T-T-T--G--------------------G-C----G--GC--G-------AC-C-GGC-GGA-C-GGGTGAG-T-A-AC-A-C-G--T-A-TG---CAA-C-CT-G-C-C-TTC--TA-C-T-C-C-G-GC--AT-AA-C--CC-----------------------G-T-C-G-AA-A-GGC-G-G-A-CT--AA-TT--T-C-G--G-A--T-G--A-…
>IG0ORQV01AM6FH	Otu0142|57
G-ACA-AA-C-G-C-TG-GC-GG-C-GTG-C--CT-AA-C--AC-A-T-GC-A-A-G--T-C--GA-G-CG-----------G-A----G-A--T-------------A-A--------TG-G-T-T-G-A--------------GTA-A---------------------T--C--G-G-C-G--AT-------------------T-A----T--TT--T-------AG-C-GGC-GGA-C-GGGTGAG-T-A-AC-G-C-G--T-G-AG---CGA-C-CT-G-C-C-TTT--TA-C-A-G-G-G-GG--AT-AA-C--GG-----------------------A-G-G-G-AA-A-CCT-T-C-A-CT--AA-TA--C-C-G--C-A--T-G--A-…
>IG0ORQV01AKOFG	Otu0143|57
G-ATG-AA-C-G-C-TA-GC-GA-T-AGG-C--TT-AA-C--AC-A-T-GC-A-A-G--T-C--GA-G-GG-----------G-CAG--C-A--C---------------T--------GGCG-A-T-C-G--------------GCGAC---------------------G--AT-T-T-C-C--TG-------------------G-T----G--GC--G-------AC-C-GGC-GCA-C-GGGTGAG-T-A-AC-A-C-G--T-A-TG---CAA-C-CT-A-C-C-CCT--TA-C-C-G-G-G-GG--AT-AA-C--CC-----------------------G-G-G-G-AA-A-TCC-G-G-G-CT--AA-TA--C-C-C--C-A--T-G--A-…
>IG0ORQV01ACNRN	Otu0144|57
G-ACG-AA-C-G-C-TG-GC-GG-C-GTG-C--CT-AA-C--AC-A-T-GC-A-A-G--T-C--GA-A-CGAGA--------ATC----A-A--C---------------T--------TA-T-G-A-A-G--------------TTT-T--------------------CGGATGGAAT-G-A--GT-------------------T-GA---G--GA--A-------AG-T-GGC-GAA-C-GGGTGAG-T-A-AC-G-C-G--T-G-AG---CAA-T-CT-A-C-C-TTG--TA-C-T-G-G-G-GG--AT-AA-C--GT-----------------------C-G-G-G-AA-A-CCG-G-C-G-CT--AA-TA--C-C-G--C-A--T-A--A-…
>IG0ORQV01CHD9W	Otu0145|56
G-ACG-AA-C-G-C-TG-GC-GG-C-GTG-C--TT-AA-C--AC-A-T-GC-A-A-G--T-C--GA-A-CG-G---------G-A----G-T--A------------TT-G--------AA-G-A-A---G--------------CTT-G---------------------C-----T-T-T-A--GAG--A---------------T-A----C--TT--T-------AG-T-GGC-GGA-C-GGGTGAG-T-A-AC-G-C-G--T-G-AG---G-A-G-CT-G-T-C-CTA--TG-C-A-G-G-G-GG--AC-AA-C--AG-----------------------C-T-G-G-AA-A-CGG-C-T-G-CT--AA-TA--C-C-C--C-A--T-A--A-…
>IVZM54101DMUPA	Otu0146|55
G-ACG-AA-C-G-C-TG-GC-GG-C-GTG-C--CT-AA-C--AC-A-T-GC-A-A-G--T-C--GA-A-CG-A---------A-G------T--T--------ACACTA-C--------GG-A-A-G-T-C--------------TTC-G---------------------G--A--T-G-G-A--AGT--TATGT-------------A----A--CT--T-------AG-T-GGC-GGA-C-GGGTGAG-T-A-AC-G-C-G--T-G-AG---CAA-C-CT-G-C-C-TTA--CA-G-A-G-G-G-GG--AT-AA-C--AT-----------------------T-C-G-G-AA-A-CGA-A-T-G-CT--AA-TA--C-C-G--C-A--T-A--A-…
>IG0ORQV01CZN1L	Otu0147|54
G-ACG-AA-C-G-C-TG-GC-GG-C-GTG-C--CT-AA-T--AC-A-T-GC-A-A-G--T-C--GA-G-CG-G---------A-CTT--A-T--T-------------------------T-GAG-T-A-G--------------CTT-G---------------------C--T--A-T-T-TG----------------------G-A----TAAGT--T-------AG-C-GGC-GGA-C-GGGTGAG-T-A-AC-A-C-G--T-G-GG---TAA-T-CT-G-C-C-TCG--TA-G-T-C-T-G-GG--AT-AA-C--AG-----------------------G-C-C-G-AA-A-GGT-T-T-G-CT--AA-TA--C-C-G--G-A--T-GA---…
>IG0ORQV01CKTQI	Otu0148|53
G-ACG-AA-C-G-C-TG-GC-GG-C-GTG-C--CT-AA-C--AC-A-T-GC-A-A-G--T-C--GA-G-CG-G---------G-G----G-T--A---------------T--------GT-G-A-G-G-A--------------GTA-A---------------------T--C--T-G-A-A--CA-------------------T-A----C--CC--G-------AG-C-GGC-GGA-C-GGGTGAG-T-A-AC-G-C-G--T-G-AG---CAA-C-CT-G-C-C-TTA--TA-C-A-G-G-G-GA--AT-AA-C--GC-----------------------G-C-C-G-AA-A-GGC-G-C-A-CT--AA-TA--C-C-G--C-A--T-G--A-…
>IG0ORQV01DMOO2	Otu0149|52
G-ATA-AA-C-G-C-TA-GC-GA-C-AGG-C--CT-AA-C--AC-A-T-GC-A-A-G--T-C--GA---GG-----------G---G--C-A--T-------------------------C-A-C-G-T-----------------C--T---------------------T--C--G-G-A-T---------------------G-G-T----G--GC--G-------AC-C-GGC-GCA-C-GGGTGAG-T-A-AC-A-C-G--T-A-TG---CAA-C-CT-A-C-C-TGT--AA-G-A-G-G-G-GA--AT-AA-C--CC-----------------------G-G-A-G-AA-A-TTC-G-G-A-CT--AA-CA--C-C-G--C-A--T-A--A-…
>IVZM54101BXDZU	Otu0150|52
G-ACG-AA-C-G-C-TG-GC-GG-C-ATG-C--CT-CA-T--AC-A-T-GC-A-A-G--T-C--GA-G-C------------G-G----T-C--T--------TTAAGA----------AG-A-A-G-G-C--------------TT------------------------G--C--C-T-T-C--A----T-CTT-----------A-A----A--GA--T-------AG-C-GGC-GGA-C-GGGTGAG-T-A-AC-G-C-G--T-G-GG---TAA-C-CT-G-C-C-CTA--AA-G-T-A-G-G-GG--AT-AA-C--AT-----------------------T-C-C-G-AA-A-GGG-A-T-G-CT--AA-TA--C-C-G--T-A--T-A--A-…
>IG0ORQV01AYWIP	Otu0151|51
G-ACG-AA-C-G-C-TG-GC-GG-C-GTG-C--CT-AA-T--AC-A-T-GC-A-A-G--T-C--GA-G-CG-G---------A-C----T-TA-T------------------------TCGG-G-T-A-G--------------CTT-G---------------------C--TA-T-T-T-G--G------------------A-T-A----A--GT--T-------AG-C-GGC-GGA-C-GGGTGAG-T-A-AC-A-C-G--T-G-GG---TAA-T-CT-G-C-C-TCG--TA-G-T-T-T-G-GG--AT-AA-C--AA-----------------------G-C-C-G-AA-A-GGT-T-T-G-CT--AA-TA--C-C-G--G-A--TAA----…
>IG0ORQV01CCG10	Otu0152|51
G-ACG-AA-C-G-C-TG-GC-GG-C-GTG-C--TT-AA-C--AC-A-T-GC-A-A-G--T-C--GA-A-CG-G---------G-A----T-C--C-------------------------G---ATGGT-G-------------CTTT-G---------------------C--A--T-T---G-----------------------T-T----G--GT--G-------AGAGTGGC-GAA-C-GGGTGAG-T-A-AC-A-C-G--T-G-AG---TAA-C-CT-G-C-C-CCC--TT-C-T-T-T---GG--AT-AA-C--TG-----------------------C-A-C-G-AA-A-GTG-T-G-G-CT--AA-TA--C-G-A--G-A--T-A----…
>IG0ORQV01DL56Z	Otu0153|50
G-ACG-AA-C-G-C-TG-GC-GG-C-GTG-G--AT-TA-G--GC-A-T-GC-A-A-G--T-C--GA-A-CG-G---------T-A----TCG--G-----------------------------T-T-C-C--------------TTC-G---------------------G--G--G-A---------------------------T-CG---A--GA--G-------AG-T-GGC-GAA-C-GGGTGAG-T-A-AC-A-C-G--T-A-GG---TTA-T-CT-G-C-C-CTC--GA-G-A-T-C-G-GG--AC-AA-C--CC-----------------------A-G-G-G-AA-A-CTT-G-G-G-CT--AA-TA--C-C-G--G-A--T-G----…
>IG0ORQV01CE090	Otu0154|50
G-ATG-AA-C-G-C-TG-GC-GG-T-ATG-C--TT-AA-C--AC-A-T-GC-A-A-G--T-C--GA-A-CG-G---------A-G----T-T--A---------GCGAG-A--------CA-G-C-G-A-C--------------TTA-G---------------------G--T--C-A-A-A--GGA--TTGC------------G-AA---G--CT--T-------AG-T-GGC-GGA-C-GGGTGAG-T-A-AC-A-C-G--T-G-AA---CAA-C-CA-A-C-C-TTT--TA-C-T-C-A-G-GA--AT-AA-C--AT-----------------------A-A-G-G-AA-A-CCT-A-T-G-CT--AA-TA--C-C-T--G-A--T-A--T-…
>IG0ORQV01C3INJ	Otu0155|50
G-ACG-AA-C-G-C-TG-GC-GG-C-GTG-G--AT-TA-G--GC-A-T-GC-A-A-G--T-C--GA-A-CG-G---------T-A----T-G--G-----------------------------T-G-C-T--------------TTC-G---------------------G--G--C-A---------------------------T-C----A--GA--G-------AG-T-GGC-GAA-C-GGGTGAG-T-A-AC-A-C-G--T-A-GG---TGA-T-CT-A-C-C-CTC--AA-G-A-C-G-G-GG--AC-AA-C--CC-----------------------A-G-G-G-AA-A-CTT-G-G-G-CT--AA-TA--C-C-G--G-A--T-G----…
>IG0ORQV01CTMWD	Otu0156|49
G-ACG-AA-C-G-C-TG-GC-GG-C-GTG-C--CT-AA-C--AC-A-T-GC-A-A-G--T-C--GA-G-CG-A---------A-G----T-G--C--------TTGGAG-A--------TG-ATT-T-T-T--------------TTC-G---------------------G--A--A-T-G-A--TTC--ACCAA-----------G-T----AT-CT--T-------AG-C-GGC-GGA-C-GGGTGAG-T-A-AC-G-C-G--T-G-AG---AAA-C-CT-G-C-C-TTT--CA-C-A-A-A-G-GG--AT-AG-C--CT-----------------------C-G-G-G-AA-A-CTG-G-G-A-TT--AA-TA--C-C-T--T-A--T-G--A-…
>IVZM54101DJ699	Otu0157|49
G-ATG-AA-C-G-C-TG-GC-GG-C-ATG-C--CT-AA-C--AC-A-T-GC-A-A-G--T-C--GA-A-CG-A---------A-G----T-T--A---------CCGGA-G--------CA-G-C-G-G-A--------------CTTAGG--------------------T--T--C-A-A-C--GCA--CCGA----------C-T-A----A--CT--T-------AG-T-GGC-GGA-T-GGGTGAG-T-A-AC-A-C-G--T-G-AG---CAA-C-CA-A-C-C-TTT--TA-C-T-C-G-G-GA--AT-AA-C--AT-----------------------G-G-G-G-AA-A-CCC-A-T-G-CT--AA-TA--C-C-T--G-A--T-A--T-…
>IG0ORQV01AKVSO	Otu0158|49
G-ACG-AA-C-G-C-TG-GC-GG-C-ATG-C--CT-AA-C--AC-A-T-GC-A-A-G--T-C--GA-A-CG-G---------A-A----G-T--G---------------------------T-G-T-A-T--------------TT------------------------A--T--A-T-A-------------------------T-A----C--TT--T-------AG-T-GGC-GAA-C-GGGTGAG-T-A-AC-A-C-G--T-G-AG---CAA-C-CT-A-C-C-TTA--TA-C-A-T-G-G-GG--AT-AA-C--AC-----------------------T-G-G-G-AA-A-CTG-G-T-G-CT--AA-TA--C-C-G--A-A--T-A--A-…
>IVZM54101DSN75	Otu0159|48
A-ACG-AA-C-G-C-TG-GC-GG-C-GTG-G--AT-AA-G--AC-A-T-GC-A-A-G--T-C--GT-A-CG-C---------T-G----G-T--A---------------T--------GC-G-G-G-T-A--------------GCA-A---------------------T--A--T-T-T-G--CA-------------------T-A----T--TG--G-------AG-T-GGC-GAA-C-GGGTGAG-T-A-AC-A-C-G--T-G-GG---TAA-T-TT-A-T-C-TTT--GA-G-T-T-A-G-GG--AT-AA-T--TC-----------------------G-C-T-G-AA-A-GGC-G-G-A-CT--AA-TA--C-C-G--A-A--T-G--T-…
>IG0ORQV01CTODO	Otu0160|48
G-ATG-AA-C-G-C-TA-GC-GA-T-AGG-C--TT-AA-C--AC-A-T-GC-A-A-G--T-C--GA-G-GG-----------G-CAG--C-A--C---------------G--------GGTT-A-T-C-G--------------GCGAC---------------------G--AT-T-T-C-C--TG-------------------G-T----G--GC--G-------AC-C-GGC-GCA-C-GGGTGAG-T-A-AC-A-C-G--T-A-TG---CAA-C-CT-A-C-C-CTT--AA-C-C-G-G-G-GG--AT-AA-C--CC-----------------------G-G-G-G-AA-A-TCC-G-G-G-CT--AA-TA--C-C-C--C-A--T-G--A-…
>IG0ORQV01B843Y	Otu0161|47
G-ACG-AA-C-G-C-TG-GC-GG-C-ATG-C--CT-AA-C--AC-A-T-GC-A-A-G--T-C--GA-A-CG-G---------A-A----G-T--G-----------------------------T-G-T-A--------------TTT-A---------------------T--A--T-A---------------------------T-A----C--TT--T-------AG-T-GGC-GAA-C-GGGTGAG-T-A-AC-A-C-G--T-G-AG---CAA-C-CT-A-C-C-TTA--TA-C-A-T-G-G-GG--AT-AA-C--AC-----------------------T-G-G-G-AA-A-CTG-G-T-G-CT--AA-TA--C-C-G--A-A--T-A--A-…
>IG0ORQV01A45AJ	Otu0162|47
G-ACG-AA-C-G-C-TG-GC-GG-C-GTG-C--TT-AA-C--AC-A-T-GC-A-A-G--T-C--GA-A-CG----------GAGTTATGTATGAA---------------------------G---T-A-T--------------TTC-G---------------------GTACG-GA--C-------------------------T-A----CATAACTT-------AG-T-GGC-GAA-C-GGGTGAG-T-A-AC-A-C-G--T-G-GG---CAA-C-CT-G-C-C-CTT--AA-C-C-G-G-G-GG--AT-AA-C--AT-----------------------T-G-T-G-AA-A-ACA-G-T-G-CT--AA-TA--C-C-G--C-A--T-A--A-…
>IG0ORQV01CXAO5	Otu0163|46
G-ATG-AA-C-G-C-TG-GC-GG-C-GTG-C--CT-AA-C--AC-A-T-GC-A-A-G--T-C--GA-A-CG-G---------A-GT---T-T--A-------------T-T--------TT-ACAGATTTTC-------------TTC-G---------------------GA-AT-T-G-A-A--GTAGCT---------------TAA----A--CT--T-------AG-T-GGC-GGA-C-GGGTGAG-T-A-AC-G-C-G--T-G-GG---CAA-C-CT-G-C-C-TCA--TA-C-T-G-G-G-GA--AT-AA-C--AG-----------------------C-C-G-G-AA-A-CGG-T-T-G-CT--AA-AA--C-C-G--C-A--T-G--A-…
>IG0ORQV01CTIOS	Otu0164|46
G-ATG-AA-C-G-C-TG-GC-GG-C-GTG-C--CT-AA-T--AC-A-T-GC-A-A-G--T-C--GA-A-C--G---------A--------G--A-------------------------------T-G-T--------------AGC-----------------------A--A--T-----------------------------A-C----A--TC--T-------AG-T-GGC-GAA-C-GGGTGAG-T-A-AC-A-C-G--T-G-GG---CAA-C-CT-G-C-C-TAT--AG-G-T-G-G-G-GG--AT-AA-C--CG-----------------------A-G-G-G-AA-A-CCT-T-G-G-CT--AA-TA--C-C-G--C-A--T-G----…
>IVZM54101BGO1O	Otu0165|45
G-ACG-AA-C-G-C-TG-GC-GG-C-GTG-C--CT-AA-C--AC-A-T-GC-A-A-G--T-C--GG-A-CG-G---------A-A----A-C--A-------------G-T--------GG-A-A-T-A-G--------------TTT-A---------------------C--T--A-A-T-T--CAC------------------T-G----T--TT--T-------AG-T-GGC-GGA-C-GGGTGAG-T-A-AC-A-C-G--T-G-GG---CAA-C-CT-G-C-C-TTA--GA-G-T-G-G-G-GG--AT-AA-C--AG-----------------------C-G-A-G-AA-A-TCG-T-T-G-CT--AA-TA--C-C-G--C-A--T-G--A-…
>IG0ORQV01CPNKI	Otu0166|44
G-ACG-AA-C-G-C-TG-GC-GG-C-GTG-C--CT-AA-C--AC-A-T-GC-A-A-G--T-C--GA-G-CG-A---------A-G----T-T--T---------AAACG-G--------CA-G-C-G-A-T--------------TTC-G---------------------A--T--C-A-A-T--GCA--GTTT------------A-A----A--CT--T-------AG-C-GGC-GGA-C-GGGTGAG-T-A-AC-A-C-G--T-A-GG---CAA-C-CT-G-C-C-CAT--GA-C-A-C-G-G-GG--AT-AG-C--TT-----------------------C-G-G-G-AA-A-CCG-G-A-G-GT--AA-TA--C-C-C--G-A--T-A--C-…
>IG0ORQV01BSUJY	Otu0167|44
G-ACT-AA-C-G-C-TG-GC-GG-C-GTG-C--CT-AA-T--AC-A-T-GC-A-A-G--T-C--GA-A-CG-----------G-G----A-T-----------TCTT-T-G--------AT-C-A---G-C--------------TTG-C---------------------T--G--AGA-G-A--AG----G--A-----------T----------C--T-------AG-T-GGC-GGA-C-GGGTGAG-T-A-AC-G-C-G--T-G-GG----AA-T-CT-G-C-C-TCT--TA-C-T-G-G-G-GG--AT-AA-C--AG-----------------------T-G-G-G-AA-A-CTA-C-T-G-CT--AA-TA--C-C-G--C-A--T-A--A-…
>IG0ORQV01ACISH	Otu0168|43
G-ATG-AA-C-G-C-TA-GC-GG-G-AGG-C--TT-AA-C--AC-A-T-GC-A-A-G--T-C--GA-G-GG-----------G-CAT--C-G--C-------------------------G-G-A-G-T-A--------------GCA-A---------------------T--A--T-T-C-T---------------------G-G-C----G--GC--G-------AC-C-GGC-GCA-C-GGGTGAG-T-A-AC-G-C-G--T-A-TG---CAA-C-CT-A-C-C-CCG--AA-C-A-G-G-G-GG--AT-AA-C--CC-----------------------G-G-G-G-AA-A-TCC-G-G-A-CT--AA-TA--C-C-C--C-A--T-A--A-…
>IG0ORQV01B4XBL	Otu0169|43
G-ATA-AA-C-G-C-TG-GC-GG-C-GTG-C--CT-AA-C--AC-A-T-GC-A-A-G--T-C--GA-ACGGGGAT-------A-CA---T-TG-GT----------------------------A-G-C-A--------------ATA-C---------------------T--G--G-T---------------------------G-T----A--TTC-T-------AG-T-GGC-GGA-C-GGGTGAG-T-A-AC-G-C-G--T-G-AG---TAA-C-CT-A-C-C-TTC--TA-G-T-G-G-G-GG--AT-AA-C--AG-----------------------C-T-G-G-AA-A-CAG-C-T-G-CT--AA-TA--C-C-G--C-A--T-A--A-…
>IG0ORQV01BNTX9	Otu0170|43
G-ACG-AA-C-G-C-TG-GC-GG-C-GTG-C--CT-AA-T--AC-A-T-GC-A-A-G--T-T--GA-G-CG-A---------A-G------C--A--------TAGGGC-T--------CA-A-G-T---C--------------TTC-----------------------G--G--A-T-G-C--GAG--GCCTA-----------T-G----A--CT--T-------AG-C-GGC-GAA-C-GGGTGAG-T-A-AC-G-C-G--T-G-GG---TAA-C-CT-G-C-C-CTC--TA-G-A-C-T-G-GG--AT-AA-C--AG-----------------------C-T-C-G-AA-A-GGG-C-T-G-CT--AA-TA--C-C-G--G-A--T-G--T-…
>IG0ORQV01DP5ZK	Otu0171|42
G-ACG-AA-C-G-C-TG-GC-GG-C-GTG-C--CT-AA-T--AC-A-T-GC-A-A-G--T-C--GA-G-CG-G---------A-C----T-T--AT------------------------TCGAG-T-A-G--------------CTT-G---------------------CTAT--T-T-G-GA----------------------T-A----A--GT--T-------AG-C-GGC-GGA-C-GGGTGAG-T-A-AC-A-C-G--T-G-GG---TAA-T-CT-G-C-C-TCG--TA-G-A-C-T-G-GG--AT-AA-C--AG-----------------------G-T-C-G-AA-A-GGC-C-T-G-CT--AA-TA--C-C-G--G-A--TGA----…
>IG0ORQV01CGN3D	Otu0172|42
G-ATG-AA-C-G-C-TA-GC-GA-T-AGG-C--CT-AA-C--AC-A-T-GC-A-A-G--T-C--GA-G-GG-----------G-CAT-------C---------------A--------TG-G-G-G-T-A--------------GCA-A---------------------T--A--C---T-C--TG-------------------A-T----G--GC--G-------AC-C-GGC-GGA-T-GGGTGAG-T-A-AC-A-C-G--T-A-TG---CAA-C-CT-A-C-C-TAC--AA-C-A-T-T-G-GG--AT-AA-C--CC-----------------------G-T-T-G-AA-A-GGC-G-G-A-CT--AA-TA--C-C-T--T-A--T-A--A-…
>IG0ORQV01ARJ4O	Otu0173|42
G-ATG-AA-C-G-C-TG-GC-GG-C-ATG-C--CT-AA-T--AC-A-T-GC-A-A-G--T-C--GA-A-CG-G---------A------C--------------------------------------T-A--------------ATT-A---------------------A--T----------------------------------T----A--GT--C-------AG-T-GGC-GAA-C-GGGTGAG-T-A-AC-A-C-G--T-A-GA---TAA-C-CT-G-C-C-CTA--AA-C-T-T-T-A-GG--AT-AA-C--TT-----------------------T-G-G-G-AA-A-CTG-G-A-G-GT--AA-TA--C-T-A--A-A--T-A--G-…
>IVZM54101CN7HW	Otu0174|41
G-ACG-AA-C-G-C-TG-GC-GG-C-GTG-C--CT-AA-T--AC-A-T-GC-A-A-G--T-C--GA-G-CG-G---------A-C----T-T--------------------------------------ATT------------CGGGTAGCTTGCTATTTG--------GAT-----------------------------------A----A--GT--T-------AG-C-GGC-GGA-C-GGGTGAG-T-A-AC-A-C-G--T-G-GG---TAA-T-CT-G-C-C-TCG--TA-G-A-C-T-G-GG--AT-AA-C--AG-----------------------G-C-C-G-AA-A-GGT-T-T-G-CT--AA-TA--C-C-G--G-A--TGA----…
>IG0ORQV01BX0AI	Otu0175|41
G-ACG-AA-C-G-C-TG-GC-GG-C-GTG-C--CT-AA-C--AC-A-T-GC-A-A-G--T-C--GA-A-CG-A---------G-A----A-T--C--------AACATA----------TG-A-A-G-T-T--------------TTC-G---------------------G--A--C-A-G----ATT--AGGTT-----------G-A----G--GA--A-------AG-T-GGC-GGA-C-GGGCGAG-T-A-AC-G-C-G--T-G-AG---CAA-C-CT-A-C-C-CTA--GA-C-T-G-G-G-GG--AT-AA-C--GT-----------------------C-G-G-G-AA-A-CCG-G-C-G-CT--AA-TA--C-C-G--C-A--T-A--A-…
>IVZM54101AYZK0	Otu0176|41
G-ATG-AA-C-G-C-TA-GC-GA-C-AGG-C--TT-AA-C--AC-A-T-GC-A-A-G--T-C--GA-G-GG-----------G-TAA--C-A------------------------------G-G-G-T-A--------------GCA-A---------------------T--A--C-C-G-----------------------C---T----G--AC--G-------AC-C-GGC-GCA-C-GGGTGAG-T-A-AC-G-C-G--T-A-TG---CAA-C-CT-G-C-C-TAT--AA-C-T-G-G-G-GA--AT-AG-C--TC-----------------------C-C-T-G-AA-A-GGG-G-A-A-TT--AA-CA--C-C-G--C-A--T-A--A-…
>IG0ORQV01AJD9E	Otu0177|41
G-ACG-AA-C-G-C-TG-GC-GG-C-GTG-C--CT-AA-C--AC-A-T-GC-A-A-G--T-C--GA-G-CG-A---------A-G----T-G--T--------TTAGGA-A--------TG-A-T-A-T-T--------------TTC-G---------------------A--A--T-T-G-A--CTT--CCTAA-----------A-C----AT-CT--T-------AG-C-GGC-AAA-C-GGGTGAG-T-A-AC-G-C-G--T-G-AG---GAA-C-CT-G-C-C-TTT--CA-C-A-A-A-G-GG--AT-AG-C--CT-----------------------C-G-G-G-AA-A-CTG-G-G-A-TT--AA-TA--C-C-T--T-A--T-G--A-…
>IG0ORQV01AL2RK	Otu0178|40
G-ACG-AA-C-G-C-TG-GC-GG-C-GTG-C--CT-AA-C--AC-A-T-GC-A-A-G--T-C--GA-G-CG-A---------A-G----T-T--T---------AAGCA-G--------TA-G-C-G-A-C--------------TTC-G---------------------G--T--C-A-A-A--GCA--GCTT------------A-A----A--CT--T-------AG-C-GGC-GGA-C-GGGTGAG-T-A-AC-A-C-G--T-A-GG---CAA-C-CT-G-C-C-CAT--GA-C-A-C-G-G-GG--AT-AG-C--TT-----------------------C-G-G-G-AA-A-CCG-A-A-G-GT--AA-TA--C-C-C--G-A--T-A--C-…
>IVZM54101DAOOW	Otu0179|40
G-ATA-AA-C-G-C-TG-GC-GG-C-GTG-C--CT-AA-T--AC-A-T-GC-A-A-G--T-C--GA-A-CG-G---------A-G------T--T---TTGA-CTGAAG-A--------AG-A-A-G-T-G--------------TTT-A---------------------C--A--T-G-G-A--ATC--TGA-TT----T-TA--A-A----A--CT--T-------AG-T-GGC-GAA-C-GGGTGAG-T-A-AT-G-C-A--T-A-AG---TAA-C-CT-A-C-C-TAT--AAGG-A-C-T-G-GG--AT-AA-C--GT-----------------------T-T-G-G-AA-A-CGA-A-C-G-CT--AA-TA--C-C-G--G-A--T-A--A-…
>IG0ORQV01BV1ZN	Otu0180|40
G-ACG-AA-C-G-C-TG-GC-GG-C-GTG-C--CT-AA-T--AC-A-T-GC-A-A-G--T-C--GA-G-CG-G---------G-G----C-T--A--------CTGCAG-T--------GG-A-T-T-C-C--------------TTC-G---------------------G--G--A-T-G-A--AGT--TGCTT-----------T-A----G--CC--T-------AG-C-GGC-GGA-C-GGGTGAG-T-A-AC-G-C-G--T-G-GG---TAA-C-CT-G-C-C-CTA--AA-G-C-C-C-G-GG--AT-AA-C--AG-----------------------C-G-G-G-AA-A-CCG-C-T-G-CT--AA-TA--C-C-G--G-A--T-A--C-…
>IVZM54101C0ALX	Otu0181|40
G-ACG-AA-C-G-C-TG-GC-GG-C-GCG-C--CT-AA-C--AC-A-T-GC-A-A-G--T-C--GA-A-CG-G-----------G----G-T--A---------TATAG-T--------TG---A-G-T-A--------------ATC---------------------------------G-A----A--T-GTA-----------T-A-------CC--T-------AG-T-GGC-GGA-C-GGGTGAG-T-A-AC-G-C-G--T-G-AG---CAA-C-CT-G-C-C-TCT--TA-C-A-G-G-G-GG--AT-AA-C--GT-----------------------A-C-C-G-AA-A-GGC-A-C-A-CT--AA-TA--C-C-G--C-A--T-A--T-…
>IG0ORQV01CT7FK	Otu0182|39
G-ATG-AA-C-G-C-TG-GC-GG-C-GTG-C--CT-AA-C--AC-A-T-GC-A-A-G--T-C--GA-A-CG-G---------A--------G-----------TC-ACT-T--------A--G-A-G---C--------------TT------------------------G-----C---T-T--TGA---GT-G------------------A--CT--T-------AG-T-GGC-GGA-C-GGGTGAG-T-A-AC-G-C-G--T-G-AG---TAA-C-CT-G-C-C-CTT--GA-G-T-G-G-G-GG--AC-AA-C--AT-----------------------T-G-G-G-AA-A-CCG-A-T-G-CT--AA-TA--C-C-G--C-A--T-A--A-…
>IVZM54101A3MDT	Otu0183|39
G-ATG-AA-C-G-C-TG-GC-GG-C-ATG-C--CT-AA-T--AC-A-T-GC-A-A-G--T-C--GA-A-CG-----------G-G-----------------------------------------A-A-A-------------GACTTG---------------------TC-T--T--------------------------------------TCC----------AG-T-GGC-GAA-C-GGGTGAG-T-A-AC-G-C-G--T-A-GA---CAA-C-TT-G-C-C-TTT--AA-G-A-C-G-A-GG--AT-AA-C--GG-----------------------C-T-G-G-AA-A-CGG-C-T-G-CT--AA-TA--C-T-G--G-A--T-A--G-…
>IG0ORQV01DWCUA	Otu0184|38
G-ATG-AA-C-G-C-TA-GC-GG-T-AGG-C--TT-AA-C--AC-A-T-GC-A-A-G--T-C--GC-G-GG-----------G-CAG--C-A--C-------------------------G-A---G-T-A--------------GCA-A---------------------T--A--C---T-T---------------------G-G-T----G--GC--G-------AC-C-GGC-GGA-T-GGGTGAG-T-A-AC-G-C-G--T-A-TG---CAA-C-CT-A-C-C-TTA--TA-C-T-G-G-G-GA--AT-AG-C--TC-----------------------T-C-G-G-AA-A-CGA-G-G-A-TT--AA-TG--T-C-C--C-A--T-A--G-…
>IG0ORQV01CDZ0M	Otu0185|38
G-ACG-AA-C-G-C-TG-GC-GG-C-GTG-C--CT-AA-C--AC-A-T-GC-A-A-G--T-C--GA-A-CG-G---------A-CT---T-TA-A-----------------------------T-C-C-T--------------TTC-G---------------------G--G--G-A---------------------------CTA----A--AGT-T-------AG-T-GGC-GGA-C-GGGTGAG-T-A-AC-G-C-G--T-G-AG---CAA-C-CT-A-C-C-TTA--CA-C-C-G-G-G-GG--AT-AA-C--CT-----------------------T-C-A-G-AA-A-TGA-A-A-G-CT--AA-TA--C-C-G--C-A--T-G--A-…
>IG0ORQV01CNP0C	Otu0186|38
G-ATG-AA-C-G-C-TG-GC-GG-C-GTG-C--TT-AA-C--AC-A-T-GC-A-A-G--T-C--GA-A-CG-G---------G-G----T-TA-A-------------T-G-------AGGACAAAAGT-A--------------TTC-G---------------------T--ACCGATGTAA--TTAT-----------------T-A----A--CT--T-------AG-T-GGC-GGA-C-GGGTGAG-T-A-AC-A-C-G--T-G-AG---TAA-T-CT-A-C-C-TCA--AG-C-A-G-G-G-GA--AT-AA-C--AG-----------------------C-G-G-G-AA-A-CCG-T-T-G-CT--AA-TA--C-C-A--C-A--T-A--G-…
>IVZM54101B847Y	Otu0187|38
G-ACG-AA-C-G-C-TG-GC-GG-C-GTG-C--TT-AA-C--AC-A-T-GC-A-A-G--T-C--GA-G-CG-G---------G-G----G-TA-TG-----------------------A----A-C-C-T-------------GATT-GC--------------------T--TA-T-G-C-G-AGAA--GGGGAG----------T-A----T--CC--T-------AG-C-GGC-GGA-C-GGGTGAG-T-A-AC-G-C-G--T-A-GG---CAA-C-CT-G-C-C-CTC--AA-G-A-C-C-G-GG--AT-AC-C--GA-----------------------T-T-C-G-AA-A-GGG-T-C-G-TT--AA-TA--C-C-G--G-A--T-G--T-…
>IG0ORQV01BX440	Otu0188|38
G-ATG-AA-C-G-C-TA-GC-GA-T-AGG-C--CT-AA-C--AC-A-T-GC-A-A-G--T-C--GA-G-GG-----------G-CAT--C-A--T-------------------------G-G-G-G-T-A--------------GCA-A---------------------T--A--C-T-C-T--G--------------------A-T----G--GC--G-------AC-C-GGC-GGA-T-GGGTGAG-T-A-AC-A-C-G--T-A-TG---CAA-C-CT-A-C-C-TAC--AA-C-A-T-T-G-GG--AT-AA-C--CC-----------------------G-T-T-G-AA-A-GGC-G-G-A-CT--AA-TA--C-C-T--T-A--T-A--A-…
>IG0ORQV01B5Q4O	Otu0189|38
G-ACG-AA-C-G-C-TG-GC-GG-C-GTG-C--CT-AA-T--AC-A-T-GC-A-A-G--T-C--GA-G-CG-A---------A-G----C-A--C--------T-GG-T-T--------CT-G-C-T-C-C--------------TTC-G---------------------G--G--A---A-A--CGA--GCCAA-----------T-G----A--CT--T-------AG-C-GGC-GAA-C-GGGTGAG-T-A-AC-G-C-G--T-G-GG---TAA-C-CT-G-C-C-CTT--CA-G-A-C-A-G-GG--AT-AA-C--AG-----------------------G-A-C-G-AA-A-GTT-C-T-G-CT--AA-TA--C-C-T--G-A--T-G--T-…
>IVZM54101CUZLS	Otu0190|38
G-ATG-AA-C-G-C-TG-GC-GG-C-GTG-C--CT-AA-C--AC-A-T-GC-A-A-G--T-C--GA-G-CG-G---------G-G----T-T--T---------GCTGG-A--------GA-A-A-C-T-C--------------TTC-G---------------------G--A--G-A-G-G--ATC--TAGT------------A-T----AA-CC--T-------AG-C-GGC-GGA-C-GGGTGAG-T-A-AC-G-C-G--T-G-GG---CAA-C-CT-G-C-C-CAA--TG-C-A-G-G-G-GA--AT-AA-C--AG-----------------------C-G-A-G-AA-A-TCG-T-T-G-CT--AA-TA--C-C-G--C-A--T-A--C-…
>IG0ORQV01A731K	Otu0191|38
G-ACG-AA-C-G-C-TG-GC-GG-C-GTG-C--CT-AA-C--AC-A-T-GC-A-A-G--T-C--GA-G-CG-G---------A-G----G-T--A---------------C--------GG-T-G-A-G-A--------------GAA-A---------------------T--T--G-A-G-C--TG-------------------T-A----C--TT--T-------AG-C-GGC-GGA-C-GGGTGAG-T-A-AC-G-C-G--T-G-AG---CAA-C-CT-G-C-C-TAT--CA-C-A-G-G-G-GG--AT-AA-G--GC-----------------------G-G-C-G-AA-A-GCC-G-C-T-CT--AA-TA--C-C-G--C-A--T-G--A-…
>IG0ORQV01BA4DX	Otu0192|37
G-ACG-AA-C-G-C-TG-GC-GG-C-GTG-C--CT-CA-A--AC-A-T-GC-A-A-G--T-C--GA-GCGG-G---------G-A----G-A--G---------------A--------CC-G-A-A-C-C--------------GTA-A---------------------G--G--G-G-AGG--TT-------------------G-A----A--CC--C-------AG-C-GGC-AAA-C-GGGTGAG-T-A-AC-A-C-G--T-G-GG---TAA-C-CT-G-C-C-TGG--AA-G-A-A-C-G-GG--AT-AA-C--GG-----------------------C-T-T-G-AA-A-GAG-T-C-G-CT--AA-TA--C-C-G--T-A--T-A--AT…
>IG0ORQV01BXA3W	Otu0193|37
G-ACG-AA-C-G-C-TG-GC-GG-C-GTG-C--TT-AA-C--AC-A-T-GC-A-A-G--T-T--GA-A-CG-G---------T-C----T-G--A-------------C-A--------TG-G-A-A---G--------------CTT-G---------------------C-----T-G-A-A--GTG------------------T-C----G--GG--T-------AG-T-AGC-GGA-C-GGGTGAG-T-A-AT-G-C-A--T-G-AG---A-A-G-CT-G-C-C-ATT--GG-G-A-G-G-G-GG--AC-AA-C--AG-----------------------T-T-G-G-AA-A-CGG-C-T-G-CT--AA-TA--C-C-C--C-A--T-A--T-…
>IG0ORQV01C9VF2	Otu0194|37
G-ATG-AA-C-G-C-TG-GC-GG-C-GTG-C--CT-AA-C--AC-A-T-GC-A-A-G--T-C--GA-G-CG-G---------A-A----A-T--C-------------T-T--------CT-G-G-G-T-A--------------TTT-A---------------------T--A--T-T-T-G--GGA------------------G-A----T--TT--T-------AG-C-GGC-GGA-C-GGGTGAG-T-A-AC-A-C-G--T-G-AG---CAA-T-CT-A-C-C-TTC--TG-C-A-G-G-G-GA--AT-AA-C--AC-----------------------T-G-G-G-AA-A-CCA-T-T-G-CT--AA-TA--C-C-G--C-A--T-A--A-…
>IG0ORQV01BU3RG	Otu0195|37
G-ACG-AA-C-G-C-TG-GC-GG-C-GTG-C--CT-AA-C--AC-A-T-GC-A-A-G--T-C--GA-A-CG-G---------A-G----A-T--A------------CT-T---------T-T-G-A-A-G--------------CTT-G---------------------C--G--A-T-A-A---AG------------------T-A----T--CT--T-------AG-T-GGC-GGA-C-GGGTGAG-T-A-AC-G-C-G--T-G-GG---TAA-T-CT-G-C-C-CAT--AA-G-T-G-G-G-GA--AC-AA-C--AG-----------------------T-T-G-G-AA-A-CGA-C-T-G-CT--AA-TA--C-C-G--C-A--T-A--A-…
>IG0ORQV01BOIF9	Otu0196|36
G-ATG-AA-C-G-C-TA-GC-GA-C-AGG-C--CT-AA-C--AC-A-T-GC-A-A-G--T-C--GA-G-GG-----------G-TAA--C-A------------------------------G-G-G---G--------------CTT-C---------------------G--G--C-C-C-----------------------G-C-T----G--AC--G-------AC-C-GGC-GCA-C-GGGTGAG-T-A-AC-G-C-G--T-A-TG---CAA-C-CT-A-C-C-TGT--AA-C-T-G-G-G-GG--AT-AG-C--TC-----------------------C-C-T-G-AA-A-GGG-G-A-A-TT--AA-CA--C-C-G--C-A--T-A--A-…
>IG0ORQV01CBVPI	Otu0197|36
G-ATG-AA-C-G-C-TG-GC-GG-C-GTG-C--CT-AA-C--AC-A-T-TC-A-A-G--T-C--GA-ACGG-AC--------A-A----G-A-----------------------------------------------------GAT-T-----------------------------------------------------------TCG--GTCTTTTGTT-----AG-T-GGC-GGA-C-GGGTGAG-T-A-AC-G-C-G--T-G-AG---CAA-C-CT-G-C-C-TAT--GT-G-A-G-G-G-GG--AT-AA-C--AC-----------------------A-G-G-G-AA-A-CCT-G-T-G-CT--AA-TA--C-C-G--C-A--T-A--A-…
>IVZM54101BGIBB	Otu0198|36
G-ACG-AA-C-G-C-TG-GC-GG-C-GTG-C--TT-AA-T--AC-A-T-GC-A-A-G--T-C--GA-A-CG-G---------A-G----C-C--T------------------------A----G-C-A-G--------------GTA-G---------------------T--T--T-A-C-T--ACC--AGCGA-----------A-C----G--CT--T-------AG-T-GGC-GGA-C-GGGTGAG-T-A-AC-G-C-G--T-G-GG---TAA-T-CT-G-C-C-CCT--AA-G-A-C-T-G-GG--AT-AA-C--AG-----------------------C-G-C-G-AA-A-GTG-C-T-G-CT--AA-TA--C-C-G--G-A--T-A--A-…
>IG0ORQV01DFSY0	Otu0199|36
G-ATG-AA-C-G-C-TG-GC-GG-C-GTG-C--TT-AA-C--AC-A-T-GC-A-A-G--T-C-GAACG-TG-GTTA------ATG----A-G--G-------------A-C--------AA-A-A-G-T-A--------------TTC-G---------------------T--ACCGATGTAA--TTAT-----------------T-A----A--CT--T-------AG-T-GGC-GGA-C-GGGTGAG-T-A-AC-A-C-G--T-G-AG---TAA-T-CT-A-C-C-TCA--AG-C-A-G-G-G-GA--AT-AA-C--AG-----------------------C-G-G-G-AA-A-CCG-T-T-G-CT--AA-TA--C-C-A--C-A--T-A--G-…
>IG0ORQV01BP4U6	Otu0200|36
GGATG-AA-C-G-C-TG-GC-GG-C-GTG-C--CT-AA-T--AC-A-T-GC-A-A-G--T-C--GA-A-C--G---------A-----------G------------------------GT-T-----A-G--------------ATT-----------------------C--G--T-C---T--A----------------------A-------CC--T-------AG-T-GGC-GAA-C-GGGTGAG-T-A-AC-A-C-G--T-A-GG---TAA-C-CT-G-C-C-CTT--CA-G-T-T-G-G-GA--AT-AC-C--TA-----------------------G-A-G-G-AA-A-CTT-T-A-G-TT--AA-TA--C-C-G--A-A--T-A----…
>IVZM54101A4KWH	Otu0201|35
G-ACG-AA-C-G-C-TG-GC-GG-C-GTG-C--CT-AA-C--AC-A-T-GC-A-A-G--T-C--GA-A-CGAGA--------A-T----C-A--A-------------C-A-------TAT-G-A-A-G-T--------------TTTCGG--------------------A--C--A-G-ATTAGGTT------------------G-A----G--GA--A-------AG-T-GGC-GGA-C-GGGCGAG-T-A-AC-G-C-G--T-G-AG---CAA-C-CT-A-C-C-CTA--GA-C-T-G-G-G-GG--AT-AA-C--GT-----------------------C-G-G-G-AA-A-CCG-G-C-G-CT--AA-TA--C-C-G--C-A--T-A--A-…
>IG0ORQV01DVQXV	Otu0202|35
G-ATG-AA-C-G-C-TG-GC-GG-C-ATG-C--CT-AA-T--AC-A-T-GC-A-A-G--T-C--GT-A-CG-G---------GAA-------------------------------------------A-G--------------CTT-G---------------------CT-T------------------------------------------TC--C-------AG-T-GGC-GAA-C-GGGTGAG-T-A-AC-A-C-G--T-A-GA---TAA-C-TT-A-T-C-CTT--AA-G-C-C-G-G-GG--AT-AA-C--AG-----------------------T-T-G-G-AA-A-CGA-C-T-G-CT--AA-TA--C-C-G--G-A--T-A--G-…
>IG0ORQV01C5XNF	Otu0203|35
G-ATG-AA-C-G-C-TG-GC-GG-C-GTG-C--TT-AA-C--AC-A-T-GC-A-A-G--T-C--GA-A-CG-G---------A-G----C-G--AT-----------GA-CA-------CG-G-A-G-T-C--------------TTC-G---------------------G--A--T-G-A-A--GTG--T---------------T-A----TGGCT--T-------AG-T-GGC-GGA-C-GGGTGAG-T-A-AC-A-C-G--T-G-AG---CAA-C-CT-A-C-C-TTT--TG-C-A-G-G-G-GA--AT-AA-C--TC-----------------------T-G-G-G-AA-A-CCA-G-G-G-CT--AA-TA--C-C-G--C-A--T-G--A-…
>IG0ORQV01BJ4UW	Otu0204|35
G-ATG-AA-C-G-C-TA-GC-GG-G-AGG-C--TT-AA-C--AC-A-T-GC-A-A-G--T-C--GA-G-GG-----------G-CAG--C-AT-A-------------------------G-A-T-C-A-ACC------------GTA-AGG-------------------C--AG-A-T-C-T---------------------G-A-T----G--GC--G-------AC-C-GGC-GCA-C-GGGTGAG-T-A-AC-G-C-G--T-A-TG---CAA-C-CT-A-T-C-CTG--TA-C-T-G-G-A-AG--AT-AA-C--CC-----------------------G-G-A-G-AA-A-TTC-G-G-A-CT--AA-TA--T-T-C--C-A--T-A--A-…
>IG0ORQV01A342L	Otu0205|34
G-ACG-AA-C-G-C-TG-GC-GG-C-GTG-C--CT-AA-C--AC-A-T-GC-A-A-G--T-C--GA-G-CG-G---------G-G----T-T---------G-GC-----A--------GC-AGT-T-A-G--------------CTT-G---------------------C--T--A-ACA-------------------------G-C----A--GTCAACCC----AG-C-GGC-GGA-C-GGGTGAG-T-A-AC-G-C-G--T-G-AG---CAA-C-CA-A-C-C-TTG--TA-C-A-G-G-G-GG--AT-AA-C--AG-----------------------G-T-G-G-AA-A-CAC-C-T-G-CT--AA-TA--C-C-G--C-A--T-A--A-…
>IG0ORQV01CAUJU	Otu0206|34
G-ACG-AA-C-G-C-TG-GC-GG-C-GTG-C--TT-AA-C--AC-A-T-GC-A-A-G--T-T--GC-A-CG-G---------T-A----T-A--T-------------C-A--------TG-G-A-A---G--------------CTT-G---------------------C-----T-G-A-A--GTG------------------G-T----A--TA--T-------AG-T-GGC-GAA-C-GGGTGAG-T-A-AT-G-C-A--T-G-AG---A-A-T-CT-A-T-C-CAT--GG-G-A-G-G-G-GG--AC-AA-C--AG-----------------------C-T-G-G-AA-A-CGG-C-T-G-CT--AA-TA--C-C-C--C-G--T-A--A-…
>IG0ORQV01B2VAU	Otu0207|34
G-ACG-AA-C-G-C-TG-GC-GG-C-GTG-G--AT-TA-G--GC-A-T-GC-A-A-G--T-C--GA-A-CG-G---------T-A----TCA--G-----------------------------T-T-C-C--------------TTC-G---------------------G--GA-G-C---------------------------T-G----A--GA--G-------AG-T-GGC-GAA-C-GGGTGAG-T-A-AC-A-C-G--T-A-GG---TTA-T-CT-G-C-C-CTC--GA-G-A-T-C-G-GG--AC-AA-C--CC-----------------------A-G-G-G-AA-A-CTT-G-G-G-CT--AA-TA--C-C-G--G-A--T-G----…
>IVZM54101CE05E	Otu0208|34
G-ACG-AA-C-G-C-TG-GC-GG-C-GTG-C--CT-AA-T--AC-A-T-GC-A-A-G--T-C--GA-A-CG-C---------T-T----T-T--T----------CTTT-C--------AC-C-G-G-A-G--------------CTT-G---------------------C--T--C-C-A-T--CGA--AAG-------------A-G----A--AA--G-------AG-T-GGC-GGA-C-GGGTGAG-T-A-AC-A-C-G--T-G-GG---TAA-C-CT-G-C-C-CAT--CA-G-A-G-G-G-GG--AT-AA-C--AC-----------------------T-T-G-G-AA-A-CAG-G-T-G-CT--AA-TA--C-C-G--C-A--T-A----…
>IG0ORQV01CNL9Z	Otu0209|34
G-ACG-AA-C-G-C-TG-GC-GG-C-GTG-C--CT-AA-C--AC-A-T-GC-A-A-G--T-C--GA-A-CG-G---------G-G----T-T--A---------------T--------CG-G-G-C-A-G--------------CTT-G---------------------C--T--G-C-C-T--GA-------------------G-A----CA-CC--C-------AG-T-GGC-GCA-C-GGGTGAG-T-A-AC-A-C-G--T-G-GG---CAA-T-CT-G-C-C-CGG--AA-G-A-C-C-G-GG--AT-AA-C--AG-----------------------G-C-C-G-AA-A-GGG-C-T-G-CT--AA-TA--C-C-G--G-A--T-A--C-…
>IG0ORQV01B6I74	Otu0210|34
G-ATG-AA-C-G-C-TG-GC-GG-C-AGG-C--TT-AA-T--AC-A-T-GC-A-A-G--T-T--GA-A-CG-----------G-TAA--C-A--T-------------------------T-T-T-G-T-A--------------GCA-A---------------------T--A--C-A-G-A---------------------G-A-T----G--AC--G-------AG-T-AGC-GTA-C-GGGTGCG-T-A-AC-A-C-G--T-G-TG---CAA-C-CT-A-C-C-TTA--TA-C-A-G-G-A-AC--AA-AA-C--GT-----------------------T-G-A-G-AA-A-TTA-G-C-G-CT--AA-TA--T-T-C--C-A--T-A--A-…
>IG0ORQV01DLU8E	Otu0211|33
G-ATG-AA-C-G-C-TG-GC-GG-C-GTG-C--CT-AA-C--AC-A-T-GC-A-A-G--T-C--GA-A-CG-G---------G-G----A-T--A---------C-TTT-A---------G-T-A-G-------------------T--A---------------------A--T------A-C--CGA--GGT-------------T-A------TCC--T-------AG-T-GGC-GGA-C-GGGTGAG-T-A-AC-G-C-G--T-G-AG---CAA-C-CT-G-C-C-TTT--CA-G-A-G-G-G-GG--AC-AA-C--AG-----------------------C-T-G-G-AA-A-CGG-C-T-G-CT--AA-TA--C-C-G--C-A--T-A--A-…
>IVZM54101AMU3Y	Otu0212|33
G-ACG-AA-C-G-C-TG-GC-GG-C-GTG-C--CT-CA-A--AC-A-T-GC-A-A-G--T-C--GA-G-CG-G---------G-G----A-G--A---------------G--------AC-C-G-A-A-C--------------CGT-A---------------------A--G--G-G-A-G--GT-------------------TGA----A--CC--C-------AG-C-GGC-AAA-C-GGGTGAG-T-A-AC-A-C-G--T-G-GG---TAA-C-CT-G-C-C-TGG--AA-G-A-A-C-G-GG--AT-AA-C--GG-----------------------C-T-T-G-AA-A-GAG-T-C-G-CT--AA-TA--C-C-G--T-A--T-A--A-…
>IVZM54101BCULD	Otu0213|31
G-ATG-AA-C-G-C-TG-GC-GG-C-GTG-C--CT-AA-T--AC-A-T-GC-A-A-G--T-C--GA-A-CG-A---------G-G-----------------------------------------T-TAGA-------------TTC-GTC-------------------T--A--A---------------------------------------CC--T-------AG-T-GGC-GAA-C-GGGTGAG-T-A-AC-A-C-G--T-A-GG---TAA-C-CT-G-C-C-CTT--CA-G-T-T-G-G-GA--AT-AC-C--TA-----------------------G-A-G-G-AA-A-CTT-T-A-G-TT--AA-TA--C-C-G--A-A--T-A----…
>IG0ORQV01CAP85	Otu0214|31
A-ACA-CA-T-G-C-AA-GT-CG-A-ACG-C--CC-CA-C--AC-C-T--T-T-T-G--T-T--GT-A--G-A---------C-A----C-TA--------------------------TT-T-G-A-T-T--------------TAC-G---------------------A--T--A-AAA-G--G--------------------T-G---TG--GG--G-------AG-T-GGC-AGA-C-GAGCGAG-T-A-AT-A-T-G--C-A-CT---TAA-C-TT-G-C-C-CTT--GA-G-A-T-G-A-GA--AC-AA-C--TA-----------------------T-G---G-AG-A--CA-T-A-G-CT--AA-TT--C-T-C--A-A--T-A--T-…
>IG0ORQV01DVVN4	Otu0215|31
G-ATG-AA-C-G-C-TG-GC-GG-T-ATG-C--TT-AA-C--AC-A-T-GC-A-A-G--T-C--GA-A-CG-G---------A-G----T-T--A---------GCGAG-G--------AA-T-T-T-A-C--------------TTA-G---------------------G--T--A-A-A-G--GAC--AAGC------------G-AA---G--CT--T-------AG-T-GGC-GGA-C-GGGTGAG-T-A-AC-A-C-G--T-G-AA---CAA-C-CA-A-C-C-TTT--TA-C-C-C-T-G-GA--AT-AA-C--AT-----------------------A-A-G-G-AA-A-CTT-A-T-G-CT--AA-TA--C-C-G--G-A--T-A--T-…
>IG0ORQV01DTVLK	Otu0216|30
G-ACG-AA-C-G-C-TG-GC-GG-C-GCG-C--CT-AA-C--AC-A-T-GC-A-A-G--T-C--GA-A-CG-A---------G-A----A-T--C---------AGCTG-A--------TG-A-A-G-T----------------TTT-C---------------------G--A--A-T-G-G--ATT--CGGTT-----------G-A----G--GA--A-------AG-T-GGC-GAA-C-GGGCGAG-T-A-AC-G-C-G--T-G-AG---CAA-C-CT-A-C-C-TTG--TA-C-T-G-G-G-GG--AT-AA-C--GT-----------------------C-G-G-G-AA-A-CCG-G-C-G-CT--AA-TA--C-C-G--C-A--T-A--A-…
>IG0ORQV01A2SK5	Otu0217|30
G-ACG-AA-C-G-C-TG-GC-GG-C-GTG-C--CT-AA-T--AC-A-T-GC-A-A-G--T-C--GA-G-CG-G---------A-C----T-T--AT------------------------TCGAG-T-A-G--------------CTT-G---------------------CTAT--T-T-G-GA----------------------T-A----A--GT--T-------AG-C-GGC-GGA-C-GGGTGAG-T-A-AC-A-C-G--T-G-GG---TAA-T-CT-G-C-C-TCG--TA-G-A-C-T-G-GG--AT-AA-C--AG-----------------------G-T-C-G-AA-A-GGC-C-T-G-CT--AA-TA--C-C-G--G-A--T-G----…
>IVZM54101C89UV	Otu0218|30
G-ACG-AA-C-G-C-TG-GC-GG-C-ATG-C--CT-AA-C--AC-A-T-GC-A-A-G--T-C--GA-ACGGAAGT-------G-T-----------------------------------------G-T-AT-------------TTATA---------------------T--A--T---------------------------------------ACTTT-------AG-T-GGC-GAA-C-GGGTGAG-T-A-AC-A-C-G--T-G-AG---CAA-C-CT-A-C-C-TTA--TA-C-A-T-G-G-GG--AT-AA-C--AC-----------------------T-G-G-G-AA-A-CTG-G-T-G-CT--AA-TA--C-C-G--A-A--T-A--A-…
>IG0ORQV01CBNFC	Otu0219|30
G-ATG-AA-C-G-C-TG-GC-GG-C-GTG-C--CT-AA-T--AC-A-T-GC-A-A-G--T-C--GA-G-CG-C---------A-C----T-A--C--------------------------------------------------TTC-G---------------------------------------------------------G-T----A--GT--G-------AG-C-GGC-GAA-C-GGGTGAG-T-A-AC-A-C-G--T-A-GG---TAA-C-AT-G-T-C-CAT--AC-G-A-C-G-A-GG--AT-AA-C--GG-----------------------T-T-G-G-AA-A-CGA-C-T-G-CT--AA-GA--C-T-G--G-A--T-A--G-…
>IG0ORQV01DRKWO	Otu0220|29
G-ACG-AA-C-G-C-TG-GC-GG-C-GTG-C--CT-AA-C--AC-A-T-GC-A-A-G--T-C--GA-G-CG-G---------T-C----T-T--A--------TAGCGA-G--------A----A-G-T-G-------------ACT---T--------------------G--T--C-A-C-T--TCA--TGCTA-----------C-A----A--GA--T-------AG-C-GGC-GGA-C-GGGTGAG-T-A-AC-A-C-G--T-G-GG---TAA-C-CT-G-C-C-TTA--TA-C-A-A-A-G-GG--AT-AA-C--AC-----------------------C-G-G-G-AA-A-CCG-G-T-G-CT--AA-TA--C-C-G--T-A--T-A--A-…
>IG0ORQV01CNSM1	Otu0221|29
G-ATG-AA-C-G-C-TA-GC-TA-C-AGG-C--TT-AA-C--AC-A-T-GC-A-A-G--T-C--GA----------------G-CGG--T-T--T---------------G--------TG-C-T-T-------------------TT-G---------------------C-------A-------------------------C-A-T-------TC----------AG-C-GGC-AGA-C-GGGTGAG-T-A-AC-A-C-G--T-A-TC---TAA-C-CT-T-C-C-CCT--TA-C-T-T-G-G-GC--AT-AG-C--CT-----------------------C-T-G-G-AA-A-CGG-A-G-A-TT--AA-TT--T-C-C--G-A--T-G--T-…
>IG0ORQV01DMM1C	Otu0222|29
G-ACG-AA-C-G-C-TG-GC-GG-C-GTG-C--CT-AA-T--AC-A-T-GC-A-A-G--T-C--GA-A-CG-G---------T-C----C-T--T--------ATATGG-T--------GG-A-A-T-C-T--------------TTC-G---------------------A--G--G-T-G-A--AGT--TATGT-----------A-A----G--GA--T-------AG-T-GGC-GAA-C-GGGTGAG-T-A-AC-G-C-G--T-G-AG---CAA-C-CT-G-C-C-CTA--AA-G-A-C-T-G-GA--AT-AA-C--AC-----------------------C-G-T-G-AA-A-GCG-G-T-G-CT--AA-TA--C-C-G--G-A--T-G--T-…
>IG0ORQV01DFTGB	Otu0223|29
G-ATG-AA-C-G-C-TG-GC-GG-C-GTG-C--CT-AA-C--AC-A-T-GC-A-A-G--T-C--GA-A-CG-G---------A-GTAT-T-T--T-------------T-AC-------AG-A-C-T-T-TC-------------TTCGGA--------------------G--A--T-G-A-A--GTAGC----------------TAAT---A--CT--T-------AG-T-GGC-GGA-C-GGGTGAG-T-A-AC-G-C-G--T-G-GG---TAA-C-CT-G-C-C-TTA--TA-C-A-G-G-G-GA--AT-AA-C--AG-----------------------C-C-G-G-AA-A-CGG-T-T-G-CT--AA-AA--C-C-G--C-A--T-A--A-…
>IVZM54101CM0C3	Otu0224|29
G-ACG-AA-C-G-C-TG-GC-GG-C-GTG-C--TT-AA-C--AC-A-T-GC-A-A-G--T-C--GA-A-CG-C---------G-AA---A-G--------------------------------G-G-G-G--------------CTT-G---------------------C-------C-C-------------------------C-C--GAG--TA--A-------AG-T-GGC-GCA-C-GGGTGAG-T-A-TC-A-C-G--T-G-GG---TAA-C-CA-A-C-C-CCT--AG-G-T-G-G-G-GG--AT-AA-C--GG-----------------------C-C-C-G-AA-A-GGG-A-C-G-CT--AA-TC--C-C-G--C-A--T-A--A-…
>IG0ORQV01B5ZC8	Otu0225|28
G-ACG-AA-C-G-C-TT-GC-GG-C-GTG-C--CT-GA-G--AA-A-T-GC-A-A-G--T-C--GA-G-C---------------------G------------------------------G---G-G----------------TGT-A---------------------G--C--A-A-T-------------------------A-C----A--CC--T-------AG-C-GGC-GAA-C-GGTCGAG-T-A-AC-A-C-G--T-A-AG---CAA-C-CT-G-C-C-CTG--CA-G-T-G-G-G-GG--AT-AA-C--AG-----------------------C-G-G-G-AA-A-CCG-C-T-G-CT--AA-TA--C-C-G--C-A--T-A--G-…
>IG0ORQV01CS9AJ	Otu0226|28
G-ATG-AA-C-G-C-TG-GC-GG-C-GTG-C--CT-AA-C--AC-A-T-GC-A-A-G--T-C--GA-A-CG-G---------ACG----A-TA-G-------------A-G--------AGAAGC-G-T-A--------------CTT-G---------------------T--A--C-A-A-AT-CGATCT---------------A-A----A--GT--T-------AG-T-GGC-GGA-T-GGGTGAG-T-A-AC-A-C-G--T-G-AG---CAA-C-CT-G-C-C-TTT--CA-C-A-G-G-G-GA--AT-AA-C--AG-----------------------T-C-G-G-AA-A-CGG-C-T-G-CT--AA-TA--C-C-G--C-A--T-A--A-…
>IVZM54101A4IWE	Otu0227|27
G-ACG-AA-C-G-C-TG-GC-GG-C-GTG-C--TT-AA-C--AC-A-T-GC-A-A-G--T-C--GA-A-CG-G---------A-G----A-T--T------------AT-T--------AA-T-G-A-A-G--------------CTT-G---------------------C--G----A-T-T--TAA--T---------------A-A----T--CT--T-------AG-T-GGC-GGA-C-GGGTGAG-T-A-AC-G-C-G--T-G-GG---CAA-C-CT-A-C-C-CAT--AA-G-A-G-G-G-GG--AT-AA-C--AG-----------------------T-T-G-G-AA-A-CGA-C-T-G-CT--AA-TA--C-C-G--C-A--T-A--A-…
>IVZM54101BP2Q7	Otu0228|26
G-ATG-AA-C-G-C-TG-GC-GG-C-GTG-C--TT-AA-C--AC-A-T-GC-A-A-G--T-C--GA-A-C--G---------G-G----C-T---------------TT-A---------T-G---T-G-A--------------TTT-A---------------------T-----C-----A----T--AT------------A-G-A----G---T--T-------AG-T-GGC-GGA-C-GGGTGAG-T-A-AC-A-C-G--T-G-AG---CAA-C-CT-A-C-C-TTT--TG-C-A-G-G-G-GA--AT-AA-C--AC-----------------------T-G-G-G-AA-A-CCA-A-T-G-CT--AA-TA--C-C-G--C-A--T-A--T-…
>IG0ORQV01CLVNB	Otu0229|26
G-ATG-AA-C-G-C-TG-GC-GG-C-ATG-C--CT-AA-C--AC-A-T-GC-A-A-G--T-C--GA-A-CG-A---------A-G----T-T--A---------CCGGA-G--------CA-G-C-G-G-A--------------CTTAG---------------------G--T--T-C-A-A--CGC--ACCG------------ACT---AA--CT--T-------AG-T-GGC-GGA-T-GGGTGAG-T-A-AC-A-C-G--T-G-AG---CAA-C-CA-A-C-C-TTT--TA-C-T-C-G-G-GA--AT-AA-C--AT-----------------------G-G-G-G-AA-A-CCC-A-T-G-CT--AA-TA--C-C-T--G-A--T-A--T-…
>IVZM54101ALIWP	Otu0230|26
G-ACG-AA-C-G-C-TG-GC-GG-C-GTG-C--CT-AA-T--AC-A-T-GC-A-A-G--T-C--GA-GCGG-G---------G-A----T-T--A-------------T-G-------CTT-G-A-T-C-G--------------CTT-C---------------------G--G--TGA-GACGGCATA-----------------T-A----T--CC--T-------AG-C-GGC-GGA-C-GGGTGAG-T-A-AC-G-C-G--T-G-GG---TAA-T-CT-A-C-C-TCG--TA-G-T-T-C-G-GG--AT-AA-C--AG-----------------------G-C-C-G-AA-A-GGC-T-T-G-CT--AA-TA--C-C-G--G-A--T-G--A-…
>IG0ORQV01CL46Q	Otu0231|25
G-ACG-AA-C-G-C-TG-GC-GG-C-GTG-C--CT-AA-T--AC-A-T-GC-A-A-G--T-C--GA-G-CG-A---------A-G------C--A--------CTGGTT-C--------TG-C---T-C-C--------------TTC-G---------------------G--G--A---A-A--CGA--GCCAA-----------T-G----A--CT--T-------AG-C-GGC-GAA-C-GGGTGAG-T-A-AC-G-C-G--T-G-GG---TAA-C-CT-G-C-C-CTT--CA-G-A-C-A-G-GG--AT-AA-C--AG-----------------------G-A-C-G-AA-A-GTT-C-T-G-CT--AA-TA--C-C-T--G-A--T-G--T-…
>IG0ORQV01DT5GL	Otu0232|25
G-ACG-AA-C-G-C-TG-GC-GG-C-GCG-C--CT-AA-C--AC-A-T-GC-A-A-G--T-C--GA-A-CG-G-----------G----G-T--A---------TATAG-T--------TG---A--------------------GT------------------------A--A--T-T-G-A---T---T-GTA-----------T-A----T--C---T-------AG-T-GGC-GGA-C-GGGTGAG-T-A-AC-G-C-G--T-G-AG---CAA-C-CT-G-C-C-TCT--TA-C-A-G-G-G-GG--AT-AA-C--GT-----------------------A-C-C-G-AA-A-GGC-A-C-A-CT--AA-TA--C-C-G--C-A--T-A--T-…
>IG0ORQV01DNWFT	Otu0233|25
G-ACG-AA-C-G-C-TG-GC-GG-C-GTG-C--CT-AA-T--AC-A-T-GC-A-A-G--T-C--GA-G-CG-G---------A-C----T-TA-T------------------------TC-GAG-T-A-G--------------CTT-G---------------------C--TA-T-T-T-G--G------------------A-T-A----A--GT--T-------AG-C-GGC-GGA-C-GGGTGAG-T-A-AC-A-C-G--T-G-GG---TAA-T-CT-G-C-C-TCG--TA-G-A-C-T-G-GG--AT-AA-C--AG-----------------------G-C-C-G-AA-A-GGT-T-T-G-CT--AA-TA--C-C-G--G-A--TGAG---…
>IG0ORQV01AO65F	Otu0234|25
G-ACG-AA-C-G-C-TG-GC-GG-C-GCG-C--CT-AA-C--AC-A-T-GC-A-A-G--T-C--GA-A-CG-G---------G-G----T-A--T---------------A--------TA-G-T-T-G-A--------------GTA-A---------------------T--T--G-A-T-T--GT-------------------A-T----A--TC--T-------AG-T-GGC-GGA-C-GGGTGAG-T-A-AC-G-C-G--T-G-AG---CAA-C-CT-G-C-C-TCT--TA-C-A-G-G-G-GG--AT-AA-C--GT-----------------------A-C-C-G-AA-A-GGC-A-C-A-CT--AA-TA--C-C-G--C-A--T-A--T-…
>IG0ORQV01C058V	Otu0235|24
G-ACG-AA-C-G-C-TG-GC-GG-C-GTG-C--TT-AA-T--AC-A-T-GC-A-A-G--T-C--GA-G-CG-A---------G-G----T-T--A--------TCTATT-C--------AA-C-A-T-C-C--------------TTC-G---------------------G--G--G-T-A-G--CGA--GTTTT-----------T-A----A--CC--T-------AG-C-GGC-GGA-C-GGGTGAG-T-A-AC-G-C-G--T-G-GG---TAA-T-CT-G-C-C-CTA--AA-G-C-C-C-G-GG--AT-AA-C--AG-----------------------C-G-G-G-AA-A-CTG-C-T-G-CT--AA-CA--C-C-G--G-A--T-A--G-…
>IG0ORQV01CKTC0	Otu0236|24
G-ATG-AA-C-G-C-TG-GC-GG-C-GTG-C--CT-AA-C--AC-A-T-GC-A-A-G--T-C--GA-A-CG-G---------A-G----TA---T--------CTTTTA-C--------AG-A-C-T-T-TC-------------TTC-G---------------------G--A--G-A-T-G--AA---GTAG------------C-T--GATA-CT--T-------AG-T-GGC-GGA-C-GGGTGAG-T-A-AC-G-C-G--T-G-GG---TAA-C-CT-G-C-C-TCA--TA-C-A-G-G-G-GA--AT-AA-C--AA-----------------------C-C-G-G-AA-A-CGG-T-T-G-CT--AA-AA--C-C-G--C-A--T-A--A-…
>IG0ORQV01CT4ZB	Otu0237|24
G-ACG-AA-C-G-C-TG-GC-GG-C-GTG-C--CT-AA-T--AC-A-T-GC-A-A-G--T-C--GA-G-CG-G---------A-C----T-T--ATT-----------------------T-GAG-T-A-G--------------CTT-G---------------------CTAT--T-T-A-GA----------------------T-A----A--GT--T-------AG-C-GGC-GGA-C-GGGTGAG-T-A-AC-A-C-G--T-G-GG---TAA-T-CT-G-C-C-TCG--TA-G-A-C-T-G-GG--AT-AA-C--AG-----------------------G-C-C-G-AA-A-GGT-T-T-G-CT--AA-TA--C-C-G--G-A--T-G----…
>IG0ORQV01COSW2	Otu0238|24
G-ATG-AA-C-G-C-TG-GC-GG-C-AGG-C--TT-AA-T--AC-A-T-GC-A-A-G--T-C--GA-A-CG-----------G-TAA--C-A--G-------------------------T-A-T---T-A--------------GCA-A---------------------T--A----G-T-A---------------------G-C-T----G--AC--G-------AG-T-GGC-GGA-T-GGGTGCG-T-A-AC-G-C-G--T-A-TG---CAA-C-CT-A-C-C-CTT--AA-C-A-G-G-A-AC--AT-AA-C--GT-----------------------T-G-A-G-AA-A-TCG-G-C-G-CT--AA-TA--T-T-C--C-A--T-G--T-…
>IG0ORQV01BZIJF	Otu0239|24
G-ACG-AA-C-G-C-TG-GC-GG-C-GTG-C--CT-AA-T--AC-A-T-GC-A-A-G--T-C--GA-G-CG-G---------A-G----C-C--A---------------AG-------TT-G-A-T-A-G--------------TTT-A---------------------C--T--A-T-T-G-ACTG------------------A-A----G--CT--T-------AG-C-GGC-GGA-C-GGGTGAG-T-A-AC-G-C-G--T-G-GG---CAA-C-CT-G-C-C-CTC--TA-G-C-C-T-G-GG--AT-AA-C--AG-----------------------C-G-C-G-AA-A-GTG-C-T-G-CT--AA-CA--C-C-G--G-A--T-A--T-…
>IG0ORQV01BN2OQ	Otu0240|23
G-ATG-AA-C-G-C-TA-GC-GG-C-AGG-C--TT-AA-T--AC-A-T-GC-A-A-G--T-C--GA-G-GG-----------G-CAT--C-A--A---------------------------G-GTA-C-AC-------------GAA-AG--------------------T--G--TAT-T-----------------------G-T-T----G--GC--G-------AC-C-GGC-GGA-C-GGGTGAG-T-A-AT-A-G-G--T-A-GG---TAA-C-CT-A-C-C-TCA--TA-C-T-G-A-G-GC--AT-AG-C--TG-----------------------G-G-A-G-AA-A-TTC-C-A-G-AT--AA-TT--C-C-T--C-A--T-G--A-…
>IG0ORQV01B17D4	Otu0241|23
G-ATG-AA-C-G-C-TG-GC-GG-C-GTG-C--CT-AA-C--AC-A-T-GC-A-A-G--T-C--GA-G-CG-----------G-G----G-TT-T------------AC-G--------GA-G-C-A-G-C--------------TTG-C---------------------T--G--C-A-C-T--GT-------------------A-A----A--CC--T-------AG-C-GGC-GGA-C-GGGTGAG-T-A-AC-G-C-G--T-G-GG---CAA-C-CT-G-C-C-TTA--CA-C-A-G-G-G-GG--AT-AA-C--AC-----------------------T-G-G-G-AA-A-CTA-G-T-G-CT--AA-TA--C-C-G--C-A--T-A--A-…
>IG0ORQV01CGVRC	Otu0242|23
G-ATG-AA-C-G-C-TG-GC-GG-C-GTG-C--CT-AA-C--AC-A-T-GC-A-A-G--T-C--GA-G-CG-G---------G-G----T-T--T----------GCTA-G--------AG-A-A-A-CTC--------------TTC-G---------------------GA-G--A-G-GAT--CTA--GTA-------------T-A----A--CC--T-------AG-C-GGC-GG-AC-GGGTGAG-T-A-AC-G-C-G--T-G-GG---CAA-C-CT-G-C-C-CAA--TG-C-A-G-G-G-GA--AT-AA-C--AG-----------------------C-G-A-G-AA-A-TCG-T-T-G-CT--AA-TA--C-C-G--C-A--T-A--C-…
>IG0ORQV01B8O8G	Otu0243|23
G-ACA-AA-C-G-C-TG-GC-GG-C-GTG-C--CT-AA-C--AC-A-T-GC-A-A-G--T-C--GA-G-CG-G---------A-G----A-T--A---------------A--------TG-G-T-T-G-A--------------GTA-A---------------------T--C--G-G-C-G--AT-------------------T-A----T--TT--T-------AG-C-GGC-GGA-C-GGGTGAG-T-A-AC-G-C-G--T-G-AG---CGA-C-CT-G-C-C-TTT--TA-C-A-G-G-G-GG--AT-AA-C--GG-----------------------A-G-G-G-AA-A-CCT-T-C-A-CT--AA-TA--C-C-G--C-A--T-G--A-…
>IG0ORQV01C3FXS	Otu0244|23
G-ATG-AA-C-G-C-TG-GC-GG-T-ATG-C--TT-AA-C--AC-A-T-GC-A-A-G--T-C--GA-A-CG-G---------A-G----T-T--A---------GCGAG-G--------AG-T-A-A-A-C--------------TTA-G---------------------G--T--T-A-A-C--GAA--TTGC------------G-AA---G--CT--T-------AG-T-GGC-GGA-C-GGGTGAG-T-A-AC-A-C-G--T-G-AA---CAA-C-CA-A-C-C-TTT--TA-C-C-C-G-G-GA--AT-AA-C--AT-----------------------A-A-G-G-AA-A-CTT-A-T-G-CT--AA-TA--C-C-T--G-A--T-A--T-…
>IVZM54101BBRHD	Otu0245|23
G-CCT-AA-C-A-CATGCAA-GT-C-GAA-C--GA-GA-A--TC-T-A-CT-T-A-T--G-A--AA-T-TT-T---------C-G----G-A--T-------------------------------G-G-A--------------TTA-G---------------------G--T--A-----------------------------G-A----G--GA--A-------AG-T-GGC-GAA-C-GGGTGAG-T-A-AC-G-C-G--T-G-AG---CAA-T-CT-G-C-C-TTG--TA-C-T-G-G-G-GG--AT-AA-C--GT-----------------------C-G-G-G-AA-A-CCG-G-C-G-CT--AA-TA--C-C-G--C-A--T-A--A-…
>IG0ORQV01DE32E	Otu0246|22
G-ACG-AA-C-G-C-TG-GC-GG-C-GTG-C--TT-AA-C--AC-A-T-GC-A-A-G--T-T--GA-A-CG-G---------T-C----A-T--A-------------C-A--------TG-G-A-A---G--------------CTT-G---------------------C-----T-G-A-A--GTG------------------T-A----T--GG--T-------AG-T-AGC-GGA-C-GGGTGAG-T-A-AT-G-C-A--T-G-AG---T-A-G-CT-G-C-C-TTA--TG-G-A-G-G-G-GG--AC-AA-C--AG-----------------------T-T-G-G-AA-A-CGG-C-T-G-CT--AA-TA--C-C-C--C-A--T-A--T-…
>IVZM54101DIPFY	Otu0247|22
A-ACA-CA-T-G-C-AA-GT-CG-A-ACG----GT-CC-G--GC-A-C-TC-A-A-C--C-G--AC-C-CT-C---------A-G----T-C--T-------------A-A--------CT-G-T-A-G-G--------------TGA-----------------------A--G--T-T-G-A--GTG------------------C-C----G--GA--T-------AG-T-GGC-GGA-C-GGGTGAG-T-A-AC-G-C-G--T-G-GG---CAA-C-CA-A-C-C-CTG--TA-C-A-G-T-G-GG--AT-AA-C--AC-----------------------C-G-G-G-AA-A-CGG-G-T-G-CT--AA-TA--C-C-G--C-A--T-G--A-…
>IVZM54101BW3SN	Otu0248|22
G-ACG-AA-C-G-C-TG-GC-GG-C-GTG-C--TT-AA-C--AC-A-T-GC-A-A-G--T-C--GA-G-CG-----------C-T----C-C--G-------------C-A--------CT-C-A---A-G--------------CTT-G---------------------C--T----T---G--AGT------------------G-T----G--GG--G-------AG-C-GGC-GCA-C-GGGTGAG-T-A-AC-G-C-G--T-G-GG---TGA-C-CT-G-C-C-CGG--GA-G-A-C-C-G-GG--AT-AA-C--AG-----------------------T-T-C-G-AA-A-GGG-C-T-G-CT--AA-TA--C-C-G--G-A--T-G--A-…
>IG0ORQV01BNZJJ	Otu0249|22
G-ATG-AA-C-G-C-TA-GC-GG-T-AGG-C--TT-AA-C--AC-A-T-GC-A-A-G--T-C--GC-G-GG-----------G-CAG--C-A--C---------------------------G-A-G-T-A--------------GCA-A---------------------T--A--C-T-T-----------------------G-G-T----G--GC--G-------AC-C-GGC-GGA-T-GGGTGAG-T-A-AC-G-C-G--T-A-TG---CAA-C-CT-A-C-C-TTA--TA-C-T-G-G-G-GA--AT-AG-C--TC-----------------------T-C-G-G-AA-A-CGA-G-G-A-TT--AA-TG--T-C-C--C-A--T-A--G-…
>IG0ORQV01ASTPZ	Otu0250|22
G-ACG-AA-C-G-C-TG-GC-GG-C-GTG-C--CT-AA-C--AC-A-T-GC-A-A-G--T-C--GA-G-CG-G--------AGTGC---A-T--C---------------G--------AC-G-G-A-ATC--------------CTT-C---------------------G--G--G-A-G-GAAGATGA----------------T-G----TA-CT--T-------AG-C-GGC-GGA-T-GGGTGAG-T-A-AC-G-C-G--T-G-GG---CAA-C-CT-G-C-C-TCG--AA-G-A-C-C-G-GG--AT-AA-C--AG-----------------------C-C-T-G-AA-A-GGG-A-T-G-CT--AA-TA--C-C-G--G-A--T-G--T-…
>IG0ORQV01CNSQQ	Otu0251|22
G-ATG-AA-C-G-C-TG-GC-GG-C-GTG-C--CT-AA-T--AC-A-T-GC-A-A-G--T-C--GA-A-CGA----------G-AT----------------------------------------G-T-A--------------GCA-A---------------------T--AC-A--------------------------------------TCT----------AG-T-GGC-GAA-C-GGGTGAG-T-A-AC-A-C-G--T-G-GG---CAA-C-CT-G-C-C-TAT--AG-G-T-G-G-G-GG--AT-AA-C--CG-----------------------A-G-G-G-AA-A-CCT-T-G-G-CT--AA-TA--C-C-G--C-A--T-G--G-…
>IG0ORQV01BPIRS	Otu0252|22
G-ACG-AA-C-G-C-TG-GC-GG-C-GCG-C--CT-AA-C--AC-A-T-GC-A-A-G--T-C--GA-A-CG-G-----------G----G-T--A---------TATAG----------TT-A-A--------------------GT------------------------A--A--T-T-G-A---T---T-GTA-----------T-A-------CC--T-------AG-T-GGC-GGA-C-GGGTGAG-T-A-AC-G-C-G--T-G-AG---CAA-C-CT-G-C-C-TCT--TA-C-A-G-G-G-GG--AT-AA-C--GT-----------------------A-C-C-G-AA-A-GGC-A-C-A-CT--AA-TA--C-C-G--C-A--T-A--T-…
>IG0ORQV01BGJOV	Otu0253|22
G-ACT-AA-C-G-C-TG-GC-GG-C-GTG-C--CT-AA-T--AC-A-T-GC-A-A-G--T-C--GA-A-CG-------------G----G-A-------------T-TC-T--------TT-G-A---T-C----------------A-G---------------------C--T--T-G-C-T--GAG--AGAA------------G------GA-TC--T-------AG-T-GGC-GGA-C-GGGTGAG-T-A-AC-G-C-G--T-G-GG----AA-T-CT-G-C-C-TCT--TA-C-T-G-G-G-GG--AT-AA-C--AG-----------------------T-G-G-G-AA-A-CTA-C-T-G-CT--AA-TA--C-C-G--C-A--T-A--A-…
>IG0ORQV01CSIVU	Otu0254|22
G-ACG-AA-C-G-C-TG-GC-GG-C-GTG-C--CT-AA-C--AC-A-T-GC-A-A-G--T-C--GA-G-CG-G---------A-G--ATGCAT-TGAAG---------------------------ATTTA--------------TCGGA---------------------T--A--TG----------------------------T-TA---T--CT--T-------AG-C-GGC-GGA-C-GGGTGAG-T-A-AC-G-C-G--T-G-GG---CAA-T-CT-G-C-C-TCA--CA-C-A-G-G-G-GG--AT-AA-C--AC-----------------------T-G-G-G-AA-A-CTA-G-T-G-CT--AA-TA--C-C-G--C-A--T-A--A-…
>IG0ORQV01DM5ZP	Otu0255|21
G-ATT-AA-C-G-C-TG-GC-GG-C-ATG-C--CT-AA-T--AC-A-T-GC-A-A-G--T-C--GA-ACGG-A---------A-G----A-A--T------------------------TT-A-G-GAATG--------------TTT-A---------------------CATT--A-A-T-T--T--------------------A-T----T-CTT--T-------AG-T-GGC-GAA-C-GGGTGAG-T-A-AT-A-T-A--T-A-GA---CAA-C-CT-A-C-C-TTA--AA-G-T-T-G-G-GG--AT-AA-C--AG-----------------------A-G-G-G-AA-A-CTT-T-T-G-CT--AA-TA--C-C-G--A-A--T-A--A-…
>IVZM54101DADE4	Otu0256|21
G-ATG-AA-C-G-C-TA-GC-GG-C-AGG-C--TT-AA-T--AC-A-T-GC-A-A-G--T-C--GA-G-GG-----------G-CAT--CAA--G---------------------------GTA-C-A-C--------------GAA-AG--------------------TG-T--A-T-T-----------------------G-T-T----G--GC--G-------AC-C-GGC-GGA-C-GGGTGAG-T-A-AT-A-G-G--T-A-GG---TAA-C-CT-A-C-C-TCA--TA-C-T-G-A-G-GC--AT-AG-C--TG-----------------------G-G-A-G-AA-A-TTC-C-A-G-GT--AA-TT--C-C-T--C-A--T-G--A-…
>IVZM54101BNSO0	Otu0257|20
G-ATG-AA-C-G-C-TG-GC-GG-C-GTG-C--CT-AA-T--AC-A-T-GC-A-A-G--T-C--GA-A-CG-AG--------A-T-----------------------------------------G-T-A--------------GCA-A---------------------T--A--C---------------------------------------ATC-T-------AG-T-GGC-GAA-C-GGGTGAG-T-A-AC-A-C-G--T-G-GG---CAA-C-CT-G-C-C-TAT--AG-G-T-G-G-G-GG--AT-AA-C--CG-----------------------A-G-G-G-AA-A-CCT-T-G-G-CT--AA-TA--C-C-G--C-A--T-G----…
>IG0ORQV01DTCNS	Otu0258|20
G-ATT-AA-C-G-C-TG-GC-GG-C-ATG-C--CT-AA-T--AC-A-T-GC-A-A-G--T-C--GA-A-CG-A---------G-A----A-T--A--------------------------------------------------GCA-A---------------------------------------------------------T-A----C--TC--T-------AG-T-GGC-GAA-C-GGGTGAG-T-A-AC-A-C-G--T-G-GG---TAA-C-CT-A-C-C-ATT--AA-G-T-C-G-A-GG--AT-AA-C--TA-----------------------C-T-G-G-AA-A-CGG-T-A-G-CT--AA-AA--C-T-G--G-A--T-A----…
>IG0ORQV01DWKX2	Otu0259|20
G-ACG-AA-C-G-C-TG-GC-GG-C-GTG-C--CT-AA-T--AC-A-T-GC-A-A-G--T-T--GA-G-CG-A---------A-G------C--A--------TAGGGT-T--------TC-A-A-A-T-C--------------TTC-----------------------G--G--A-T-G-C--GAA--GCCTA-----------T-G----A--CT--T-------AG-C-GGC-GAA-C-GGGTGAG-T-A-AC-G-C-G--T-G-GG---TAA-C-CT-G-C-C-CTC--TA-G-A-C-T-G-GG--AT-AA-C--AG-----------------------T-T-C-G-AA-A-GGG-C-T-G-CT--AA-TA--C-C-G--G-A--T-G--A-…
>IG0ORQV01CWCTQ	Otu0260|20
G-ACG-AA-C-G-C-TG-GC-GG-C-GTG-C--TT-AA-T--AC-A-T-GC-A-A-G--T-C--GA-A-CG-G---------A-G----C-C--T------------------------A----G-C-C-G--------------ATAGG---------------------T--T--T-A-CTT--ATT--GGCGA-----------A-C----G--CT--T-------AG-T-GGC-GGA-C-GGGTGAG-T-A-AC-G-C-G--T-G-GG---TAA-T-CT-G-C-C-CCT--AA-G-T-C-C-G-GG--AT-AA-C--AG-----------------------A-G-C-G-AA-A-GCG-C-T-G-CT--AA-GA--C-C-G--G-A--T-A--A-…
>IG0ORQV01DVZEM	Otu0261|20
G-ACG-AA-C-G-C-TG-GC-GG-C-GTG-C--CT-CA-A--AC-A-T-GC-A-A-G--T-C--GA-G-CG-AGGT------G-AG---A-C--C---------------------------G-A-A-C-CG-------------CAA-G---------------------GT-G--A-G-G-------------------------T-T--GAA--CC--T-------AG-C-GGC-GAA-C-GGGTGAG-T-A-AC-A-C-G--T-G-GG---TAA-C-CT-G-C-C-TGG--AA-G-A-T-C-G-GG--AT-AA-C--GG-----------------------C-T-C-G-AA-A-GAG-T-C-G-CT--AA-TA--C-C-G--G-A--T-A--A-…
>IG0ORQV01BBFCX	Otu0262|20
G-ACG-AA-C-G-C-TG-GC-GG-C-GCG-C--TT-AA-C--AC-A-T-GC-A-A-G--T-C--GT-G-CG-G---------T-A----C-C--G------------AT-G--------GC-A-A-G-T-C--------------TTCAT---------------------G--A--C-G-A-G--CCT--T---------------C-G----G--TA--T-------AG-C-GGC-GGA-C-GGGTGAG-T-A-AC-A-C-G--T-G-AG---T-A-G-CT-G-T-C-CTA--GG-G-A-G-G-G-GG--AT-AA-C--GC-----------------------C-T-G-G-AA-A-CGG-G-T-G-CT--AA-AA--C-C-C--C-A--T-A--A-…
>IG0ORQV01A9U09	Otu0263|20
G-ACG-AA-C-G-C-TG-GC-GG-C-GTG-C--CT-AA-T--AC-A-T-GC-A-A-G--T-C--GA-G-CG-G---------A-C----T-T--AT------------------------TCGAG-T-A-G--------------CTT-G---------------------CTAT--T-T-G-GA----------------------T-A----A--GT--T-------AG-C-GGC-GGA-C-GGGTGAG-T-A-AC-A-C-G--T-G-GG---TAA-T-CT-G-C-C-TCG--TA-G-A-C-T-G-GG--AT-AA-C--AG-----------------------G-C-C-G-AA-A-GGT-T-T-G-CT--AA-TA--C-C-G--G-A--T-G----…
>IVZM54101CSY6M	Otu0264|19
G-ATG-AA-C-G-C-TG-GC-GG-C-GTG-C--CT-AA-C--AC-A-T-GC-A-A-G--T-C--GA-A-CG-G---------A-G----T-C--AC------------------------T-T-A-G-A-G--------------CTT-G---------------------C--T--T-TGA-G-----------------------T-G----A--CT--T-------AG-T-GGC-GGA-C-GGGTGAG-T-A-AC-G-C-G--T-G-AG---CAA-C-CT-G-C-C-CTT--GA-G-T-G-G-G-GG--AC-AA-C--AT-----------------------T-G-G-G-AA-A-CCG-A-T-G-CT--AA-TA--C-C-G--C-A--T-A--A-…
>IG0ORQV01DU1S7	Otu0265|19
G-ATG-AA-C-G-C-TA-GC-GA-T-GGG-C--TT-AA-C--AC-A-T-GC-A-A-G--T-C--GA-G-GG-----------G-CAG--C-ACTGGC-----------------------G-A-TCG-G-C-------------GACG-A---------------------T--T--T-C-C-T---------------------G-G-T----G--GC--G-------AC-C-GGC-GCA-C-GGGTGAG-T-A-AC-A-C-G--T-A-TG---CAA-C-CT-A-C-C-CCT--TA-C-C-G-G-G-GG--AT-AA-C--CC-----------------------G-G-G-G-AA-A-TCC-G-G-G-CT--AA-TA--C-C-C--C-A--T-G--A-…
>IG0ORQV01AXBTV	Otu0266|19
G-ACG-AA-C-G-C-TG-GC-GG-C-GTG-C--CT-CA-A--AC-A-T-GC-A-A-G--T-C--GA-G-CG-A---------G-G----T-GAAA-------------------------C-C-G-A-ACCG-------------CAA-G---------------------G--TGAG-G-T-T-----------------------G-A----A--CC--T-------AG-C-GGC-GAA-C-GGGTGAG-T-A-AC-A-C-G--T-G-GG---TAA-C-CT-G-C-C-TGG--AA-G-A-T-T-G-GG--AT-AA-C--GG-----------------------C-T-C-G-AA-A-GAG-T-C-G-CT--AA-TA--C-C-G--G-A--T-A----…
>IG0ORQV01CB7KD	Otu0267|19
G-ACG-AA-C-G-C-TG-GC-GG-C-GTG-C--CT-AA-C--AC-A-T-GC-A-A-G--T-C--GA-G-CG-G---------A-G----T-T--G---------ATCGA-C--------GG-A-A-G-C-C--------------TTC-G---------------------G--G--T-G-G-A--AGA---TGG------------T-T--A-A--CT--T-------AG-C-GGC-GGA-T-GGGTGAG-T-A-AC-G-C-G--T-G-GG---CAA-C-CT-G-C-C-TCG--AA-G-A-C-C-G-GG--AT-AA-C--AG-----------------------T-T-C-G-AA-A-GGG-C-T-G-CT--AA-TA--C-C-G--G-A--TGT--G-…
>IG0ORQV01AIUH1	Otu0268|18
G-ACG-AA-C-G-C-TG-GC-GG-C-GCG-C--CT-AA-C--AC-A-T-GC-A-A-G--T-C--GA-ACGG-G---------G-T----T-C--T---------------T--------TTAG-G-A-A-G--------------CTT-G---------------------C--T--T-C-T-T--GG-------------------CTGA---A--CC--T-------AG-T-GGC-GGA-C-GGGTGAG-T-A-AC-A-C-G--T-G-AG---CAA-C-CT-G-C-C-CTG--GA-G-T-G-G-G-GG--AT-AA-C--AT-----------------------C-T-G-G-AA-A-CGG-A-T-G-CT--AA-TA--C-C-G--C-A--T-A--A-…
>IG0ORQV01BAP46	Otu0269|18
G-ATG-AA-C-G-C-TA-GC-GG-C-AGG-C--CT-AA-C--AC-A-T-GC-A-A-G--T-C--GA-G-GG-----------G-TAA--C-A--G---------------------------G-G-G-A-G--------------CTT-G---------------------C--T--C-C-C-----------------------G-C-T----G--AC--G-------AC-C-GGC-GCA-C-GGGTGCG-T-A-AC-G-C-G--T-A-TG---GAA-C-CT-G-C-C-CAC--CG-C-T-G-G-G-GT--GT-AG-C--CC-----------------------G-C-C-G-AA-A-GGC-G-G-A-TT--AA-TC--C-C-C--C-A--T-G--G-…
>IG0ORQV01BGFKG	Otu0270|18
G-ACG-AA-C-G-C-TG-GC-GG-C-GTG-C--CT-AA-T--AC-A-T-GC-A-A-G--T-C--GA-G-C------------G-G---------A--------CTTATT-T---------G-A-G-T------------------AGC-T---------------------T--G----C-T-A--TTT--AG--A-----------T-A----A--GT--T-------AG-C-GGC-GGA-C-GGGTGAG-T-A-AC-A-C-G--T-G-GG---TAA-T-CT-G-C-C-TCG--TA-G-A-C-T-G-GG--AT-AA-C--AG-----------------------G-C-C-G-AA-A-GGT-T-T-G-CT--AA-TA--C-C-G--G-A--T-G--A-…
>IVZM54101CJ3QF	Otu0271|18
G-ACA-AA-C-G-C-TG-GC-GG-C-GTG-C--TT-AA-C--AC-A-T-GC-A-A-G--T-C--GA-A-CG-A---------T-G----A-A--A--------TACA-G-A--------TG-A-A-A-T-T--------------TTC-G---------------------G--A--T-G-G-A--ATC---AGTA-----------T-G----G--AT--T-------AG-T-GGC-GGA-C-GGGTGAG-T-A-AT-A-C-A--T-G-AG---CAA-C-CT-A-C-C-TTA--CA-C-A-T-A-G-GG--AT-AG-C--CT-----------------------C-G-G-G-AA-A-CTG-G-G-A-TT--AA-TA--C-C-A--A-A--T-G--A-…
>IVZM54101CLEUK	Otu0272|18
G-ATG-AA-C-G-C-TG-GC-GG-C-GTG-T--CT-AA-G--GC-A-T-GC-A-A-G--T-C--GA-A-TG-T---------C-T----A-T--------------------------------------A--------------GCA-A---------------------T-------------------------------------A----T--AG--G-------CA-T-GGC-AAA-C-GGGAGAG-T-A-AC-A-C-A--T-T-GG---CAA-T-TT-A-C-C-CCT--AA-G-T-C-A-A-GA--AT-AA-C--CA-----------------------G-C-C-G-AA-A-GAC-T-G-G-AT--AA-TA--C-T-T--G-A--TAG--T-…
>IG0ORQV01DKNWJ	Otu0273|18
G-ATA-AA-C-G-C-TG-GC-GG-C-GTG-C--TT-TA-T--GC-A-T-GC-A-A-G--T-C--GA-A-CG-G---------T-T---------------------------------------T-T-G-A--------------TTT-A---------------------T--C--A-A-------------------------------------GA--T-------AG-T-GGC-GAA-C-GGGTGAG-T-A-AC-A-C-G--T-A-AG---TAA-C-CT-G-C-C-CTG--AA-G-T-G-G-A-GA--AT-AA-C--CT-----------------------C-G-G-G-AA-A-CTG-A-G-T-CT--AA-TA--C-T-G--C-A--T-G--T-…
>IG0ORQV01C9NLC	Otu0274|18
G-ATG-AA-C-G-C-TG-GC-GG-C-GTG-C--CT-AA-C--AC-A-T-GC-A-A-G--T-C--GA-A-CG-G---------A-G----T----T--------ATTATT-A--------AG-A-A-A-T-C--------------TTC-G---------------------G--A--T-G-G-A--TT---GATA------------A-T----AA-CT--T-------AG-T-GGC-GGA-C-GGGTGAG-T-A-AC-G-C-G--T-G-GG---TAA-C-CT-G-C-C-CTA--TA-C-A-G-G-G-GG--AT-AA-C--AG-----------------------C-C-G-G-AA-A-CGG-T-T-G-CT--AA-AA--C-C-G--C-A--T-A--A-…
>IVZM54101CYWHX	Otu0275|17
G-ATG-AA-C-G-C-TG-GC-GG-C-GTG-C--CT-AA-C--AC-A-T-GC-A-A-G--T-C--GA-A-CG-G---------A-G----TAT--C-------------T-T--------TT-ACAGACTTTC-------------TTCGGA--------------------G--A--T-G-A-A--GTAGC----------------TGAT---A--CT--T-------AG-T-GGC-GGA-C-GGGTGAG-T-A-AC-G-C-G--T-G-GG---TAA-C-CT-G-C-C-TCA--TA-C-A-G-G-G-GA--AT-AA-C--AG-----------------------C-C-G-G-AA-A-CGG-T-T-G-CT--AA-AA--C-C-G--C-A--T-G--A-…
>IG0ORQV01C7JVA	Otu0276|17
G-ACG-AA-C-G-C-TG-GC-GG-C-GTG-C--CT-AA-C--AC-A-T-GC-A-A-G--T-C--GA-A-CG-G---------A-G----A-T--T------------CA-G---------A-T-G-A-A-G--------------CTT-G---------------------C--G--A-T-T-C---TG------------------A-A----T--CT--T-------AG-T-GGC-GGA-C-GGGTGAG-T-A-AC-G-C-G--T-G-GG---TAA-T-CT-G-C-C-CTT--GA-G-C-G-G-G-GG--AT-AA-C--AG-----------------------T-C-G-G-AA-A-CGA-T-T-G-CT--AA-TA--C-C-G--C-A--T-AC-AC…
>IVZM54101AXF2P	Otu0277|17
G-ATG-AA-C-G-C-TG-GC-GG-C-GTG-C--CT-AA-C--AC-A-T-GC-A-A-G--T-C--GA-G-CG-A---------G-A----A-T--T---------ACCTG-A--------TT-G-A-A-A-C--------------TTC-G---------------------G--T--C-T-A-A--AGA--GGGT------------A-A----G--GA--A-------AG-C-GGC-GGA-C-GGGTGAG-T-A-AC-G-C-G--T-A-GG---TAA-G-CT-G-C-C-CCC--GA-C-A-C-A-G-AG--AT-AG-C--CT-----------------------A-G-G-G-AA-A-CCT-G-G-A-TT--AA-TA--T-C-T--G-A--T-A--A-…
>IG0ORQV01AP0E8	Otu0278|17
G-ACG-AA-C-G-C-TA-GC-GG-C-GTG-C--CT-AA-T--AC-A-T-GC-A-A-G--T-C--GA------G----------------C-G---------------------------A--G-G-G-A-G--------------CTT-G---------------------C--T--C---C-----------------------------------CT----------AG-C-GGC-GGA-C-GGGTGAG-T-A-AC-G-C-G--T-G-GG---CAA-C-CT-G-C-C-CTT--CA-G-C-C-C-G-GA--AT-AA-C--TG-----------------------T-C-G-G-AA-A-CGA-T-G-G-CT--AA-TA--C-C-G--G-A--T------…
>IG0ORQV01DGJFJ	Otu0279|17
G-ACG-AA-C-G-C-TG-GC-GG-C-GTG-C--CT-AA-C--AC-A-T-GC-A-A-G--T-C--GA-A-CG-G---------A-A----A-C--A-------------G-T--------GG-A-A-T-A-G--------------TTT-A---------------------C--T--A-A-T-C--TAC------------------T-G----T--TT--T-------AG-T-GGC-GGA-C-GGGTGAG-T-A-AC-A-C-G--T-G-GG---CAA-C-CA-G-C-C-TTA--GA-G-A-G-G-G-GA--AT-AA-C--CG-----------------------C-G-A-G-AA-A-TCG-T-T-G-CT--AA-TA--C-C-C--C-A--T-A--C-…
>IG0ORQV01A88EV	Otu0280|17
G-ATG-AA-C-G-C-TG-GC-GG-C-GTG-C--CT-AA-C--AC-A-T-GC-A-A-G--T-C--GA-A-CG-G---------A-G----TAT--C-------------T-T--------TT-ACAGACTTTC-------------TTCGGA--------------------G--A--T-G-A-A--GTAGC----------------TGAT---A--CT--T-------AG-T-GGC-GGA-C-GGGTGAG-T-A-AC-G-C-G--T-G-GG---TAA-C-CT-G-C-C-TCA--TA-C-A-G-G-G-GA--AT-AA-C--AA-----------------------C-C-G-G-AA-A-CGG-T-T-G-TT--AA-AA--C-C-G--C-A--T-A--A-…
>IG0ORQV01CXXTH	Otu0281|17
A-ACG-AA-C-G-C-TG-GC-GG-C-GTG-G--AT-TA-G--GC-A-T-GC-A-A-G--T-C--GA-A-CG-A---------G-A----A-T--C--------TGAGAG-T--------CC-A-A-G-T-T--------------TTC-G---------------------G--A--C-A-A-G--GAC--TTTTG-----------G-A----G--GA--A-------AG-T-GGC-GGA-A-GGGTGAG-T-A-CA-A-C-A--T-G-GA---TAA-T-CT-A-C-C-TTC--AA-G-T-T-G-G-GT--AT-AG-C--TT-----------------------T-C-C-G-AA-A-GGA-G-A-G-AT--AA-TC--C-C-G--G-A--T-G--T-…
>IG0ORQV01BVLIX	Otu0282|17
A-ACG-AA-C-G-C-TG-GC-GG-C-GCG-T--CT-TA-A--GC-A-T-GC-A-A-G--T-C--GA-A-CG-G---------C-AA---G-A--G---------------------------A-G-G-A-G--------------CTT-G---------------------C--T--C-C-T-------------------------C-T-C--C--TA--G-------AG-T-GGC-GGA-C-TGGTGAG-T-A-AC-A-C-G--T-G-GG---TGA-C-GT-A-C-C-CAA--GT-G-A-C-T-G-GG--AC-AG-C--CT-----------------------T-T-A-G-AA-A-TAA-G-G-G-GT--AA-TA--C-C-G--G-A--T-A--C-…
>IVZM54101BCIG8	Otu0283|17
A-ATA-CA-T-G-C-AA-GT-CG-A-ACG-G--AG-TT-T--TG-A-C-TG-A-A-G--A-A--GA-A-GT-G---------T-T----T-A--C-------------------------A-T-G-G-A-A--------------TCT-G---------------------A--T--T-T-T-A-----------------------A-A----A--CT--T-------AG-T-GGC-GAA-C-GGGTGAG-T-A-AT-G-C-A--T-A-AG---TAA-C-CT-A-C-C-TAT--AAGG-A-C-T-G-GG--AT-AA-C--GT-----------------------T-T-G-G-AA-A-CGA-A-C-G-CT--AA-TA--C-C-G--G-A--T-A--A-…
>IG0ORQV01CHR7N	Otu0284|17
G-ACG-AA-C-G-C-TG-GC-GG-C-GTG-C--CT-AA-C--AC-A-T-GC-A-A-G--T-C--GA-G-CG-G---------G-G-------------C-----GG-AA----------GC-G-G-A-C-G--------------GT------------------------A--A--C-T---G---AA--G-CT-----T------C-T----A--CC--T-------AG-C-GGC-GGA-C-GGGTGAG-T-A-AC-G-C-G--T-G-GG---CAA-C-CT-G-C-C-TCA--AG-G-T-C-T-G-GG--AT-AA-C--AG-----------------------C-C-C-G-AA-A-GGG-C-T-G-CT--AA-TA--C-C-G--G-A--T-G--C-…
>IVZM54101AUI5T	Otu0285|17
G-ATG-AA-C-G-C-TA-GC-GA-T-AGG-C--TT-AA-C--AC-A-T-GC-A-A-G--T-C--GA-G-GG-----------G-CAG--C-A--CGG----------------------GT-T-ATCGG-C-------------GACG-A---------------------T--T--T-C-C-T--G--------------------G-T----G--GC--G-------AC-C-GGC-GCA-C-GGGTGAG-T-A-AC-A-C-G--T-A-TG---CAA-C-CT-A-C-C-CTT--AA-C-C-G-G-G-GG--AT-AA-C--CC-----------------------G-G-G-G-AA-A-TCC-G-G-G-CT--AA-TA--C-C-C--C-A--T-G--A-…
>IVZM54101A6XQF	Otu0286|16
G-ACG-AA-C-G-C-TG-GC-GG-C-GTG-C--CT-AA-C--AC-A-T-GC-A-A-G--T-C--GA-G-CG-----------G-A----G-A--T-------------A-T--------GTGG-A-G-GAA--------------GTT-T---------------------T--C--G-GATGGACTTTAT----------------ATA----T--TT--T-------AG-C-GGC-GGA-C-GGGTGAG-T-A-AC-G-C-G--T-G-AG---GAA-C-CT-G-C-C-CTT--TA-C-A-G-G-G-GG--AT-AA-C--GC-----------------------A-C-C-G-AA-A-GGT-G-C-A-CT--AA-TA--C-C-G--C-A--T-G--A-…
>IG0ORQV01C70PH	Otu0287|16
G-ACG-AA-C-G-C-TG-GC-GG-C-GTG-C--CT-AA-T--AC-A-T-GC-A-A-G--T-C--GA-G-CG-G---------G-G----T-T--A--------TTACAG-C--------AG-A-T-T-C-C--------------TTC-G---------------------G--G--A-T-G-A--AGC--AGTTC-----------T-A----A--CC--T-------AG-C-GGC-GGA-C-GGGTGAG-T-A-AC-G-C-G--T-G-GG---TAA-C-CT-G-C-C-CTA--AA-G-C-T-C-G-GG--AT-AA-C--AC-----------------------C-G-G-G-AA-A-CCG-G-T-G-CT--AA-TA--C-C-G--G-A--T-A--C-…
>IG0ORQV01CI3E8	Otu0288|16
G-ATG-AA-C-G-C-TG-GC-GG-C-GTG-T--CT-AA-G--GC-A-T-GC-A-A-G--T-C--GA-ATGG-T---------A-G-----------------------------------------------------------TAGC-A-----------------------------------------------------------------ATACTAC-------CA-T-GGC-AAA-C-GGGAGAG-T-A-AC-A-C-A--T-T-GG---CAA-T-CT-A-C-C-CCT--AA-G-A-C-A-A-GA--AT-AA-C--CT-----------------------T-G-C-G-AA-A-GCG-A-G-A-AT--AA-TA--C-T-T--G-A--T-G--G-…
>IG0ORQV01ALYOL	Otu0289|16
G-ATG-AA-C-G-C-TG-GC-GG-C-GTG-C--CT-AA-C--AC-A-T-GC-A-A-G--T-C--GA-G-CG-A---------G-A----A-C--C---------GTCTG-A--------AT-G-A-C-A-C--------------TTC-G---------------------G--T--A-G-A-A--TGA--AGGC------------G-G----G--GA--A-------AG-C-GGC-GGA-C-GGGTGAG-T-A-AC-G-C-G--T-A-GG---TAA-C-CT-G-C-C-CCT--TA-C-T-C-A-G-GG--AT-AG-C--CT-----------------------A-G-G-G-AA-A-CCT-G-G-A-TT--AA-TA--C-C-T--G-A--T-G--A-…
>IG0ORQV01CZ16M	Otu0290|16
G-ACG-AA-C-G-C-TG-GC-GG-C-GTG-C--TT-AA-C--AC-A-T-GC-A-A-G--T-C--GA-A-CG-G---------G-A----G-T--G------------TA-T--------TG-A-T-A---G--------------CTT-G---------------------C-----T-T-G-A--CAT--A---------------C-A----C--TT--T-------AG-T-GGC-GGA-C-GGGTGAG-T-A-AC-G-C-G--T-G-AG---G-A-G-CT-G-T-C-CAT--TG-C-C-G-G-G-GG--AC-AA-C--AG-----------------------A-T-G-G-AA-A-CGT-C-T-G-CT--AA-TA--C-C-C--C-A--T-A--G-…
>IVZM54101DQGCZ	Otu0291|16
G-ATG-AA-C-G-C-TG-GC-GG-C-GTG-C--CT-AA-C--AC-A-T-GC-A-A-G--T-C--GA-G-CG-T---------G-A----A-C--C---------CTACG-A--------AT-G-A-A-A-C--------------TTC-G---------------------G--T--A-G-A-C--TTT--GTAG------------G-G----G--GA--A-------AG-C-GGC-GGA-C-GGGTGAG-T-A-TC-G-C-G--T-A-GG---TAA-C-CT-G-C-C-CTA--TA-C-T-G-G-G-GG--AT-AG-C--CT-----------------------C-G-G-G-AA-A-CCG-G-G-A-TT--AA-TA--C-C-T--C-A--T-A--A-…
>IG0ORQV01CBF3Y	Otu0292|16
G-ACG-AA-C-G-C-TG-GC-GG-C-GTG-C--CT-AA-C--AC-A-T-GC-A-A-G--T-C--GA-GCGGAG---------T-T----G-A--T---------------CG-------ACGG-A-A-GCCT-------------TCG-G---------------------G--TG-G-A-A-GATGGT------------------T-A----A--CT--T-------AG-C-GGC-GGA-T-GGGTGAG-T-A-AC-G-C-G--T-G-GG---CAA-C-CT-G-C-C-TCG--AA-G-A-C-C-G-GG--AT-AA-C--AG-----------------------T-T-C-G-AA-A-GGG-C-T-G-CT--AA-TA--C-C-G--G-A--T-G--T-…
>IG0ORQV01CL9U6	Otu0293|16
G-ACG-AA-C-G-C-TG-GC-GG-C-GTG-C--CT-AA-C--AC-A-T-GC-A-A-G--T-C--GA-A-CG-A---------A-G----G-T--G-------------T-A--------CG-G-A-T-A-G--------------TTT-A---------------------C--T--A-A-C-T--GTA------------------C-A----A--CT--T-------AG-T-GGC-GGA-C-GGGTGAG-T-A-AC-A-C-G--T-G-GG---CAA-C-CA-A-C-C-TTA--AA-G-A-G-G-G-GA--AT-AA-C--AA-----------------------C-G-A-G-AA-A-TCG-T-T-G-CT--AA-TA--C-C-G--C-A--T-A--A-…
>IG0ORQV01CL6TH	Otu0294|16
G-ACG-AA-C-G-C-TG-GC-GG-C-GTG-C--CT-AA-C--AC-A-T-GC-A-A-G--T-C--GA-G-CG-G---------A-G------T-CGATC---------GA-C--------GG-A-A-G-C-C--------------TTC-G---------------------G--G--C-G-G-A--AGA-----------TG--GT-T-G----A--CT--T-------AG-C-GGC-GGA-T-GGGTGAG-T-A-AC-G-C-G--T-G-GG---CAA-C-CT-G-C-C-TCG--AA-G-A-C-C-G-GG--AT-AA-C--AG-----------------------C-C-C-G-AA-A-GGG-C-T-G-CT--AA-TA--C-C-G--G-A--TGT----…
>IG0ORQV01BEI4R	Otu0295|15
G-ACG-AA-C-G-C-TG-GC-GG-C-GTG-C--CT-CA-A--AC-A-T-GC-A-A-G--T-C--GA-GCGG-----------G-GAG--AGACCGAA-----------------------C-C-------G------------TAAGG-G---------------------GA--------G-GT----------------------TGA----A--CC--C-------AG-C-GGC-AAA-C-GGGTGAG-T-A-AC-A-C-G--T-G-GG---TAA-C-CT-G-C-C-TGG--AA-G-A-A-C-G-GG--AT-AA-C--GG-----------------------C-T-T-G-AA-A-GAG-T-C-G-CT--AA-TA--C-C-G--T-A--TAA----…
>IG0ORQV01B33YI	Otu0296|15
G-ACG-AA-C-G-C-TG-GC-GG-C-GCG-C--TT-AA-C--AC-A-T-GC-A-A-G--T-C--GA-A-CG-G---------A------C-T--A-------------A-G--------AT-T-T-G-A-G--------------CTT-G---------------------C--T--T-A-A-T--TCT------------------T-A----G---T--T-------AG-T-GGC-GGA-C-GGGTGAG-T-A-AC-A-C-G--T-G-AA---CAA-C-CT-G-T-C-CCT--AA-G-C-C-C-G-GG--AT-AA-C--AG-----------------------C-T-C-G-AA-A-GGG-T-T-G-CT--AA-TA--C-C-G--G-A--T-G--A-…
>IG0ORQV01B7ZC1	Otu0297|15
G-ATG-AA-C-G-C-TG-GC-GG-C-GTG-C--CT-AA-C--AC-A-T-GC-A-A-G--T-C--GA-G-CG-T---------G-A----T-C--C---------CTTGG-A--------AA-G-A-A-A-C--------------TTC-G---------------------G--T--A-G-A-T--TGA--AGAG------------G-G----T--GA--A-------AG-C-GGC-GGA-C-GGGTGAG-T-A-AC-G-C-G--T-G-GG---CAA-C-CT-G-C-C-CCA--TA-C-A-G-A-G-GG--AC-AG-C--CT-----------------------C-G-G-G-AA-A-CCG-G-G-A-TT--AA-GA--C-C-T--C-A--T-A--A-…
>IG0ORQV01DLKC7	Otu0298|15
G-ATG-AA-C-G-C-CG-GC-GG-T-GTG-C--CT-AA-T--AC-A-T-GC-A-A-G--T-C--GA-A-CG-C---------G-T----T-G--G--CCCAA-CTGAT--T--------GA-A-C-G-T-G--------------CTT-G---------------------C--A--C-G-G-A--CT---TGACGTTG-GTT--TAC-C----A--GC--G-------AG-T-GGC-GGA-C-GGGTGAG-T-A-AC-A-C-G--T-A-GG---TAA-C-CT-G-C-C-CCA--AA-G-C-G-G-G-GG--AT-AA-C--AT-----------------------T-T-G-G-AA-A-CAG-A-T-G-CT--AA-TA--C-C-G--C-A--T-A----…
>IG0ORQV01BV52M	Otu0299|15
G-ACG-AA-C-G-C-TG-GC-GG-C-GTG-C--CT-AA-C--AC-A-T-GC-A-A-G--T-C--GA-G-CG-G---------G-G----C-G--G---------------A-------AGC-G-G-A-C-G--------------GTA-A---------------------C--T--G-A-A-G--CT-------------------T-CT---A--CC--T-------AG-C-GGC-GGA-C-GGGTGAG-T-A-AC-G-C-G--T-G-GG---CAA-C-CT-G-C-C-TCA--AG-G-T-C-T-G-GG--AT-AA-C--AG-----------------------C-C-C-G-AA-A-GGG-C-T-G-CT--AA-TA--C-C-G--G-A--T-G--C-…
>IG0ORQV01DRVWY	Otu0300|15
G-ACG-AA-C-G-C-TG-GC-GG-C-GTG-C--CT-AA-C--AC-A-T-GC-A-A-G--T-C--GA-G-CG-A---------A-G----G-A--T---------AATAG-G--------TG-G-C-G-A-C--------------TTC-G---------------------G--T--C-A-A-A--ACC--GATT------------A-A----A--CT--T-------AG-C-GGC-GGA-C-GGGTGAG-T-A-AC-A-C-G--T-A-GG---CAA-C-CT-A-C-C-CAT--AA-C-A-C-G-G-GG--AT-AG-C--TT-----------------------C-G-G-G-AA-A-CCG-G-A-G-GT--AA-TA--C-C-C--G-A--T-A--C-…
>IG0ORQV01A7DS2	Otu0301|15
G-ATT-AA-C-G-C-TG-GC-GG-C-ATG-C--CT-AA-T--AC-A-T-GC-A-A-G--T-T--GA-A----C-----------G---------G-------------------------G-A-----T-G---------------TA-G---------------------C--A--A-T-A-C--A--------------------T---------CT----------AG-T-AGC-GAA-C-GGGTGAG-T-A-AG-A-C-A--T-G-GG---CAA-C-CT-G-C-C-TTC--AC-G-A-T-G-G-GA--AT-AA-C--CA-----------------------A-T-T-G-AA-A-GAT-T-G-G-CT--AA-TA--C-C-G--A-A--T-AG---…
>IG0ORQV01AYAOV	Otu0302|15
G-ACG-AA-C-G-C-TG-GC-GG-C-GTG-C--CT-AA-T--AC-A-T-GC-A-A-G--T-C--GA-G-CG-A---------G-C----C-G--A---ACTA-ACA----G--------A--T-T-T-G-C--------------TTC-G---------------------G--C--A-A-T----GA-----CGCTAG-G------A-A----A--GC--G-------AG-C-GGC-GGA-T-GGGTGAG-T-A-AC-A-C-G--T-G-GG---TAA-C-CT-G-C-C-CTT--AA-G-C-C-T-G-GG--AT-AC-C--AC-----------------------T-T-G-G-AA-A-CAG-G-T-G-CT--AA-TA--C-C-G--G-A--T-A----…
>IG0ORQV01DD5XQ	Otu0303|15
G-ACG-AA-C-G-C-TG-GC-GG-C-GTG-C--CT-AA-C--AC-A-T-GC-A-A-G--T-C--GA-G-CG-A---------G-G----G-G--T--------TAGCGA-C--------AG-A-T-T-C-T--------------TTC-G---------------------A--G--A-T-G-A--AGA--CGCAA-----------A-C----AA-CC--T-------AG-C-GGC-GGA-C-GGGTGAG-T-A-AC-G-C-G--T-G-AG---AAA-C-CT-G-C-C-TTT--CA-C-A-A-A-G-GG--AT-AG-C--CT-----------------------C-G-G-G-AA-A-CTG-G-G-A-TT--AA-TA--C-C-T--T-A--T-G--A-…
>IVZM54101BYQS3	Otu0304|14
G-ATG-AA-C-G-C-TG-GC-GG-C-GTG-C--TT-AA-C--AC-A-T-GC-A-A-G--T-C--GA-A-CG-A---------A-C----T-G--C---------TTTAA-A--------GG-A-A-G-T-C--------------TTC-G---------------------G--G--T-G-G-A--ATT--TAAA------------G-T----A--GT--T-------AG-T-GGC-GGA-C-GGGTGAG-T-A-AC-G-C-G--T-G-GG---AAA-C-CT-G-C-C-CTA--TA-C-A-G-G-G-GG--AT-AG-C--CT-----------------------C-G-G-G-AA-A-CCG-G-G-A-TT--AA-TA--C-C-C--C-A--T-A--A-…
>IG0ORQV01AN6D7	Otu0305|14
A-ATA-CA-T-G-CAAG-TC-GA-A-CGG-A--AG-AA-T--TT-A-G-GA-A-T-G--T-T--TA-C-AT-----------T-A-----------------------------------------A-T----------------TTA-T---------------------T--C--T---------------------------------------TT----------AG-T-GGC-GAA-C-GGGTGAG-T-A-AT-A-T-A--T-A-GA---CAA-C-CT-A-C-C-TTA--AA-G-T-T-G-G-GG--AT-AA-C--AG-----------------------A-G-G-G-AA-A-CTT-T-T-G-CT--AA-TA--C-C-G--A-A--T-A--A-…
>IVZM54101B8EM2	Otu0306|14
G-CCT-AA-C-A-C-AT-GC-AA-G-TCG-A--AC-GA-G--AA-T-C-AG-C-T-G--A-T--GA-A--G-T---------T-T----T-C--G---------------------------A-A-T-G-G--------------ATT-----------------------C--G--G-T-T-------------------------G-A----G--GA--A-------AG-T-GGC-GAA-C-GGGCGAG-T-A-AC-G-C-G--T-G-AG---CAA-C-CT-A-C-C-TTG--TA-C-T-G-G-G-GG--AT-AA-C--GT-----------------------C-G-G-G-AA-A-CCG-G-C-G-CT--AA-TA--C-C-G--C-A--T-A--A-…
>IG0ORQV01DT4ZG	Otu0307|14
G-ATG-AA-C-G-C-TA-GC-GG-G-AGG-C--TT-AA-C--AC-A-T-GC-A-A-G--T-C--GA-G-GG-----------G-CAG--C-A--T-------------------------A-G-G-G-T-A--------------GCA-A---------------------T--A--C-T-C-T---------------------G-A-T----G--GC--G-------AC-C-GGC-AAA-C-GGGTGAG-T-A-AC-G-C-G--T-A-TG---CAA-C-CT-A-C-C-CTG--TA-C-A-G-G-G-GG--AT-AA-C--CC-----------------------G-G-A-G-AA-A-TTC-G-G-A-CT--AA-TA--T-C-C--C-G--T-A--A-…
>IG0ORQV01DPL5U	Otu0308|14
G-ATG-AA-C-G-C-TG-GC-GG-C-GTG-C--CT-AA-C--AC-A-T-GC-A-A-G--T-C--GA-A-CG-G---------A-G----T-T--AT------------T-AT-----TAAG-A-A-A-T-C--------------TTC-G---------------------G--A--T-G-G-ATTGATAA----------------T-A----A--CT--T-------AG-T-GGC-GGA-C-GGGTGAG-T-A-AC-G-C-G--T-G-GG---TAA-C-CT-G-C-C-CTA--TA-C-A-G-G-G-GG--AT-AA-C--AG-----------------------C-C-G-G-AA-A-CGG-T-T-G-CT--AA-AA--C-C-G--C-A--T-A--A-…
>IG0ORQV01A4JCJ	Otu0309|14
A-ACG-AA-C-G-C-TG-GC-GG-C-GCG-T--TT-TA-A--AC-A-T-GC-A-A-G--T-C--GA-A-CG-----------G-CA---A-G--G-----------------------------G-G-T-A--------------CTT-G---------------------T--A--C-C---------------------------C-C----C--TA--G-------AG-T-GGC-GAA-C-GGGTGAG-T-A-AC-A-C-G--T-A-GA---TAA-T-CT-G-C-C-CTT--CA-G-T-T-T-G-GG--AT-AG-T--CC-----------------------A-T-G-G-AA-A-CAT-G-G-G-GT--AA-TA--C-C-G--G-A--T-G--T-…
>IVZM54101DHBMS	Otu0310|14
G-ACG-AA-C-G-C-TG-GC-GG-C-GTG-C--CT-AA-T--AC-A-T-GC-A-A-G--T-C--GA-G-CG-G---------A-CT---T-A--T------------------------TC-G-G-GTA-G--------------CTT-G---------------------CTAT--T-T-G-G--A--------------------T-A----A--GT--T-------AG-C-GGC-GGA-C-GGGTGAG-T-A-AC-A-C-G--T-G-GG---TAA-T-CT-G-C-C-TCG--TA-G-T-T-T-G-GG--AT-AA-C--AA-----------------------G-C-C-G-AA-A-GGT-T-T-G-CT--AA-TA--C-C-G--G-A--T-A----…
>IG0ORQV01BNP0O	Otu0311|14
G-ACG-AA-C-G-C-TG-GC-GG-C-GTG-C--CT-AA-T--AC-A-T-GC-A-A-G--T-C--GA-G-CG-G---------G-G----A-T--T--------ATGCTT-G--------AT-C-G---C-T--------------TCG-G---------------------T--G--A-G-A-C--GGC--AG--A-----------T-A----T--CC--T-------AG-C-GGC-GGA-C-GGGTGAG-T-A-AC-G-C-G--T-G-GG---TAA-T-CT-A-C-C-TCG--TA-G-T-T-C-G-GG--AT-AA-C--AG-----------------------G-C-C-G-AA-A-GGC-T-T-G-CT--AA-TA--C-C-G--G-A--T-G--A-…
>IVZM54101CPMED	Otu0312|14
G-ATG-AA-C-G-C-TG-GC-GG-C-GTG-C--CT-AA-C--AC-A-T-GC-A-A-G--T-C--GA-A-CG-G---------A-G----TAT--C------------TGCAGC------AG-A-A-GTT-T--------------TTC-G---------------------GA-A--C-G-GAA--GCAG-----------------C-AGCT-A--CT--T-------AG-T-GGC-GGA-C-GGGTGAG-T-A-AC-G-C-G--T-G-GG---TAA-C-CT-G-C-C-TCA--TA-C-T-G-G-G-GG--AT-AA-C--AG-----------------------C-C-G-G-AA-A-CGG-C-T-G-CT--AA-AA--C-C-G--C-A--T-A--A-…
>IG0ORQV01DHOQP	Otu0313|14
G-ATG-AA-C-G-C-TG-GC-GG-C-GTG-C--CT-AA-C--AC-A-T-GC-A-A-G--T-C--GA-G-CG-AG--------A-A----T-C--T---------GCGGA-T--------TA-A-T-G-C-T--------------TTC-G---------------------G--G--C-A-G-A--GAGA-AGCG------------G-A----G--GG--A-------AG-C-GGC-GGA-C-GGGTGAG-T-A-AC-G-C-G--T-G-GG---CAA-C-CT-G-C-C-CTT--CA-C-A-C-G-G-GG--AT-AG-C--CA-----------------------C-C-G-G-AA-A-CGG-T-G-A-TT--AA-TA--C-C-C--G-A--T-A--G-…
>IG0ORQV01CHZ66	Otu0314|14
G-ATG-AA-C-G-C-TG-GC-GG-C-GTG-C--CT-AA-C--AC-A-T-GC-A-A-G--T-C--GA-G-CG-G---------G-G----T-T--T----------TACA-A--------GA-G-A-A-ACTC-------------TTC-G---------------------GA-G--A-G-GAT--CTA--GTA-------------T-A----A--CC--T-------AG-C-GGC-GG-AC-GGGTGAG-T-A-AC-G-C-G--T-G-GG---CAA-C-CT-G-C-C-CAA--TG-C-A-G-G-G-GA--AT-AA-C--AG-----------------------C-G-A-G-AA-A-TCG-T-T-G-CT--AA-TA--C-C-G--C-A--T-A--C-…
>IVZM54101A7P5P	Otu0315|13
G-ATT-AA-C-G-C-TG-GC-GG-C-ATG-C--CT-AA-T--AC-A-T-GC-A-A-G--T-C--GA-A-CGAA---------A-A----T-A--T------------------------AG-A-A-G-T-G--------------CTT-G---------------------C--A--CAT-T-T--A--------------------T-AT---T--TT--T-------AG-T-GGC-GAA-C-GGGTGAG-T-A-AT-A-T-A--T-A-GA---TAA-C-CT-G-C-C-TTA--AA-G-T-T-G-G-GG--AT-AA-C--AG-----------------------A-G-G-G-AA-A-CCT-C-T-G-CT--AA-TA--C-C-G--A-A--T-A--C-…
>IVZM54101AFMMY	Otu0316|13
G-ATG-AA-C-G-C-TG-GC-GG-C-GTG-C--CT-AA-C--AC-A-T-GC-A-A-G--T-C--GA-G-CG-G---------G-G----T-T--T---------TACAAGA--------GA-A-A-C-T-C--------------TTC-G---------------------G--A--G-A-G-G--ATC--TAGT------------A-T----AA-CC--T-------AG-C-GGC-GGA-C-GGGTGAG-T-A-AC-G-C-G--T-G-GG---CAA-C-CT-G-C-C-CAA--TG-C-A-G-G-G-GA--AT-AA-C--AG-----------------------C-G-A-G-AA-A-TCG-T-T-G-CT--AA-TA--C-C-G--C-A--T-A--C-…
>IVZM54101DNF2J	Otu0317|13
G-ACG-AA-C-G-C-TG-GC-GG-C-GTG-C--CT-AA-C--AC-A-T-GC-A-A-G--T-C--GA-A-CG-A---------G-A----A----T--------CTACTT-A--------TG-A-A-A-T-T--------------TTC-G---------------------G--A--T-G-G-A--TTA--GG-TA-----------G-A----G--GA--A-------AG-T-GGC-GAA-C-GGGTGAG-T-A-AC-G-C-G--T-G-AG---CAA-T-CT-G-C-C-TTG--TA-C-T-G-G-G-GG--AT-AA-C--GT-----------------------C-G-G-G-AA-A-CCG-G-C-G-CT--AA-TA--C-C-G--C-A--T-A--A-…
>IG0ORQV01DMUFM	Otu0318|13
G-ATT-AA-C-G-C-TG-GC-GG-T-ACG-T--CT-AA-T--AC-A-T-GC-A-A-G--T-C--GA-A-CG-G---------A-G-----------------------------------------C-A-C--------------TT--G---------------------T--G------------------------------------------CT--C-------AG-T-GGC-GAA-C-GGGTGAG-T-A-AC-A-C-G--T-A-GG---TAA-C-CT-G-C-C-CTT--AA-G-A-C-G-A-GG--AT-AA-C--TC-----------------------T-T-G-G-AA-C-GAG---A-G-CT--AA-TA--C-T-G--G-A--T-T--G-…
>IVZM54101DEX53	Otu0319|13
G-ATG-AA-C-G-C-TG-GC-GG-C-GTG-C--CT-AA-T--AC-A-T-GC-A-A-G--T-C--GA-A-CG-A---------G-A----G-C--C---------------------------C-T-A-A-T--------------TTC-G---------------------G--T--T-A-G-------------------------G-G----T--GA--G-------AG-T-GGC-GAA-C-GGGTGAG-T-A-AC-A-C-A--T-G-GC---TGA-C-CT-G-C-C-CCT--CA-G-A-G-G-G-GG--AC-AA-C--CG-----------------------C-T-G-G-AA-A-CGG-T-G-G-CT--AA-TA--C-C-C--C-A--T-A--C-…
>IG0ORQV01AS8L4	Otu0320|13
G-ATG-AA-C-G-C-TG-GC-GG-C-GTG-C--CT-AA-C--AC-A-T-GC-A-A-G--T-C--GA-G-CG-A---------G-A----A-G--G---------CTTTA-A--------AC-A-A-C-A-C--------------TTC-G---------------------G--T--A-G-C-G--TTT--GGAG------------C-C----G--GA--A-------AG-C-GGC-GGA-C-GGGTGAG-T-A-AC-G-C-G--T-A-GG---TAA-G-CT-G-C-C-CCC--GA-C-A-C-A-G-AG--AT-AG-C--CT-----------------------A-G-G-G-AA-A-CCT-G-G-A-TT--AA-TA--T-C-T--G-A--T-A--A-…
>IG0ORQV01BANJN	Otu0321|13
G-ACG-AA-C-G-C-TG-GC-GG-C-GTG-C--CT-AA-C--AC-A-T-GC-A-A-G--T-C--GA-A-CG-G---------G-G----T-T--A---------------T--------CG-G-G-C-A-G--------------CTT-G---------------------C--T--G-C-C-C--GA-------------------T-A----CA-CC--T-------AG-T-GGC-GCA-C-GGGTGAG-T-A-AC-A-C-G--T-G-GG---CAA-C-CT-A-C-C-CAG--AA-G-A-C-C-G-GG--AC-AA-C--AC-----------------------T-T-C-G-AA-A-GGG-G-T-G-CT--AA-TA--C-C-G--G-A--T-A--C-…
>IG0ORQV01CXH4O	Otu0322|13
G-ATG-AA-C-G-C-TA-GC-GA-T-AGG-C--CT-AA-C--AC-A-T-GC-A-A-G--T-C--GA-G-GG-----------G-CAT--C-A------------------T--------GG-G-G-T-A-G--------------GCA-A---------------------T--A--C---T-C--TG-------------------A-T----G--GC--G-------AC-C-GGC-GGA-T-GGGTGAG-T-A-AC-A-C-G--T-A-TG---CAA-C-CT-A-C-C-TAC--GA-C-A-T-T-G-GG--AT-AA-C--CC-----------------------G-T-T-G-AA-A-GAC-G-G-A-CT--AA-TA--C-C-T--T-A--T-A--A-…
>IVZM54101DI53G	Otu0323|13
G-ACG-AA-C-G-C-TG-GC-GG-C-GTG-C--CT-AA-C--AC-A-T-GC-A-A-G--T-C--GA-A-CG-G---------G-C-----------------------------------------G-T-A--------------GCG-A---------------------T--A--C---------------------------------------GC--T-------AG-T-GGC-GGA-T-GGGTGAG-T-A-AC-G-C-G--T-G-AA---CAA-T-CT-A-C-C-TCA--TA-C-A-G-G-G-GG--AT-AA-C--AC-----------------------T-G-A-G-AA-A-TCA-G-T-G-CT--AA-TA--C-C-G--C-A--T-A--A-…
>IG0ORQV01C1RND	Otu0324|13
G-ATG-AA-C-G-C-TG-GC-GG-C-GTG-C--CT-AA-T--AC-A-T-GC-A-A-G--T-C--GA-ACGG-GAA-------ATT----T-GT-A-------------------------TAG-A-G-A-G--------------CTT-G---------------------C--TCAAAGTACT-----------------------T-A----T--TT--CT------AG-T-GGC-GAA-C-GGGTGAG-T-A-AC-A-C-G--T-G-GG---TAA-C-CT-G-C-C-TTT--CA-G-T-T-G-G-GG--AT-AA-C--TA-----------------------G-A-G-G-AA-A-CTT-T-A-G-CT--AA-TA--C-C-G--A-A--T-A----…
>IVZM54101AE9DF	Otu0325|13
G-ACG-AA-C-G-C-TG-GC-GG-C-GTG-C--CT-CA-A--GC-A-T-GC-A-A-G--T-C--GA-G-CG-A---------G-G----T-T------------T---A-A--------GG-A-T-C-T-C--------------GT--A---------------------A--G--G---G----A----TGTTT-----------A-A----A--CC--T-------AG-C-GGC-GAA-C-GGGTGAG-T-A-AT-A-C-G--T-G-GG---TAA-C-CT-G-C-C-CTT--AA-G-T-C-G-G-GG--AT-AA-C--GA-----------------------T-T-C-G-AA-A-GGA-T-C-G-CT--AA-TA--C-C-G--G-A--T-A--A-…
>IVZM54101ADHP5	Otu0326|13
G-ATT-AA-C-G-C-TG-GC-GG-T-ACG-T--CT-AA-T--AC-A-T-GC-A-A-G--T-C--GA-A-CG-G---------A-G-----------------------------------------C-A-C--------------TT--G---------------------T--G------------------------------------------CT--C-------AG-T-GGC-GAA-C-GGGTGAG-T-A-AC-A-C-G--T-A-GG---TAA-C-CT-G-C-C-CTT--AA-G-A-C-G-A-GG--AT-AA-C--TC-----------------------T-T-G-G-AA-A-CGA-G-A-G-CT--AA-TA--C-T-G--G-A--T-T--G-…
>IG0ORQV01AR7FY	Otu0327|13
G-ACG-AA-C-G-C-TG-GC-GG-C-GTG-C--CT-AA-T--AC-A-T-GC-A-A-G--T-C--GA-G-C------------G-G---------A--------CTTATT-T---------G-A-G-T------------------AGC-T---------------------T--G----C---T--ATT--TG-GA-----------T-A----A--GT--T-------AG-C-GGC-GGA-C-GGGTGAG-T-A-AC-A-C-G--T-G-GG---TAA-T-CT-G-C-C-TCG--TA-G-T-C-T-G-GG--AT-AA-C--AG-----------------------G-C-C-G-AA-A-GGT-T-T-G-CT--AA-TA--C-C-G--G-A--T-G--A-…
>IVZM54101DFQZB	Otu0328|13
A-ACG-AA-C-G-C-TG-GT-GG-C-GTG-T--TT-TA-T--AC-A-T-GC-A-A-G--T-C--GA-G-CG-A---------G-G----A-C--A-----------------------------G-T-A-G--------------CTT-G---------------------C--T--A-C---------------------------T-G----A-GCC--G-------AG-C-GGC-GAA-C-GGGTGAG-T-A-AC-G-C-G--T-A-AG---CAA-T-CT-G-C-C-CCA--TA-G-T-C-G-G-GA--AT-AA-C--TG-----------------------T-T-C-T-AA-A-GGA-C-A-G-CT--AA-TG--C-C-G--G-A--T-A--T-…
>IG0ORQV01AT4UC	Otu0329|12
G-ACG-AA-C-G-C-TG-GC-GG-C-GTG-C--CT-CA-A--AC-A-T-GC-A-A-G--T-C--GA-GCGGGG---------A-G----A-G--A-------------------------C-C-G-A-A-C----------CGTAAGG-G---------------------G--A--G-G-T-----------------------T-G-A----A--CC--C-------AG-C-GGC-AAA-C-GGGTGAG-T-A-AC-A-C-G--T-G-GG---TAA-C-CT-G-C-C-TGG--AA-G-A-A-C-G-GG--AT-AA-C--GG-----------------------C-T-T-G-AA-A-GAG-T-C-G-CT--AA-TA--C-C-G--T-A--T-A----…
>IG0ORQV01DA3X3	Otu0330|12
A-ACG-AA-C-G-C-TG-GC-GG-C-GCG-T--TT-TA-A--GC-A-T-GC-A-A-G--T-C--GA-A-CG-G---------C-A------A--G---------------------------A-G-G-T-A--------------CTT-G---------------------T--A--C-C-T-------------------------C-C----T---A--G-------AG-T-GGC-GAA-C-GGGTGAG-T-A-AC-A-C-G--T-G-GA---TAA-T-CT-A-C-C-CTT--TA-G-T-T-T-A-GG--AT-AG-C--TC-----------------------A-T-G-G-AA-A-CAT-G-G-G-GT--AA-TA--C-T-G--G-A--T-G--A-…
>IG0ORQV01C14FB	Otu0331|12
G-ATG-AA-C-G-C-TA-GC-GG-G-AGG-C--TT-AA-C--AC-A-T-GC-A-A-G--T-C--GA-G-GG-----------G-CAG--C-G--C-------------------------G-A-A-G-T-A--------------GCG-A---------------------T--A--T-T-T-T---------------------G-G-C----G--GC--G-------AC-C-GGC-GCA-C-GGGTGAG-T-A-AC-G-C-G--T-A-TG---CAA-C-CT-A-C-C-CCG--TA-C-A-G-G-G-GG--AT-AA-C--CC-----------------------G-G-G-G-AA-A-TCC-G-G-A-CT--AA-TA--C-C-C--C-A--T-G--A-…
>IG0ORQV01DQ2TT	Otu0332|12
A-ACT-AA-C-G-C-TG-GC-GG-C-GTG-C--CT-AA-C--AC-A-T-GC-A-A-G--T-C--GT-A-CG-A---------G-AA---A-G--C-----------------------------C-G-G-C--------------TTC-G---------------------G--C--T-G---------------------------G-T--GAG--TA--A-------AG-T-GGC-GCA-C-GGGTGAG-T-A-AC-G-C-G--T-G-GA---TAA-T-CT-G-C-C-CTT--AA-G-T-G-T-G-GA--AT-AA-C--GT-----------------------A-C-C-G-AA-A-GGT-G-C-G-CT--AA-TA--C-C-G--C-A--T-A--A-…
>IVZM54101DLEBG	Otu0333|12
G-ATG-AA-C-G-C-TA-GC-GA-T-AGG-C--CT-AA-C--AC-A-T-GC-A-A-G--T-C--GA-G-GG-----------G-CAG--C-G--C---------------A---------G---A-T-T-A--------------GCA-A---------------------T--A----A-T-T--TG-------------------G-C----G--GC--G-------AC-C-GGC-GGA-C-GGGTGAG-T-A-AC-A-C-G--T-A-TG---CAA-C-CT-G-C-C-TTC--TA-C-T-C-C-G-GC--AT-AA-C--CC-----------------------G-T-C-G-AA-A-GGC-G-G-A-CT--AA-TT--T-C-G--G-A--T-G--A-…
>IG0ORQV01A6TY1	Otu0334|12
G-ATG-AA-C-G-C-TA-GC-GG-C-AGG-C--TT-AA-C--AC-A-T-GC-A-A-G--T-C--GA-G-GG-----------G-CAG--C-A------------------C--------A--G-G---T-G--------------GCA-A---------------------C--A----C---C--GG-------------------G-T----G--GC--G-------AC-C-GGC-GTA-A-GGGTGCG-T-A-AC-A-C-G--T-G-AG---CAA-C-AT-A-C-C-CGT--AT-C-T-G-G-A-GG--AT-AA-C--CG-----------------------G-A-G-G-AA-A-CTC-T-G-C-CT--AA-TA--C-T-C--C-A--T-A--A-…
>IG0ORQV01AHG05	Otu0335|12
G-ATG-AA-C-G-C-TG-GC-GG-C-GTG-C--CT-AA-C--AC-A-T-GC-A-A-G--T-C--GA-A-CG-G-----------G----G-A---------------T-----------A--C-A-T-T-G--------------GTA-G---------------------C--A--A-T-A-C--TG----GTG------------T-AT---T--C---T-------AG-T-GGC-GGA-C-GGGTGAG-T-A-AC-G-C-G--T-G-AG---TAA-C-CT-A-C-C-TTC--TA-G-T-G-G-G-GG--AT-AA-C--AG-----------------------C-T-G-G-AA-A-CAG-C-T-G-CT--AA-TA--C-C-G--C-A--T-A--A-…
>IVZM54101A4JIZ	Otu0336|12
G-ATT-AA-C-G-C-TG-GC-GG-T-ACG-T--CT-AA-T--AC-A-T-GC-A-A-G--T-C--GA-A-CG-G-----------A-----------------------------------------G-C-A--------------CTA-G---------------------T--G------------------------------------------CT--C-------AG-T-GGC-GAA-C-GGGTGAG-T-A-AC-A-C-G--T-A-GG---TAA-C-CT-G-C-C-CTT--AA-G-A-C-G-A-GG--AT-AA-C--TC-----------------------T-T-G-G-AA-A-CGA-G-A-G-CT--AA-TA--C-T-G--G-A--T-T--G-…
>IVZM54101CBLJM	Otu0337|12
G-ACG-AA-C-G-C-TG-GC-GG-C-ACG-C--CT-AA-C--AC-A-T-GC-A-A-G--T-C--GA-A-CG-G---------A-G----T-T--A-------------------------T-G-A-G-A-G--------------CTT-G---------------------C--T--T-T-C-A-----------------------T-A----A--CT--T-------AG-T-GGC-GGA-C-GGGTGAG-T-A-AC-A-C-G--T-G-AG---CAA-C-CT-A-C-C-TTT--AA-G-A-A-A-G-GG--AT-AG-C--TT-----------------------C-T-G-G-AA-A-CGG-A-T-G-GT--AA-TA--C-C-T--T-A--T-A--A-…
>IG0ORQV01C81ON	Otu0338|12
G-ATG-AA-C-G-C-TG-GC-GG-C-ATG-C--CT-AA-T--AC-A-T-GC-A-A-G--T-C--GT-A-CG-G---------G-A----A-A--G--------------------------------------------------CTT-G---------------------------------------------------------C-T----T--TC--C-------AG-T-GGC-GAA-C-GGGTGAG-T-A-AC-A-C-G--T-A-GA---TAA-C-TT-A-T-C-CTT--AA-G-C-C-G-G-GG--AT-AA-C--AG-----------------------T-T-G-G-AA-A-CGA-C-T-G-CT--AA-TA--C-C-G--G-A--T-A--G-…
>IVZM54101BEFPH	Otu0339|12
G-ACG-AA-C-G-C-TG-GC-GG-C-GTG-C--CT-AA-C--AC-A-T-GC-A-A-G--T-C--AA-G-CG-G---------A-G----T-T--GA---------TCGA-C--------GG-A-A-G-C-C--------------TTC-G---------------------G--G--C-G-G-A--AGA-TGAT-------------T-A----A--CT--T-------AG-C-GGC-GGA-T-GGGTGAG-T-A-AC-G-C-G--T-G-GG---CAA-C-CT-G-C-C-TCG--AA-G-A-C-C-G-GG--AT-AA-C--AG-----------------------T-T-C-G-AA-A-GGG-C-T-G-CT--AA-TA--C-C-G--G-A--T-G--T-…
>IVZM54101AVQ9V	Otu0340|12
G-ACG-AA-C-G-C-TG-GC-GG-C-GTG-C--CT-AA-C--AC-A-T-GC-A-A-G--T-C--GA-G-CG-G---------A-G----A-T--A-------------T-A--------TG-G-A-A-G-G--------------TTT-A---------------------C--C--G-G-A-A--ATA------------------T-AT---T--CT--T-------AG-C-GGC-GGA-C-GGGTGAG-T-A-AC-G-C-G--T-G-GG---CAA-C-CT-A-C-C-TCG--TA-C-A-G-G-G-GG--AT-AA-C--AC-----------------------A-G-G-G-AA-A-CTT-G-T-G-CT--AA-TA--C-C-G--C-A--T-G--A-…
>IG0ORQV01CBFD7	Otu0341|11
G-ACG-AA-C-G-C-TG-GC-GG-C-GTG-C--TT-AA-C--AC-A-T-GC-A-A-G--T-T--GA-A-CG-G---------G-A----C-G--G------A-TATTGA-A--------GC-G-A-C-T-T--------------TTC-G---------------------G--A--G-T-G-G--TGG--ATATAT----------T-T----G--TT--T-------AG-T-AGC-GGA-C-GGGTGAG-T-A-AT-G-C-A--T-G-AG---A-A-C-CT-G-C-C-CTT--CA-G-A-G-G-G-GG--AC-AA-C--AG-----------------------T-T-G-G-AA-A-CGG-C-T-G-CT--AA-TA--C-C-C--C-A--T-A--T-…
>IVZM54101CVE6S	Otu0342|11
G-ACA-AA-C-G-C-TG-GC-GG-C-GTG-C--AT-AA-C--AC-A-T-GC-A-A-G--T-C--GA-A-CGAG---------ACC----CGAG-A---------------G--------GT-TGGAG-G-A--------------GCA-ATC-------------------TG-A--C-A-C-C--TT-------------------T-CG---GC-GA--G-------AG-T-GGC-GAA-C-GGGTGAG-T-A-AC-G-C-G--T-G-AG---CAA-C-CT-A-C-C-TTA--CA-C-A-A-A-G-GG--AT-AG-C--CA-----------------------T-T-G-G-AA-A-CGA-T-G-A-TT--AA-AA--C-C-A--T-A--T-A--C-…
>IG0ORQV01BKELL	Otu0343|11
G-ACG-AA-C-G-C-TG-GC-GG-C-GTG-C--CT-AA-C--AC-A-T-GC-A-A-G--T-C--GA-A-CG-------------G---------G---------AACAG-T--------TT-G---G---T--------------TTC-----------------------G-------A-T-C--GGA---CTG------------T--------TC---T-------AG-T-GGC-GGA-C-GGGTGAG-T-A-AC-G-C-G--T-G-AG---CAA-C-CT-G-C-C-TTT--CA-G-A-G-G-G-GG--AC-AA-C--AG-----------------------C-T-G-G-AA-A-CGG-C-T-G-CT--AA-TA--C-C-G--C-A--T-A--A-…
>IG0ORQV01DP4I3	Otu0344|11
G-ATG-AA-C-G-C-TG-GC-GG-C-GTG-C--CT-AA-T--AC-A-T-GC-A-A-G--T-C--GA-G-CG-G---------G-G------C--G--------TTGGAC-T--------GG-A-A-G-C-C--------------TTC-G---------------------G--G--T-G-G-A--AGG--TTC-A-----------A-A----G--CC--T-------AG-C-GGC-GGA-C-GGGTGAG-T-A-AC-G-C-G--T-G-GG---TAA-C-CT-G-T-C-CTG--AA-G-T-A-C-G-GG--AT-AA-C--AG-----------------------C-T-C-G-AA-A-GAG-C-T-G-CT--AA-TA--C-C-G--T-A--T-G--T-…
>IG0ORQV01DDYZL	Otu0345|11
G-ATG-AA-C-G-C-TG-GC-GG-C-GTG-C--CT-AA-T--AC-A-T-GC-A-A-G--T-C--GA-A-CG-----------A-G----------------------------------AT---------G---------------TA-G-----------------------------C---A--A--------------------TAC----A--TC--T-------AG-T-GGC-GAA-C-GGGTGAG-T-A-AC-A-C-G--T-G-GG---CAA-C-CT-G-C-C-TAT--AG-G-T-G-G-G-GG--AT-AA-C--CG-----------------------A-G-G-G-AA-A-CCT-T-G-G-CT--AA-TA--C-C-G--C-A--T-G----…
>IG0ORQV01B0PLM	Otu0346|11
G-ATG-AA-T-G-C-TG-GC-GG-C-GTG-C--CT-AA-T--AC-A-T-GC-A-A-G--T-C--GA-G-CG-----------G-TAA--C-A--GGGCTTCA-CCGTTT-C--------CT-T-G-T--------CGCACTTGGCC-TAGTGCAAGT-G-ATAGAT-----------A-C-G-A--GGG--AACAGTGA-AG-CTG-C-T----G--AC--G-------AG-C-GGC-GAA-C-GGCTGAG-T-A-AC-G-C-G--T-G-GG---A-A-C-AT-A-C-C-CCA--AA-C-T-G-A-G-GG--AT-AA-C--TA-----------------------C-T-C-G-AA-A-GAG-T-G-G-CT--AA-TA--C-C-G--C-A--T-G--T-…
>IG0ORQV01BWP0V	Otu0347|11
A-GCG-AA-C-G-C-TG-GC-GG-C-ATG-C--TT-AA-C--AC-A-T-GC-A-A-G--T-C--GC-A-CG-A---------A-G-------------------------------------------G-T--------------TTC-G---------------------G--C------------------------------------------CT--T-------AG-T-GGC-GGA-C-GGGTGAG-T-A-AC-G-C-G--T-A-GG---T-A-T-CT-A-T-C-CAT--GG-G-T-G-G-G-GG--AT-AA-C--AC-----------------------T-G-G-G-AA-A-CTG-G-T-G-CT--AA-TA--C-C-G--C-A--T-G--A-…
>IG0ORQV01B22AV	Otu0348|11
G-ACG-AA-C-G-C-TG-GC-GG-C-GTG-C--CT-AA-C--AC-A-T-GC-A-A-G--T-C--GA-A-CGAG---------A-A----T-C--A---------------AC-------TCAT-G-A-A-G--------------TTT-T---------------------CG-G--A-T-G-G--AT-------------------T-G----A--GT--TGAGGAA-AG-T-GGC-GAA-C-GGGTGAG-T-A-AC-G-C-G--T-G-AG---TAA-T-CT-G-C-C-TTG--TA-C-T-G-G-G-GG--AT-AA-C--GT-----------------------C-G-G-G-AA-A-CCG-G-C-G-CT--AA-TA--C-C-G--C-A--T-A--A-…
>IG0ORQV01AZ1RM	Otu0349|11
G-ATG-AA-C-G-C-TG-GC-GG-C-GTG-C--CT-AA-C--AC-A-T-GC-A-A-G--T-C--GA-G-CG-A---------G-A----A-G--C---------TGCGG-A--------TT-G-A-A-A-C--------------TTC-G---------------------G--T--C-G-A-A--AGA--AGCA------------G-C----G--GA--A-------AG-C-GGC-GGA-C-GGGTGAG-T-A-AC-G-C-G--T-A-GG---TAA-G-CT-G-C-C-CCG--CA-C-A-C-A-G-GG--AT-AG-C--CC-----------------------G-G-G-G-AA-A-CTT-G-G-A-TT--AA-TA--C-C-T--G-A--T-G--A-…
>IVZM54101ARZPU	Otu0350|11
G-ACG-AA-C-G-C-TG-GC-GG-C-GTG-C--CT-AA-C--AC-A-T-GC-A-A-G--T-C--GA-A-CG-GTCC------G-GC---A----C--------ACAACC-G--------AC-C-C-T-C-A--------------GTC-T---------------------A--AC-T-G-T-A--GGTGAGGTTAAG---------TGC----TG-GG--T-------AG-T-GGC-GGA-C-GGGTGAG-T-A-AC-G-C-G--T-G-GG---CAA-C-CA-A-C-C-CTG--TA-C-A-G-T-G-GG--AT-AA-C--AC-----------------------C-G-G-G-AA-A-CCG-G-T-G-CT--AA-TA--C-C-G--C-A--T-G--A-…
>IG0ORQV01ABTXP	Otu0351|11
G-ACG-AA-C-G-C-TG-GC-GG-C-GTG-C--TT-AA-C--AC-A-T-GC-A-A-G--T-C--GA-A-CG-G---------A-G----A-T--A-------------T-A--------GA-G-G-A-A-G--------------TTT-G------------------------C--G-A-A-T--CTA------------------T-A----T--CT--T-------AG-T-GGC-GGA-C-GGGTGAG-T-A-AC-G-C-G--T-G-AG---TAA-C-CA-A-C-C-TGA--CA-G-A-C-A-G-GG--AC-AA-C--CC-----------------------T-G-G-G-AA-A-CTG-G-G-G-CT--AA-TA--C-C-G--G-A--T-A--C-…
>IG0ORQV01DGQA4	Otu0352|11
G-ACG-AA-C-G-C-TG-GC-GG-C-GTG-C--CT-AA-C--AC-A-T-GC-A-A-G--T-C--GA-A-CG-G---------G-G----T-G--C---------CTTTG-A--------AC-A-A-G-T-T--------------TTC-G---------------------G--A--C-G-A-G--TTT--AGGG------------G-T----T-ACC--T-------AG-T-GGC-GGA-C-GGGTGAG-T-A-AC-G-C-G--T-G-AG---CAA-C-CT-G-C-C-TTT--CA-G-T-G-G-G-GG--AT-AA-C--AG-----------------------C-T-G-G-AA-A-CAG-C-T-G-CT--AA-TA--C-C-G--C-A--T-A--A-…
>IG0ORQV01DWHVT	Otu0353|11
G-ACG-AA-C-G-C-TG-GC-GG-C-GTG-C--CT-AA-T--AC-A-T-GC-A-A-G--T-C--GA-A-CG-A---------G-G----C-T-------------TTTT-G--------AT-T-G-A-T-G--------------CTT-G---------------------C--A--T-C-A-G--CTG--AAA---------------A----G--CC--G-------AG-T-GGC-GAA-C-GGGTGAG-T-A-AC-A-C-G--T-G-GG---TAA-C-CT-G-C-C-TTG--AA-G-T-G-G-G-GG--AT-AA-C--AT-----------------------T-T-G-G-AA-A-CAG-A-T-G-CT--AA-TA--C-C-G--C-A--T-A----…
>IG0ORQV01AIM6Z	Otu0354|11
G-ACG-AA-C-G-C-TG-GC-GG-C-GTG-C--CT-AA-T--AC-A-T-GC-A-A-G--T-T--GA-G-CG-A---------A-G------C--A--------TAGGGT-T--------TC-A-A-A-T-C--------------TTC-G---------------------G--A--TGC-G-A--AG---C-CTA-----------T-G----A--CT--T-------AG-C-GGC-GAA-C-GGGTGAG-T-A-AC-G-C-G--T-G-GG---TAA-C-CT-G-C-C-CTC--TA-G-A-C-T-G-GG--AT-AA-C--AG-----------------------T-T-C-G-AA-A-GGG-C-T-G-CT--AA-TA--C-C-G--G-A--T-G--A-…
>IVZM54101CKLRR	Otu0355|10
G-ATG-AA-C-G-C-TG-GC-GG-T-ATG-C--TT-AA-C--AC-A-T-GC-A-A-G--T-C--GA-A-CG-G---------A-G----T-T--A---------GCGAG-G--------AG-T-T-T-A-C--------------TTA-G---------------------G--T--G-A-A-C--AAA--TTGC------------G-AA---G--CT--T-------AG-T-GGC-GGA-C-GGGTGAG-T-A-AC-A-C-G--T-G-AA---CAA-C-CA-A-C-C-TTT--TA-C-T-C-A-G-GA--AT-AA-C--AT-----------------------A-A-G-G-AA-A-CCT-A-T-G-CT--AA-TA--C-C-T--G-A--T-A--T-…
>IG0ORQV01DICG0	Otu0356|10
G-ACG-AA-C-G-C-TG-GC-GG-C-GTG-C--CT-AA-T--AC-A-T-GC-A-A-G--T-C--GA-A-CG-A---------G-------------GCTT-T-T------G--------AT-T-G-A-T-G--------------CTT-G---------------------C--A--T-C-------A-------GCTA-A----A-A-G-------CC--G-------AG-T-GGC-GAA-T-GGGTGAG-T-A-AC-A-C-G--T-G-GG---TAA-C-CT-G-C-C-TTG--AA-G-T-G-G-G-GG--AT-AA-C--AT-----------------------T-T-G-G-AA-A-CAG-A-T-G-CT--AA-TA--C-C-G--C-A--T-A----…
>IG0ORQV01A5UEK	Otu0357|10
G-ACG-AA-C-G-C-TG-GC-GG-C-GTG-C--CT-AA-C--AC-A-T-GC-A-A-G--T-C--GA-A-CG-G---------A-G----A-T--A------------TT-T--------AA-T-G-A-A-G--------------CTT-G---------------------C-----G-A-T-T--TAA--A---------------T-A----T--CT--T-------AG-T-GGC-GAA-C-GGGTGAG-T-A-AC-G-C-G--T-G-GG---TAA-C-CT-G-C-C-CTT--AA-G-A-C-C-G-GA--AC-AA-C--AG-----------------------C-T-G-G-AA-A-CGG-C-T-G-CT--AA-TG--C-C-G--G-A--T-G--T-…
>IG0ORQV01AKF6T	Otu0358|10
G-ACG-AA-C-G-C-TG-GC-GG-C-GTG-G--AT-TA-G--GC-A-T-GC-A-A-G--T-C--GA-A-CG-G---------T-A----T-C--A-----------------------------T-C-C-T--------------TTC-G---------------------G--G--G-G---------------------------T-G----A--GA--G-------AG-T-GGC-GAA-C-TGGTGAG-T-A-AC-A-C-G--T-A-GG---TTA-T-CT-A-C-C-CTC--AA-G-A-C-G-G-GG--AC-AA-C--CC-----------------------A-G-G-G-AA-A-CTT-G-G-G-CT--AA-TA--C-C-G--G-A--T-G----…
>IVZM54101DG8C5	Otu0359|10
G-ATG-AA-C-G-C-TG-GC-GG-C-GTG-C--CT-AA-T--AC-A-T-GC-A-A-G--T-C--GA----------------A------C----G------------------------AG-G-T-T-A-G--------------ATT-C---------------------G--T--C---T----A--------------------A-C--------C--T-------AG-T-GGC-GAA-C-GGGTGAG-T-A-AC-A-C-G--T-A-GG---TAA-C-CT-G-C-C-CTT--CA-G-T-T-G-G-GA--AT-AC-C--TG-----------------------G-A-G-G-AA-A-CTT-T-A-G-TT--AA-TA--C-C-G--A-A--T-A----…
>IG0ORQV01CIQ34	Otu0360|10
G-ACG-AA-C-G-C-TG-GC-GG-C-GTG-C--CT-AA-C--AC-A-T-GC-A-A-G--T-C--GA-A-CG-G---------A-G----T-T--A---------------C--------CC-T-C-T-A-G--------------CTT-G---------------------C--T--A-G-A-G--GA-------------------C-T----AA-CT--T-------AG-T-GGC-GCA-C-GGGTGAG-T-A-AC-A-C-G--T-G-GG---CAA-C-CT-G-C-C-CGG--AA-G-A-C-C-G-GG--AT-AA-C--AC-----------------------T-C-C-G-AA-A-GGA-G-T-G-CT--AA-TA--C-C-G--G-A--T-A--C-…
>IG0ORQV01B7O18	Otu0361|10
G-ACG-AA-C-G-C-TG-GC-GG-C-GTG-C--CT-AA-C--AC-A-T-GC-A-A-G--T-C--GA-G-CG-A---------A-G----T-G--C--------TTAAGA-C--------GG-A-A-T-T-T--------------TTC-G---------------------G--A--A-T-G-A--AGA--CTTAA-----------G-T----AT-CT--T-------AG-C-GGC-GGA-C-GGGTGAG-T-A-AC-G-C-G--T-G-AG---AAA-C-CT-G-C-C-TTT--CA-C-A-A-A-G-GG--AT-AG-C--CT-----------------------C-A-G-G-AA-A-CTG-G-G-A-TT--AA-TA--C-C-A--T-A--T-G--A-…
>IG0ORQV01BY3T2	Otu0362|10
G-ATG-AA---T-C-CA-GC--A-C-TCA-A--CT-GC-C--TT-C-A-GA-A-A-G--A-C---A-G-AA-C---------G-A----A-G--C--------AAGAAC-T--------TT-C-T-G-G-T--------------AGC-A---------------------G--T--T-G-A-G--CGC--TGGAG-----------G-A----T------T-------AG-T-GGC-GGA-T-GGGTGAG-T-A-AC-G-C-G--T-G-AG---CAA-C-CT-G-C-C-CTG--TA-C-T-G-T-G-GG--AT-AG-C--CA-----------------------A-G-G-G-AA-A-CCT-T-G-A-TT--AA-TA--C-C-G--C-A--T-A--A-…
>IG0ORQV01CYU6Z	Otu0363|10
G-ACG-AA-C-G-C-TG-GC-GG-C-GTG-C--TT-AA-C--AC-A-T-GC-A-A-G--T-C--GA-A-CG-----------A-TG---A-T--G-----------------------------CAC-C-T--------------TTC-G---------------------G--G--GTG---------------------------T-G----G--AT--T-------AG-T-GGC-GAA-C-GGGTGAG-T-A-AC-A-C-G--T-G-AG---TAA-C-CT-G-C-C-CTC--CT-C-T-T-C-G-GG--AT-AA-C--TG-----------------------T-C-G-G-AA-A-CGG-T-G-G-CT--AA-TA--C-C-G--G-A--T-A----…
>IG0ORQV01A0KK8	Otu0364|10
G-ACG-AA-C-G-C-TG-GC-GG-C-GTG-C--TT-CA-G--AC-A-T-GC-A-A-G--T-C--GA-GCGGG----------C-GG---A-G--G-------------------------C-CGAA----C--------------CGCAAGGG------------------GA--------G-GC----------------------T-G----A-AGC--T-------AG-C-GGC-GAA-C-GGGTGAG-T-A-AC-A-C-G--T-G-GG---TAA-T-CT-G-C-C-CGA--AA-G-A-T-T-G-GG--AT-AA-C--GG-----------------------C-C-C-G-AA-A-GGG-C-C-G-CT--AA-TA--C-C-G--A-A--T-A----…
>IVZM54101DBPOI	Otu0365|10
G-ACT-AA-C-G-C-TG-GC-GG-C-GTG-C--CT-AA-C--AC-A-T-GC-A-A-G--T-C--GA-A-CG-----------G------G-G--C-----------------------------C-T-C-G--------------GTT-T---------------------T--T--C-C---------------------------G-T--G-G--TC--T-------AG-T-GGC-AGA-C-GGGTGAG-T-A-AC-A-C-G--T-A-GG---TAA-T-GT-G-C-C-CTC--TT-G-C-T-G-G-GG--AT-AC-C--TG-----------------------T-C-C-G-AA-A-GGA-T-G-G-TT--AA-TA--C-C-G--A-A--T-G--T-…
>IVZM54101CQ2LT	Otu0366|10
G-ACG-AA-C-G-C-TG-GC-GG-C-GTG-C--CT-AA-C--AC-A-T-GC-A-A-G--T-C--GA-A-CG-A---------G-A----A----T--------CAACTT-A--------TG-A-A-G-T-T--------------TTC-----------------------G--G--A-T-G-G--AAT--GAGTT-----------G-A----G--GA--A-------AG-T-GGC-GAA-C-GGGTGAG-T-A-AC-G-C-G--T-G-AG---CAA-T-CT-A-C-C-TTG--TA-C-T-G-G-G-GG--AT-AA-C--GT-----------------------C-G-G-G-AA-A-CCG-G-C-G-CT--AA-TA--C-C-G--C-A--T-A--A-…
>IG0ORQV01C7FNI	Otu0367|10
G-ACG-AA-C-G-C-TG-GC-GG-C-GTG-C--CT-AA-C--AC-A-T-GC-A-A-G--T-C--GA-A-CG-G---------A-G----T-T--A-------------T-T--------AG-A-C-C-A-G--------------CTT-G---------------------C--T--G-G-A-T--TA-------------------A-T----AA-CT--T-------AG-T-GGC-GAA-C-GGGTGAG-T-A-AC-A-C-G--T-G-GG---TGA-C-CT-A-C-C-CGG--GA-G-A-C-C-G-GG--AT-AA-C--AG-----------------------T-C-C-G-AA-A-GGG-C-T-G-CT--AA-TA--C-C-G--G-A--T-G--A-…
>IG0ORQV01A4545	Otu0368|10
G-ATG-AA---T-C-CA-GC--A-C-TCA-A--CT-GC-C--TT-C-A-GA-A-A-G--A-CA-GA-A-CG-A---------A-G----C----A---------AGAAC----------TT-T-C-T-G----------------GTA-G---------------------C--A--G-T-T-G--A-G--CGCT------------G-GA---G-GAT--T-------AG-T-GGC-GGA-T-GGGTGAG-T-A-AC-G-C-G--T-G-AG---CAA-C-CT-G-C-C-CTG--TA-C-T-G-T-G-GG--AT-AG-C--CA-----------------------A-G-G-G-AA-A-CCT-T-G-A-TT--AA-TA--C-C-G--C-A--T-A--A-…
>IVZM54101C8C04	Otu0369|10
G-ATT-AA-C-G-C-TG-GC-GG-C-ATG-C--CT-AA-T--AC-A-T-GC-A-A-G--T-C--GA-A-CGAAA--------A-A----T-A--T----------------AGA----------A-G-T-G--------------CTT-G---------------------C--A--CAT----TT---AT----------------A-T----T--TT--T-------AG-T-GGC-GAA-C-GGGTGAG-T-A-AT-A-T-A--T-A-GA---TAA-C-CT-G-C-C-TTA--AA-G-T-T-G-G-GG--AT-AA-C--AG-----------------------A-G-G-G-AA-A-CCT-C-T-G-CT--AA-TA--C-C-G--A-A--T-A--C-…
>IG0ORQV01C1B8V	Otu0370|10
A-ACG-AA-C-G-C-TG-GC-GG-C-GTG-C--CT-AA-C--AC-A-T-GC-A-A-G--T-C--GA-G-CG-C---------G-AA---A-G--------------------------------T-C-C-C--------------TTC-G---------------------G--G--G-G-----------------------------T--GAG--TA--G-------AG-C-GGC-GGA-C-GGGTGAG-T-A-AT-A-C-A--T-A-GG---TAA-T-CT-A-C-C-TTC--GA-G-C-T-T-G-GG--AT-AA-C--CC-----------------------T-G-C-G-AA-A-GTG-G-G-G-CT--AA-TA--C-C-G--G-A--T-A--A-…
>IG0ORQV01BJZ6X	Otu0371|10
G-ACG-AA-C-G-C-TG-GC-GG-C-GTG-C--CT-AA-C--AC-A-T-GC-A-A-G--T-C--GA-ACGGAG---------T-TAC--C-C--------------------------------T-CTAGC-------------TTGCTA---------------------G--A--G-G----------------------------AC----T--AACTT-------AG-T-GGC-GCA-C-GGGTGAG-T-A-AC-A-C-G--T-G-GG---CAA-C-CT-G-C-C-CGG--AA-G-A-C-C-G-GG--AT-AA-C--AC-----------------------T-C-C-G-AA-A-GGA-G-T-G-CT--AA-TA--C-C-G--G-A--T-A--C-…
>IVZM54101DW3PD	Otu0372|10
G-ATG-AA-C-G-T-TG-GC-GG-T-ATG-C--CT-AA-T--AC-A-T-GC-A-A-G--T-C--GA-A-CG-G---------A-G----A-C--T-------------------------------G-T-A--------------GCA-A---------------------T--A--C-----------------------------T-G----T--CT--T-------AG-T-GGC-GAA-C-GGGTGAG-T-A-AC-G-C-G--T-T-GG---TGA-T-CT-G-C-C-CTG--AA-G-T-G-T-G-GA--AT-AA-C--GT-----------------------T-C-C-G-AA-A-GGA-T-C-G-CT--AA-TA--C-C-G--C-A--T-G--G-…
>IVZM54101DUGUV	Otu0373|10
G-ACG-AA-C-G-C-TG-GC-GG-C-GCG-C--CT-AA-C--AC-A-T-GC-A-A-G--T-C--GA-A-CGAGAATC-----A-G----C-T--G-----------------------ATG-A-A-G-T-T--------------TTC-GA--------------------A--TGGA-T-T-CGGT--------------------TGA----G--GA--A-------AG-T-GGC-GAA-C-GGGCGAG-T-A-AC-G-C-G--T-G-AG---CAA-C-CT-A-C-C-TTG--TA-C-T-G-G-G-GG--AT-AA-C--GT-----------------------C-G-G-G-AA-A-CCG-G-C-G-CT--AA-TA--C-C-G--C-A--T-A--A-…
>IVZM54101CN8IA	Otu0374|10
G-ATG-AA-C-G-C-TG-GC-GG-C-GTG-C--CT-AA-C--AC-A-T-GC-A-A-G--T-C--GA-A-CG-A---------A-G----C----A-------CTATTAC-T--------GA-T-C-C-C-C--------------TTC-G---------------------G--G--G-GTG-A--AGA--GATA------------G-T----GA-CT--T-------AG-T-GGC-GGA-C-GGGTGAG-T-A-AC-G-C-G--T-G-GG---TAA-C-CT-G-C-C-TCA--TA-C-A-G-G-G-GG--AT-AA-C--AA-----------------------C-T-G-G-AA-A-CAG-T-T-G-CT--AA-AA--C-C-G--C-A--T-A--A-…
>IVZM54101B1FDI	Otu0375|10
G-ATG-AA-C-G-C-TG-GC-GG-C-GTG-C--TT-AA-C--AC-A-T-GC-A-A-G--T-C--GA-A-CG-A---------A-G----C-A--C--------TTTTAC-A--------GA-T-C-C-C-C--------------TTCGG---------------------G--G--G-T-G-A--AG---TAATT-----------G-T----GA-CT--T-------AG-T-GGC-GGA-C-GGGTGAG-T-A-AC-G-C-G--T-G-GG---TAA-C-CT-G-C-C-TTA--TA-C-T-G-G-G-GG--AT-AA-C--AG-----------------------T-T-G-G-AA-A-CGA-C-T-G-CT--AA-TA--C-C-G--C-A--T-A--A-…
>IG0ORQV01DCAO6	Otu0376|10
G-ACT-AA-C-G-C-TG-GC-GG-C-GTG-C--CT-AA-C--AC-A-T-GC-A-A-G--T-C--GA-A-CG-G---------------------G-------------G-C--------C--C-T---G-G--------------TTC-----------------------G--C--C-A---G--GGT------------------C----------T----------AG-T-GGC-AGA-C-GGGTGAG-T-A-AC-A-C-G--T-A-GG---TAA-T-GT-A-C-C-CTC--TT-G-C-T-G-G-GG--AT-AC-C--CG-----------------------T-C-C-G-AA-A-GGA-T-G-G-TT--AA-TA--C-C-G--A-A--T-G--A-…
>IG0ORQV01DNFYK	Otu0377|10
G-ACT-AA-C-G-C-TG-GC-GG-C-GTG-C--CT-AA-C--AC-A-T-GC-A-A-G--T-C--GA-A-CG-----------G-GG---C-C--C-------------------------T-G-------G--------------TTC-G---------------------C---------C-A-----------------------G-G----G--TC--T-------AG-T-GGC-AGA-C-GGGTGAG-T-A-AC-A-C-G--T-A-GG---TAA-T-GT-A-C-CCTCT--TG-C-T---G-G-GG--AT-AC-C--CG-----------------------T-C-C-G-AA-A-GGA-T-G-G-TT--AA-TA--C-C-G--A-A--T-G----…
>IG0ORQV01AZ0O9	Otu0378|10
G-GTT-AA-C-G-C-TG-GC-GG-C-GTG-C--CT-AA-C--AC-A-T-GC-A-A-G--T-C--GA-A-CG-G---------T-T----C--------------------------------T-A-A-G-C----------------G-C---------------------G--A--G-C-T-------------------------T-A----G--GA--T-------AG-T-GGC-GAA-C-GGGTGAG-T-A-AA-A-G-G--T-A-GG---A-A-T-CT-A-C-C-CCT--TG-G-A-C-G-G-AG--AT-AG-C--TA-----------------------C-T-G-G-AA-A-CGG-T-A-G-GT--AA-AC--T-T-C--G-A--T-A--A-…
>IG0ORQV01CKTZH	Otu0379|10
G-ATT-AA-C-G-C-TG-GC-GG-C-ATG-C--CT-AA-T--AC-A-T-GC-A-A-G--T-T--GA-ACGG-G---------A-T-----------------------------------------G-T-A--------------GCA-A---------------------T--A--C---------------------------------------ATC-T-------AG-T-AGC-GAA-C-GGGTGAG-T-A-AG-A-C-A--T-G-GG---CAA-C-CT-G-C-C-TTC--AC-G-A-T-G-G-GA--AT-AA-C--CA-----------------------A-T-T-G-AA-A-GAT-T-G-G-CT--AA-TA--C-C-G--A-A--T-AG-A-…
>IG0ORQV01DF5WH	Otu0380|10
G-ACG-AA-C-G-C-TG-GC-GG-C-GTG-C--CT-AA-C--AC-A-T-GC-A-A-G--T-C--GA-A-CG-G---------G-GT---T-A--T-----------------------------CGG-G-C--------------AGCTT---------------------G--C--T-G---------------------------C-C--CGA--TAC-ACCT----AG-T-GGC-GCA-C-GGGTGAG-T-A-AC-A-C-G--T-G-GG---CAA-C-CT-A-C-C-CAG--AA-G-A-C-C-G-GG--AC-AA-C--AC-----------------------T-T-C-G-AA-A-GGG-G-T-G-CT--AA-TA--C-C-G--G-A--T-A--C-…
>IG0ORQV01AAWMH	Otu0381|9
C-ATGCAA-G-T-C-GA-AC-GG-A-GTT-A--GC-GA-G--GA-A-T-TT-A-C-T--T-A--GG-T-AA-A---------G-G------------------------------------------AC-A--------------AGC-G---------------------A--A--G---------------------------------------CT--T-------AG-T-GGC-GGA-C-GGGTGAG-T-A-AC-A-C-G--T-GAAC---A-A-C-CA-A-C-C-TTT--TA-C-C-C-T-G-GA--AT-AA-C--AT-----------------------A-A-G-G-AA-A-CTT-A-T-G-CT--AA-TA--C-C-G--G-A--T-AT-T-…
>IVZM54101DN678	Otu0382|9
G-ACG-AA-C-G-C-TG-GC-GG-C-GTG-C--CT-AA-C--AC-A-T-GC-A-A-G--T-C--GG-A-CG-G---------A-A----A-TA-G-------------T-G--------GA-A-T-T-A-G--------------TTT-A---------------------C--T--A-A-A-C--CAC------------------T-A----T--TT--T-------AG-T-GGC-GGA-C-GGGTGAG-T-A-AC-A-C-G--T-G-GG---CAA-C-CT-G-C-C-TTA--GA-G-T-G-G-G-GG--AT-AA-C--AG-----------------------C-G-A-G-AA-A-TCG-T-T-G-CT--AA-TA--C-C-G--C-A--T-G--A-…
>IG0ORQV01DHXLG	Otu0383|9
G-ACG-AA-C-G-C-TG-GC-GG-C-GTG-C--TT-AA-C--AC-A-T-GC-A-A-G--T-C--GA-A-CG-G---------A-GTT--A-T--G-------------T-A--------TG-A-A-G-T-AT-------------TTCGG---------------------T--A--C-G-G-ACTACA------------------T-A----A--CT--T-------AG-T-GGC-GAA-C-GGGTGAG-T-A-AC-A-C-G--T-G-GG---CAA-C-CT-G-C-C-CTT--AA-C-C-G-G-G-GG--AT-AA-C--AT-----------------------T-G-T-G-AA-A-ACA-G-T-G-CT--AA-TA--C-C-G--C-A--T-A--A-…
>IVZM54101BJVVI	Otu0384|9
G-ACG-AA-C-G-T-TG-GC-GA-C-GTG-C--CT-AA-C--AC-A-T-GC-A-A-G--T-C--GA-G-CG-A---------A-G----T-G--C--------TTATGACA--------GA-T-T-C-C----------------TTC-G------------------------G--GAT-G-A--AGA--TATAA-----------G-T----AT-CT--T-------AG-C-GGC-GGA-T-GGGTGAG-T-A-AC-G-C-G--T-G-AG---GAA-C-CT-G-C-C-TAG--TA-C-A-A-G-G-GG--AT-AG-C--CT-----------------------C-G-G-G-AA-A-CCG-G-G-A-TT--AA-TA--C-C-C--T-A--T-G--A-…
>IG0ORQV01B5MWS	Otu0385|9
G-ACG-AA-C-G-C-TG-GC-GG-C-GTG-C--CT-AA-C--AC-A-T-GC-A-A-G--T-C--GA-G-CG-A---------A-GT---T-T--T---------ATACG-A--------AG-C-G-A-C-C--------------TTC-G---------------------G--G--T-C-A-A--TTT--GTAT------------A-A----A--CT--T-------AG-C-GGC-GGA-C-GGGTGAG-T-A-AC-A-C-G--T-A-GG---CAA-C-CT-G-C-C-CAT--CA-C-A-C-G-A-GG--AT-AG-C--TG-----------------------A-G-G-G-AA-A-CCT-C-G-G-AT--AA-TA--C-T-C--G-A--T-A--C-…
>IG0ORQV01DDCOW	Otu0386|9
C-ATG-CA-A-G---TC-GA-GC-G-GAG-G--AT-GA-C--GA-A-G-GA-A-A-T--T-T--TC-G-GA-T---------G-G----A-A--------------------------------------T--------------TTG-T---------------------T-------------------------------------A----T-CTT--T-------AG-C-GGC-GGA-C-GGGTGAG-T-A-AC-G-C-G--T-G-AG---CAA-C-CA-A-C-C-TTA--TA-C-A-G-G-G-GA--AT-AA-C--GT-----------------------A-G-C-G-AA-A-GCT-A-C-A-CT--AA-TA--C-C-G--C-A--T-G--A-…
>IG0ORQV01DBJHG	Otu0387|9
G-ACG-AA-C-G-C-TG-GC-GG-C-GTG-C--CT-AA-T--AC-A-T-GC-A-A-G--T-T--GA-G-CG-A---------A-G----C-A--T--------AGGGTT-T--------CA-A-A-T---C--------------TTC-G---------------------G--A--T-G-C-G--AG---GCCTA-----------T-G----A--CT--T-------AG-C-GGC-GAA-C-GGGTGAG-T-A-AC-G-C-G--T-G-GG---TAA-C-CT-G-C-C-CTC--TA-G-A-C-T-G-GG--AT-AA-C--AG-----------------------T-T-C-G-AA-A-GGG-C-T-G-CT--AA-TA--C-C-G--G-A--T-G--A-…
>IG0ORQV01CPDXF	Otu0388|9
G-ACG-AA-C-G-C-TG-GC-GG-C-GTG-C--TT-AA-T--GA-A-T-GC-G-A-G--T-C--GA-A-CG-A---------G-A----A-C--CG------------A-G--------TG-A-A-G-C-T--------------TTC-G---------------------G--G--T-G-G-A--TCTC-----------------G-G----G--GA--G-------AG-T-GGC-GAA-C-GGGTGAG-T-A-AC-A-C-G--T-G-GG---TAA-C-CT-G-C-C-TCC--AA-G-A-C-G-G-GG--AC-AA-C--AG-----------------------T-G-G-G-AA-A-CTG-C-T-G-CT--AA-TA--C-C-C--G-A--T-A--T-…
>IVZM54101BXHII	Otu0389|9
G-ACG-AA-C-G-C-TG-GC-GG-C-GTG-C--CT-AA-C--AC-A-T-GC-A-A-G--T-C--GA-G-CG-A---------A-G----T-G--T--------TTAGAG-A--------AG-A-T-T-T-C--------------TTC-G---------------------G--A--A-T-G-A--TTC--TCTAA-----------A-C----AT-CT--T-------AG-C-GGC-AAA-C-GGGTGAG-T-A-AC-G-C-G--T-G-AG---GAA-C-CT-G-C-C-TTT--CA-C-A-A-A-G-GG--AT-AG-C--CT-----------------------C-G-G-G-AA-A-CTG-G-G-A-TT--AA-TA--C-C-T--T-A--T-G--A-…
>IG0ORQV01COI9Q	Otu0390|9
G-ACG-AA-C-G-C-TG-GC-GG-C-GTG-C--CT-AA-C--AC-A-T-GC-A-A-G--T-C--GA-G-CG-A---------G-G----A-G--A---------------------------T-T-C-C-C--------------TTC-G---------------------G--G--G-A-T-------------------------G-A----A--CC--T-------AG-C-GGC-GGA-C-GGGTGAG-T-A-AC-A-C-G--T-G-GG---CAA-C-CT-G-C-C-TTA--TA-G-A-G-G-G-GA--AT-AG-C--CT-----------------------C-C-C-G-AA-A-GGG-A-G-A-TT--AA-TA--C-C-G--C-A--T-A--A-…
>IVZM54101BN8UP	Otu0391|9
G-ACG-AA-C-G-C-TG-GC-GG-C-GTG-C--CT-AA-T--AC-A-T-GC-A-A-G--T-C--GA-G-CG-G---------A-C----T-T--------------------------------------ATT------------TGAGTAGCTTGCTATTTAGA------T-------------------------------------A----A--GT--T-------AG-C-GGC-GGA-C-GGGTGAG-T-A-AC-A-C-G--T-G-GG---TAA-T-CT-G-C-C-TCG--TA-G-A-C-T-G-GG--AT-AA-C--AG-----------------------G-C-C-G-AA-A-GGT-T-T-G-CT--AA-TA--C-C-G--G-A--TGA----…
>IG0ORQV01B82KW	Otu0392|9
G-ACG-AA-C-G-C-TG-GC-GG-C-GTG-C--CT-AA-C--AC-A-T-GC-A-A-G--T-C--GA-GCGGAG-------TGCAT----C-GACG---------------G--------AA-TCC-T-T-C--------------GGG-A---------------------G--G--A-A-G-A--TG-------------------A-T----G--TACTT-------AG-C-GGC-GGA-T-GGGTGAG-T-A-AC-G-C-G--T-G-GG---CAA-C-CT-G-C-C-TCG--AA-G-A-C-C-G-GG--AT-AA-C--AG-----------------------C-C-T-G-AA-A-GGG-A-T-G-CT--AA-TA--C-C-G--G-A--T-G--T-…
>IG0ORQV01B4XF0	Otu0393|9
A-ATA-CA-T-G-C-AA-GT-TG-A-GCG-A--AG-CA-T-AGG-G-C-TC-A-A-G--T-C---T-T-CG-G---------A-T----G----C-------------------------------G---A--------------GGC-C---------------------T--A--T-----------------------------G-A-------CT--T-------AG-C-GGC-GAA-C-GGGTGAG-T-A-AC-G-C-G--T-G-GG---TAA-C-CT-G-C-C-CTC--TA-G-A-C-T-G-GG--AT-AA-C--AG-----------------------C-T-C-G-AA-A-GGG-C-T-G-CT--AA-TA--C-C-G--G-A--T-G--T-…
>IVZM54101AR5ZS	Otu0394|9
G-ATG-AA-C-G-C-TG-GC-GG-C-GTG-C--TT-AA-C--AC-A-T-GC-A-A-G--T-C--GA-A-CG-G---------GCTTTATGGGATT-------------------------------------------------TATCTT---------------------------------------------------------A-TAG--A--GT--T-------AG-T-GGC-GGA-C-GGGTGAG-T-A-AC-A-C-G--T-G-AG---CAA-C-CT-A-C-C-TTT--TG-C-A-G-G-G-GA--AT-AA-C--AC-----------------------T-G-G-G-AA-A-CCA-A-T-G-CT--AA-TA--C-C-G--C-A--T-G--T-…
>IVZM54101BEFM9	Otu0395|9
G-ATG-AA-C-G-C-TG-GC-GG-C-ATG-C--CT-AA-T--AC-A-T-GC-A-A-G--T-C--GA-A-CG-G---------A-C----T-G--G--------------------------------------------------AGC-A---------------------------------------------------------A-TCC--A--GT--C-------AG-T-GGC-GAA-C-GGGTGAG-T-A-AC-A-C-G--T-A-AG---TAA-C-CT-A-A-C-CAT--TA-G-A-C-G-A-GG--AT-AA-C--AC-----------------------C-T-G-G-AA-A-CGG-G-T-G-CT--AA-AA--C-T-G--G-A--T-A--G-…
>IVZM54101CM4QK	Otu0396|9
[truncated: 2,531 more rows]
